# Supplementary material for: A molecular toolkit of cross-feeding strains for engineering synthetic yeast communities
Source: Nat Microbiol. 2024 Feb 7;9(3):848–63. doi: 10.1038/s41564-023-01596-4 (PMC10914607; doi:10.1038/s41564-023-01596-4)
Supplement: Supplementary file 4 — Supplementary tables, including essential metabolite target screens, metabolite stock solution preparation, ade-em co-culture setup, reagents and chemicals used, list of oligos, plasmids and strains. [file 41564_2023_1596_MOESM4_ESM.xlsx]

## Sheet: Outline
	Supplementary Tables outline
	Tab. S1 Potential genes for essential metabolite synthesis: targets for enhanced production and auxotrophic yeast construction
	Tab. S2 Supplemented metabolite concentrations for cell growth assays: guidelines for preparing metabolite stock solutions
	Tab. S3 Standardization of fluorescence-to-optical density conversion: calibrating intensities of sfGFP, mTagBFP, and mScarlet-I fluorescent proteins
	Tab. S4 Strain genotypes and combinations of 4 x13 pairs of ade-em cocultures
	Tab. S5 Reagents and chemicals used in this study
	Tab. S6 All Oligos/primers used in this study
	Tab. S7 All plasmids used in this study
	Tab. S8 All strains used in this study
	Tab.S9 Standard correlation curves between OD700nm and OD600nm using Tecan plater reader and spectrophotometer

## Sheet: Tab.S1
	No.	Categories	One letter code	Three letter code	Name	Auxotrophic strain No.	Auxotrophic strain	Comments	Target genes	References
	1	Nucleotide	NA	Ade	Adenine	RLAs23	ade8Δ (or ade1-7, 12, 13)	YKO library	ade4op	Armitt & Woods, 1970; Shou et al., 2007
	2		U	Ura	Uracil	RLAs80 (BY4741)	ura3Δ	YKO library	Ura4	N.A.
	3	Histidine	H	His	Histidine	RLAs80 (BY4741)	his3Δ	YKO library	His1	Lax, C., et al. 1979; von Borstel, R. C., et al. 1998.
	4	Aromatic amino acids	W	Trp	Tryptophan	RLAs20	trp1Δ	YKO library	trp2Fbr	Graf et al., 1993
	5		Y	Tyr	Tyrosine	RLAs521 (sHP108)	tyr1Δ	CRISPR KO	ARO3K222L	S. Teshiba, et al. 1986; C. Bruckner, et al. 2018
									ARO4K229L	M. Hartmann et al. 2003; M. A. H. Luttik 2008
									ARO7G141S	G. Schnappauf et al. 1998; M. A. H. Luttik 2008
	6		F	Phe	Phenylalanine	RLAs522 (sHP109)	pha2Δ	CRISPR KO	same as Tyr	same as Tyr
	7	Branched-chain amino acid	L	Leu	Leucine	RLAs80 (BY4741)	leu2Δ	YKO library	leu4Fbr	Casalone et al.1997; Muller et al. 2014
	8		I	Ile	Isoleucine	RLAs560 (ILV1KO)	same as Val	YKO library	same as val	same as val
	9		V	Val	Valine	RLAs560 (ILV1KO)	ilv1Δ (or ilv3Δ, ilv5Δ )	YKO library	ilv6 G89D	Takpho et al. 2018
	10	Glutamate family	R	Arg	Arginine	RLAs525 (sHP112)	arg4Δ	CRISPR KO	mpr1 G85E	Takagi et a. 2000, Nishimura et al. 2010
	11		K	Lys	Lysine	RLAs18	lys2Δ	YKO library	lys21op	Gasent-Ramírez et al. 1997
	12	Serine family	S	Ser	Serine	RLAs526 (sHP113)	ser1Δ	CRISPR KO	Ser2	N.A.
	13		C	Cys	Cysteine	RLAs527 (sHP114)	cys4Δ	CRISPR KO	Cys3	N.A.
	14		M	Met	Methionine	RLAs80 (BY4741)	met14Δ (or met3, 5)	YKO library	Met6	N.A.
	15	Aspartate family & sulfur containing amino acid	T	Thr	Threonine	RLAs528 (sHP115)	thr4Δ(or thr1Δ)	CRISPR KO	hom3-R2	Martin-Rendon, E., et al.1993
	* N.A., not available. YKO library: yeast knockout library; CRISPR KO details can be found in the strain and plasmid list.
	References
	Armitt, S. and R.A. Woods, Purine-excreting mutants of Saccharomyces cerevisiae: I. Isolation and genetic analysis. Genetical Research, 1970. 15(1): p. 7-17.
	Shou, W.Y., S. Ram, and J.M.G. Vilar, Synthetic cooperation in engineered yeast populations. Proceedings of the National Academy of Sciences of the United States of America, 2007. 104(6): p. 1877-1882.
	Lax, C., et al. (1979). "Regulatory mutants at the his1 locus of yeast." Genetics 92(2): 363-382.
	von Borstel, R. C., et al. (1998). "Topical Reversion at the <em>HIS1</em> Locus of <em>Saccharomyces cerevisiae</em> • A Tale of Three Mutants." Genetics 148(4): 1647-1654.
	Graf, R., B. Mehmann, and G.H. Braus, Analysis of feedback-resistant anthranilate synthases from Saccharomyces cerevisiae. Journal of Bacteriology, 1993. 175(4): p. 1061.
	S. Teshiba, R. Furter, P. Niederberger, G. Braus, G. Paravicini and R. Hütter, Cloning of the ARO3 gene of Saccharomyces cerevisiae and its regulation. Molecular and General Genetics MGG, 1986, 205, 353-357.
	G. Schnappauf, S. Krappmann and G. H. Braus, Tyrosine and Tryptophan Act through the Same Binding Site at the Dimer Interface of Yeast Chorismate Mutase. J Biol Chem, 1998, 273, 17012-17017.
	M. Hartmann, T. R. Schneider, A. Pfeil, G. Heinrich, W. N. Lipscomb and G. H. Braus, Evolution of feedback-inhibited beta /alpha barrel isoenzymes by gene duplication and a single mutation. Proceedings of the National Academy of Sciences, 2003, 100, 862-867.
	M. A. H. Luttik, Z. Vuralhan, E. Suir, G. H. Braus, J. T. Pronk and J. M. Daran, Alleviation of feedback inhibition in Saccharomyces cerevisiae aromatic amino acid biosynthesis: Quantification of metabolic impact. Metabolic Engineering, 2008, 10, 141-153.
	C. Bruckner, M. Oreb, G. Kunze, E. Boles and J. Tripp, An expanded enzyme toolbox for production of cis, cis-muconic acid and other shikimate pathway derivatives in Saccharomyces cerevisiae. Fems Yeast Research, 2018, 18.
	Casalone, E., et al., Genetic and biochemical characterization of Saccharomyces cerevisiae mutants resistant to trifluoroleucine. Res Microbiol, 1997. 148(7): p. 613-623.
	Muller, M.J.I., et al., Genetic drift opposes mutualism during spatial population expansion. Proceedings of the National Academy of Sciences of the United States of America, 2014. 111(3): p. 1037-1042.
	Takpho N, Watanabe D, Takagi H: High-level production of valine by expression of the feedback inhibition-insensitive acetohydroxyacid synthase in Saccharomyces cerevisiae. Metab Eng 2018, 46:60-67.
	Nishimura, A., T. Kotani, Y. Sasano and H. Takagi (2010). "An antioxidative mechanism mediated by the yeast N-acetyltransferase Mpr1: oxidative stress-induced arginine synthesis and its physiological role." FEMS Yeast Research 10(6): 687-698.
	Takagi, H., Shichiri, M., Takemura, M., Mohri, M., Nakamori, S. 2000. Saccharomyces cerevisiae sigma 1278b has novel genes of the N-acetyltransferase gene superfamily required for L-proline analogue resistance. J Bacteriol, 182(15), 4249-56.
	Gasent-Ramírez, J.M., T.J.A. Benitez, and e. microbiology, Lysine-overproducing mutants of Saccharomyces cerevisiae baker's yeast isolated in continuous culture. 1997. 63(12): p. 4800-4806.
	Martin-Rendon, E., et al., Isolation of a mutant allele that deregulates the threonine biosynthesis in Saccharomyces cerevisiae. 1993. 24(6): p. 465-471.

## Sheet: Tab.S2 
	Strain No.	Genotype	Supplemented amino acid and nucletoide concentation		Notes for preparing 50X or 100X stock solution
	RLAs80	BY4741 (URA3△, HIS3△, MET14△, LEU2△)	Histidine, Leucine, Uracil, Methionine (HLUM)	20 mg /L uracil in 200µM NaOH Sigma U0750; 20 mg /L histidine Sigma H8000; 60 mg /L leucine Sigma L8000; 20 mg/L L-methionine Sigma M5308	easy to dissolve in water at RT
	RLAs23	BY4741 ADE8△	HLUM, Adenine	10 mg /L adenine hemisulfate, in 100µM NaOH Sigma A9126	easy to dissolve in water at RT
	RLAs20	BY4741 TRP1△	HLUM, Tryptophan	40 mg /L tryptophan Sigma T0254	easy to dissolve in water at RT
	RLAs521 (sHP108)	BY4741 TYR1△	HLUM, Tyrosine	50 mg/L L-tyrosine Sigma T8566	L-tyrosine is very insoluble in water/saline the maximum solution you can obtain is 2-3mM at 37C, dissolved in 40 uM NaOH at RT
	RLAs522 (sHP109)	BY4741 PHA2△	HLUM, Phenylalanine	50 mg/L L-phenylalanine Sigma P5482	able to dissolve in water at RT
	RLAs523 (sHP110)	BY4741 ILV5△	HLUM, Isoleucine, Valine	50 mg/L L-isoleucine Sigma I7403, 140 mg/L L-valine Sigma V0513	able to dissolve in water at RT
	RLAs560	BY4741 ILV1△	HLUM, Isoleucine, Valine	50 mg/L L-isoleucine Sigma I7403, 140 mg/L L-valine Sigma V0513	able to dissolve in water at RT
	RLAs525 (sHP112)	BY4741 ARG4△	HLUM, Arginine	50 mg/L L-arginine HCl Sigma A6969	easy to dissolve in water at RT
	RLAs18	BY4741 LYS2△	HLUM, Lysine	50 mg/L L-lysine HCl Sigma L5626	easy to dissolve in water at RT
	RLAs526 (sHP113)	BY4741 SER1△	HLUM, Serine	76 mg/L L-serine Sigma S4311	easy to dissolve in water at RT
	RLAs527 (sHP114)	BY4741 CYS4△	HLUM, Cysteine	76 mg/L L-cysteine Sigma C7352	easy to dissolve in water at RT
	RLAs528 (sHP115)	BY4741 THR4△	HLUM, Threonine	100 mg/L L-threonine Sigma T8441	not easy to dissovle at RT, incubate at 60C without shaking, dissolve after 1-2h.
	* RT, room temperature

## Sheet: Tab.S3
	Strain	sHP308 (RFP_mScarlet-I)			sHP309 (GFP_sfGFP)			sHP310 (BFP_mTagBFP2)			Medium Blank					Average the measured values				Measured values after blank				Fluorescence intensities after blank
OD700nm	Time (h)	rep1	rep2	rep3	rep1	rep2	rep3	rep1	rep2	rep3	rep1	rep2	rep3		OD700nm	sHP308	sHP309	sHP310	Blank	sHP308	sHP309	sHP310		RFP (sHP308)	GFP (sHP309)	BFP (sHP310)
	0	0.1134	0.1085	0.109	0.1207	0.1261	0.1268	0.1107	0.1167	0.1105	0.0913	0.0874	0.0872			0.1103	0.124533	0.112633	0.0886333	0.0216667	0.0359	0.024		518.333	422	612.167
	0.5	0.1144	0.1104	0.1098	0.127	0.1316	0.1325	0.1128	0.1199	0.1118	0.0909	0.0873	0.0871			0.111533	0.130367	0.114833	0.0884333	0.0231	0.0419333	0.0264		551.333	491.333	625
	1	0.1154	0.1114	0.1105	0.1289	0.1346	0.1403	0.1148	0.121	0.1161	0.091	0.0872	0.0869			0.112433	0.1346	0.1173	0.0883667	0.0240667	0.0462333	0.0289333		556.667	540.333	633
	1.5	0.1164	0.1117	0.1101	0.1321	0.138	0.1368	0.1167	0.1248	0.1161	0.0904	0.0869	0.0866			0.112733	0.135633	0.1192	0.0879667	0.0247667	0.0476667	0.0312333		564.667	610.333	655.333
	2	0.1166	0.1117	0.1097	0.1349	0.1415	0.1427	0.1192	0.1271	0.1208	0.0905	0.0868	0.0866			0.112667	0.1397	0.122367	0.0879667	0.0247	0.0517333	0.0344		560	677.333	689.167
	2.5	0.1173	0.1125	0.1118	0.1389	0.1452	0.1484	0.1238	0.1313	0.1239	0.0904	0.0869	0.0867			0.113867	0.144167	0.126333	0.088	0.0258667	0.0561667	0.0383333		572.333	743	744.667
	3	0.119	0.1134	0.1124	0.1435	0.1512	0.1546	0.1284	0.1338	0.127	0.0905	0.0868	0.0866			0.114933	0.149767	0.129733	0.0879667	0.0269667	0.0618	0.0417667		592.333	835	803.667
	3.5	0.1197	0.1147	0.1126	0.1507	0.1592	0.166	0.132	0.1392	0.132	0.0903	0.0869	0.0866			0.115667	0.158633	0.1344	0.0879333	0.0277333	0.0707	0.0464667		603	932.667	882.667
	4	0.1212	0.1164	0.1146	0.1582	0.1679	0.1706	0.1379	0.1447	0.1365	0.0902	0.0867	0.0864			0.1174	0.165567	0.1397	0.0877667	0.0296333	0.0778	0.0519333		631.667	1033.67	1008.67
	4.5	0.1232	0.1189	0.1162	0.1654	0.1781	0.1814	0.1426	0.1505	0.1429	0.0902	0.0868	0.0864			0.119433	0.174967	0.145333	0.0878	0.0316333	0.0871667	0.0575333		652.667	1151.67	1172.83
	5	0.1254	0.1203	0.1184	0.1786	0.1864	0.1933	0.15	0.1553	0.1462	0.09	0.0867	0.0865			0.121367	0.1861	0.1505	0.0877333	0.0336333	0.0983667	0.0627667		692.333	1258.67	1359.83
	5.5	0.1276	0.1232	0.1204	0.1888	0.1987	0.2047	0.1566	0.164	0.1562	0.0901	0.0867	0.0864			0.123733	0.1974	0.158933	0.0877333	0.036	0.109667	0.0712		724.667	1403.67	1483.17
	6	0.1304	0.1257	0.1234	0.2018	0.2087	0.2209	0.1664	0.1771	0.1626	0.09	0.0865	0.0863			0.1265	0.210467	0.1687	0.0876	0.0389	0.122867	0.0811		769.667	1531	1725.5
	6.5	0.1316	0.1278	0.1247	0.2189	0.2262	0.2414	0.1805	0.1909	0.1767	0.0898	0.0865	0.0863			0.128033	0.228833	0.1827	0.0875333	0.0405	0.1413	0.0951667		828	1705.33	1916.5
	7	0.1344	0.1297	0.1272	0.2387	0.2443	0.2571	0.1957	0.2045	0.1937	0.0899	0.0866	0.0863			0.130433	0.2467	0.197967	0.0876	0.0428333	0.1591	0.110367		869	1941	2216.5
	7.5	0.139	0.1338	0.1307	0.2614	0.2661	0.2799	0.2164	0.2275	0.2101	0.0897	0.0866	0.0864			0.1345	0.269133	0.218	0.0875667	0.0469333	0.181567	0.130433		944	2203	2537.67
	8	0.1418	0.1379	0.133	0.2811	0.2906	0.3138	0.2391	0.2515	0.2302	0.0897	0.0866	0.0863			0.137567	0.295167	0.240267	0.0875333	0.0500333	0.207633	0.152733		1024.33	2479.67	2968
	8.5	0.1436	0.1398	0.1371	0.3118	0.3226	0.34	0.2646	0.2765	0.2554	0.0896	0.0864	0.0861			0.140167	0.3248	0.2655	0.0873667	0.0528	0.237433	0.178133		1107.67	2797.33	3465.5
	9	0.1496	0.1446	0.1404	0.3406	0.351	0.3664	0.2885	0.3018	0.2832	0.0896	0.0865	0.0861			0.144867	0.352667	0.291167	0.0874	0.0574667	0.265267	0.203767		1190.33	3113	4040.5
	9.5	0.1532	0.148	0.1449	0.3704	0.381	0.3946	0.317	0.3298	0.3118	0.0894	0.0863	0.0861			0.1487	0.382	0.319533	0.0872667	0.0614333	0.294733	0.232267		1256.67	3472	4615
	10	0.1554	0.1517	0.1475	0.3974	0.4051	0.4197	0.3459	0.3577	0.346	0.0889	0.0862	0.0861			0.151533	0.4074	0.349867	0.0870667	0.0644667	0.320333	0.2628		1348.67	3833	5180.17
	10.5	0.1603	0.1567	0.1516	0.4268	0.4342	0.4498	0.3782	0.3921	0.3796	0.0888	0.0862	0.0859			0.1562	0.436933	0.3833	0.0869667	0.0692333	0.349967	0.296333		1411.67	4321.67	5925.33
	11	0.1656	0.1626	0.1558	0.4578	0.4626	0.4867	0.4119	0.4212	0.4057	0.0889	0.0862	0.0861			0.161333	0.469033	0.412933	0.0870667	0.0742667	0.381967	0.325867		1509	4720	6533.67
	11.5	0.1695	0.1659	0.162	0.4871	0.4945	0.5199	0.4433	0.4539	0.431	0.0885	0.0862	0.086			0.1658	0.5005	0.442733	0.0869	0.0789	0.4136	0.355833		1595.67	5180.33	7170.33
	12	0.1733	0.1704	0.1668	0.5198	0.5256	0.549	0.4743	0.4839	0.4537	0.0885	0.0861	0.0861			0.170167	0.531467	0.470633	0.0869	0.0832667	0.444567	0.383733		1699.33	5521.33	7627.5
	12.5	0.1804	0.1783	0.1715	0.5486	0.5537	0.5765	0.5036	0.5113	0.481	0.0885	0.0861	0.086			0.176733	0.5596	0.498633	0.0868667	0.0898667	0.472733	0.411767		1820.33	5969.67	8219.67
	13	0.1872	0.1836	0.1795	0.5746	0.5825	0.6061	0.5329	0.5388	0.5026	0.0884	0.0862	0.086			0.183433	0.587733	0.524767	0.0868667	0.0965667	0.500867	0.4379		1946.67	6308.33	8810.5
	13.5	0.1959	0.1883	0.1848	0.5961	0.605	0.6306	0.5547	0.5619	0.5246	0.0882	0.0861	0.0859			0.189667	0.610567	0.547067	0.0867333	0.102933	0.523833	0.460333		2064	6584.33	9104.17
	14	0.2021	0.1971	0.1906	0.611	0.6197	0.6489	0.5763	0.5804	0.5455	0.0883	0.0861	0.086			0.1966	0.626533	0.5674	0.0868	0.1098	0.539733	0.4806		2169.33	6878.67	9586
	14.5	0.2093	0.2022	0.1975	0.6328	0.6408	0.6712	0.5908	0.6022	0.5628	0.0884	0.086	0.0859			0.203	0.648267	0.585267	0.0867667	0.116233	0.5615	0.4985		2292	7201.67	9993.5
	15	0.2146	0.2109	0.2044	0.6498	0.6614	0.6968	0.6124	0.6144	0.5843	0.0881	0.0859	0.0858			0.209967	0.669333	0.6037	0.0866	0.123367	0.582733	0.5171		2445	7367.33	10344.7
	15.5	0.2254	0.2179	0.2153	0.6717	0.6821	0.7115	0.63	0.6363	0.603	0.0881	0.086	0.0859			0.219533	0.688433	0.6231	0.0866667	0.132867	0.601767	0.536433		2590	7566.33	10600.3
	16	0.2323	0.228	0.2218	0.6788	0.692	0.7232	0.6371	0.6437	0.6156	0.0881	0.0859	0.0859			0.227367	0.698	0.632133	0.0866333	0.140733	0.611367	0.5455		2741.67	7749	10935.2
	16.5	0.2429	0.2336	0.2342	0.6908	0.7056	0.7374	0.6525	0.6599	0.636	0.0881	0.0858	0.0858			0.2369	0.711267	0.649467	0.0865667	0.150333	0.6247	0.5629		2936	7883.33	11247.7
	17	0.2487	0.247	0.2449	0.7092	0.7224	0.7562	0.6643	0.6675	0.6481	0.088	0.0858	0.0858			0.246867	0.729267	0.659967	0.0865333	0.160333	0.642733	0.573433		3114	8225	11479.3
	17.5	0.2608	0.2575	0.2524	0.7213	0.7323	0.7634	0.6765	0.6821	0.6618	0.0878	0.0857	0.0857			0.2569	0.739	0.673467	0.0864	0.1705	0.6526	0.587067		3343	8380.33	11781.5
	18	0.2701	0.2694	0.2625	0.7334	0.7417	0.7745	0.6844	0.6886	0.6742	0.0877	0.0858	0.0857			0.267333	0.749867	0.6824	0.0864	0.180933	0.663467	0.596		3562	8571.67	11876.5
	18.5	0.285	0.2804	0.2757	0.7374	0.747	0.7847	0.6926	0.6953	0.6876	0.0876	0.0856	0.0856			0.280367	0.756367	0.691833	0.0862667	0.1941	0.6701	0.605567		3816	8661	12063.2
	19	0.296	0.2951	0.2914	0.7523	0.7647	0.8017	0.6988	0.7096	0.6981	0.0876	0.0856	0.0857			0.294167	0.7729	0.702167	0.0863	0.207867	0.6866	0.615867		4132	8782.33	12402.5
	19.5	0.3125	0.3134	0.3032	0.7634	0.7743	0.8058	0.7092	0.7137	0.7089	0.0874	0.0857	0.0856			0.3097	0.781167	0.7106	0.0862333	0.223467	0.694933	0.624367		4395.67	8964	12504.3
	20	0.3284	0.3262	0.3183	0.7666	0.7803	0.8087	0.7187	0.7237	0.7195	0.0875	0.0855	0.0856			0.3243	0.7852	0.720633	0.0862	0.2381	0.699	0.634433		4773	9022	12546.2
	20.5	0.3432	0.344	0.3311	0.7715	0.7816	0.8124	0.7232	0.7297	0.7309	0.0874	0.0856	0.0856			0.339433	0.7885	0.727933	0.0862	0.253233	0.7023	0.641733		5174.67	9237.67	12940
	21	0.3623	0.3601	0.3481	0.7761	0.7884	0.8167	0.7254	0.7356	0.7375	0.0874	0.0855	0.0856			0.356833	0.793733	0.732833	0.0861667	0.270667	0.707567	0.646667		5491	9292.33	13004.8
	21.5	0.3807	0.3765	0.3678	0.7805	0.7908	0.8065	0.7338	0.7413	0.7467	0.0874	0.0855	0.0855			0.375	0.7926	0.7406	0.0861333	0.288867	0.706467	0.654467		5999	9359.33	13227
	22	0.3958	0.3951	0.3841	0.7859	0.797	0.7985	0.7424	0.7495	0.7524	0.0874	0.0856	0.0856			0.391667	0.7938	0.7481	0.0862	0.305467	0.7076	0.6619		6455.33	9041.33	13527.3
	22.5	0.4141	0.4113	0.4021	0.7904	0.8008	0.7898	0.7485	0.753	0.7606	0.0873	0.0856	0.0856			0.409167	0.793667	0.754033	0.0861667	0.323	0.7075	0.667867		6963	8834.33	13697.5
	23	0.4327	0.4346	0.4206	0.7875	0.7928	0.7804	0.7523	0.762	0.7669	0.0871	0.0854	0.0855			0.4293	0.7869	0.7604	0.086	0.3433	0.7009	0.6744		7521.33	8687.33	13852
	23.5	0.4506	0.4493	0.4386	0.7862	0.781	0.7673	0.7579	0.7592	0.7572	0.0873	0.0854	0.0855			0.446167	0.778167	0.7581	0.0860667	0.3601	0.6921	0.672033		7951.67	8059.67	13453.8
	24	0.4686	0.4703	0.4601	0.7828	0.7694	0.7663	0.7566	0.7543	0.7432	0.0872	0.0855	0.0854			0.466333	0.772833	0.751367	0.0860333	0.3803	0.6868	0.665333		8577.33	7917.33	13671
	24.5	0.4867	0.4897	0.4766	0.7746	0.7666	0.7617	0.7469	0.745	0.7373	0.0871	0.0853	0.0855			0.484333	0.767633	0.743067	0.0859667	0.398367	0.681667	0.6571		9159	7620.67	13605.2
	25	0.5046	0.5048	0.4945	0.761	0.7568	0.7569	0.7404	0.7344	0.7361	0.0872	0.0855	0.0855			0.5013	0.758233	0.736967	0.0860667	0.415233	0.672167	0.6509		9843	7343.67	13566.2
	25.5	0.5238	0.5256	0.5163	0.7575	0.7544	0.7561	0.7325	0.7308	0.7339	0.0871	0.0852	0.0852			0.5219	0.756	0.7324	0.0858333	0.436067	0.670167	0.646567		10516.3	7263.67	13652.5
	26	0.543	0.5431	0.5328	0.7539	0.7456	0.7518	0.7283	0.7263	0.7304	0.0869	0.0852	0.0853			0.539633	0.750433	0.728333	0.0858	0.453833	0.664633	0.642533		11133	7111	13516
	26.5	0.5621	0.5595	0.5505	0.7447	0.7428	0.749	0.7227	0.7228	0.7313	0.0869	0.0852	0.0853			0.557367	0.7455	0.7256	0.0858	0.471567	0.6597	0.6398		11801	7157.33	13560.5
	27	0.574	0.5747	0.5621	0.7433	0.7389	0.7452	0.7204	0.7244	0.7344	0.0869	0.0852	0.0852			0.570267	0.742467	0.7264	0.0857667	0.4845	0.6567	0.640633		12380	7092.67	13483.3
	27.5	0.5892	0.5911	0.582	0.7409	0.7355	0.7441	0.7196	0.7215	0.7319	0.0869	0.0853	0.0853			0.587433	0.740167	0.724333	0.0858333	0.5016	0.654333	0.6385		13158.3	6980.67	13451.5
	28	0.6042	0.6083	0.5941	0.7391	0.736	0.7418	0.717	0.7198	0.7318	0.0868	0.0851	0.0852			0.6022	0.738967	0.722867	0.0857	0.5165	0.653267	0.637167		13679	6898	13434.7
	28.5	0.6191	0.6227	0.6106	0.7304	0.7291	0.7442	0.7187	0.7213	0.7341	0.087	0.0852	0.0853			0.617467	0.734567	0.7247	0.0858333	0.531633	0.648733	0.638867		14730	6995.33	13389
	29	0.6342	0.634	0.6207	0.7271	0.7308	0.7416	0.7171	0.715	0.7308	0.0869	0.0852	0.0852			0.629633	0.733167	0.720967	0.0857667	0.543867	0.6474	0.6352		15230	7041.67	13671.2
	29.5	0.6451	0.6471	0.6375	0.7271	0.7274	0.741	0.7189	0.717	0.7315	0.0868	0.0851	0.0852			0.643233	0.731833	0.722467	0.0857	0.557533	0.646133	0.636767		15872	6974	13505.2
	30	0.6583	0.6587	0.6466	0.722	0.7294	0.7396	0.7139	0.7166	0.7316	0.0867	0.0853	0.0853			0.654533	0.730333	0.7207	0.0857667	0.568767	0.644567	0.634933		16377.3	6871	13433
	30.5	0.67	0.6709	0.6557	0.7245	0.7236	0.7419	0.7149	0.7139	0.7294	0.0869	0.0851	0.0851			0.665533	0.73	0.7194	0.0857	0.579833	0.6443	0.6337		16972	6880	13388.2
	31	0.6842	0.6855	0.6681	0.7261	0.7259	0.7422	0.7181	0.7182	0.7313	0.0867	0.085	0.085			0.679267	0.7314	0.722533	0.0855667	0.5937	0.645833	0.636967		17395	6875.67	13385.7
	31.5	0.69	0.6947	0.6779	0.7253	0.7248	0.7382	0.7137	0.7148	0.7328	0.0868	0.0851	0.085			0.687533	0.729433	0.720433	0.0856333	0.6019	0.6438	0.6348		18011.3	6805.67	13560.8
	32	0.6927	0.7037	0.6862	0.725	0.7232	0.7405	0.7152	0.7138	0.7338	0.0867	0.0853	0.0852			0.6942	0.729567	0.720933	0.0857333	0.608467	0.643833	0.6352		18271	6774	13525.3
	32.5	0.6914	0.7074	0.6974	0.7252	0.7209	0.7365	0.7138	0.717	0.7348	0.0867	0.0849	0.085			0.698733	0.727533	0.721867	0.0855333	0.6132	0.642	0.636333		18234.3	6768.67	13391.7
	33	0.6882	0.7057	0.6975	0.7206	0.7188	0.7384	0.7158	0.7185	0.7364	0.0866	0.0852	0.0851			0.697133	0.725933	0.723567	0.0856333	0.6115	0.6403	0.637933		18258	6805.33	13577.8
	33.5	0.688	0.703	0.6925	0.7194	0.7213	0.7397	0.7172	0.7145	0.7351	0.0866	0.085	0.0851			0.6945	0.7268	0.722267	0.0855667	0.608933	0.641233	0.6367		18151.3	6743.67	13416.2
	34	0.6857	0.7	0.6912	0.7191	0.721	0.7374	0.7162	0.7165	0.7326	0.0866	0.0852	0.0851			0.6923	0.725833	0.721767	0.0856333	0.606667	0.6402	0.636133		18277.3	6725.33	13631
	34.5	0.6914	0.703	0.6895	0.7175	0.7173	0.7337	0.7149	0.7178	0.7363	0.0863	0.0849	0.085			0.694633	0.722833	0.723	0.0854	0.609233	0.637433	0.6376		18018	6710.33	13595.5
	35	0.688	0.6977	0.6925	0.719	0.7214	0.7349	0.7157	0.7197	0.7353	0.0861	0.0852	0.085			0.692733	0.7251	0.723567	0.0854333	0.6073	0.639667	0.638133		17993.7	6753.67	13695.5
	35.5	0.6886	0.7006	0.6903	0.7176	0.7222	0.7347	0.7141	0.7179	0.7362	0.086	0.0849	0.0849			0.693167	0.724833	0.722733	0.0852667	0.6079	0.639567	0.637467		17969.7	6700	13706.2
	36	0.6875	0.6989	0.6924	0.7192	0.7185	0.7346	0.7153	0.7165	0.7372	0.0861	0.0852	0.0851			0.692933	0.7241	0.723	0.0854667	0.607467	0.638633	0.637533		17736.7	6726	13763.5
	36.5	0.6875	0.6961	0.6892	0.7152	0.7177	0.7353	0.7179	0.7199	0.7404	0.0859	0.085	0.085			0.690933	0.722733	0.726067	0.0853	0.605633	0.637433	0.640767		17647.7	6703.33	13881
	37	0.6875	0.6986	0.6931	0.7141	0.7158	0.7288	0.7155	0.7177	0.7347	0.0859	0.0848	0.085			0.693067	0.719567	0.722633	0.0852333	0.607833	0.634333	0.6374		17658.7	6654	13826
	37.5	0.691	0.6999	0.6902	0.7134	0.717	0.7328	0.7181	0.7215	0.7421	0.0858	0.085	0.0849			0.6937	0.721067	0.727233	0.0852333	0.608467	0.635833	0.642		17571.3	6691.33	13991.3
	38	0.686	0.7005	0.6916	0.718	0.7165	0.729	0.7165	0.7195	0.737	0.0856	0.085	0.085			0.6927	0.721167	0.724333	0.0852	0.6075	0.635967	0.639133		17529.3	6591.33	14007.8
	38.5	0.684	0.699	0.6897	0.7149	0.7169	0.7302	0.717	0.7203	0.7378	0.0857	0.085	0.0848			0.6909	0.720667	0.725033	0.0851667	0.605733	0.6355	0.639867		17642	6504.33	14125.8
	39	0.6818	0.6985	0.6912	0.7151	0.7202	0.729	0.7199	0.7218	0.7413	0.0857	0.0847	0.0849			0.6905	0.721433	0.727667	0.0851	0.6054	0.636333	0.642567		17372.3	6640.33	14115.2
	39.5	0.6817	0.6998	0.6875	0.7143	0.7166	0.7279	0.7206	0.7228	0.7405	0.0857	0.0849	0.0848			0.689667	0.7196	0.727967	0.0851333	0.604533	0.634467	0.642833		17293.7	6510	14104.3
	40	0.6792	0.6961	0.6857	0.7199	0.7151	0.7275	0.719	0.7211	0.741	0.0858	0.085	0.0851			0.687	0.720833	0.727033	0.0853	0.6017	0.635533	0.641733		17726.3	6537.67	14615.7
	40.5	0.6805	0.696	0.6857	0.7161	0.7113	0.7246	0.7219	0.7229	0.7428	0.0857	0.085	0.085			0.6874	0.717333	0.7292	0.0852333	0.602167	0.6321	0.643967		17404	6559.67	14483.5
	41	0.6819	0.6965	0.6881	0.7134	0.7101	0.7218	0.7199	0.7221	0.7436	0.0858	0.0849	0.0849			0.688833	0.7151	0.728533	0.0852	0.603633	0.6299	0.643333		17229.3	6600	14741.7
	41.5	0.6807	0.6958	0.689	0.714	0.71	0.7227	0.7253	0.726	0.744	0.0858	0.0849	0.0849			0.6885	0.715567	0.731767	0.0852	0.6033	0.630367	0.646567		17044	6369.67	14524.5
	42	0.6854	0.6966	0.6867	0.7161	0.7095	0.7211	0.7224	0.7264	0.7431	0.0857	0.0852	0.085			0.689567	0.715567	0.730633	0.0853	0.604267	0.630267	0.645333		17161	6401.67	14680.8
	42.5	0.6813	0.6956	0.6879	0.7135	0.7117	0.7209	0.7241	0.725	0.7458	0.0857	0.085	0.085			0.688267	0.715367	0.731633	0.0852333	0.603033	0.630133	0.6464		17202.3	6430.67	14970.7
	43	0.6795	0.6974	0.6852	0.7162	0.7056	0.7176	0.7265	0.7244	0.7421	0.0857	0.0849	0.0848			0.687367	0.713133	0.731	0.0851333	0.602233	0.628	0.645867		17287.3	6378.33	14950
	43.5	0.6788	0.6921	0.6855	0.7138	0.7064	0.7194	0.7256	0.7279	0.743	0.0856	0.085	0.0849			0.685467	0.7132	0.732167	0.0851667	0.6003	0.628033	0.647		17051.3	6405	14868.5
	44	0.6771	0.6957	0.6854	0.7129	0.7058	0.721	0.7228	0.7264	0.7424	0.0855	0.0848	0.0848			0.686067	0.713233	0.730533	0.0850333	0.601033	0.6282	0.6455		17002	6244.67	15039.7
	44.5	0.6784	0.6929	0.6871	0.7155	0.7056	0.7164	0.7246	0.7254	0.7447	0.0855	0.0848	0.0849			0.686133	0.7125	0.731567	0.0850667	0.601067	0.627433	0.6465		16723.7	6205.67	14821.5
	45	0.6802	0.6954	0.6872	0.712	0.7028	0.7163	0.7246	0.7276	0.7439	0.0856	0.0849	0.0849			0.6876	0.710367	0.732033	0.0851333	0.602467	0.625233	0.6469		16708.7	6137	14947.7
	45.5	0.6761	0.6905	0.6842	0.7087	0.6995	0.7126	0.7209	0.7223	0.7423	0.0856	0.0848	0.0848			0.6836	0.706933	0.7285	0.0850667	0.598533	0.621867	0.643433		16335.7	6074.67	14902.3
	46	0.6732	0.6923	0.687	0.7081	0.7002	0.7147	0.7203	0.7194	0.7467	0.0854	0.0847	0.0847			0.684167	0.707667	0.7288	0.0849333	0.599233	0.622733	0.643867		16235.3	6025.67	14868.8
	46.5	0.6777	0.6916	0.6816	0.7042	0.6953	0.7053	0.7227	0.7212	0.741	0.0856	0.085	0.0849			0.683633	0.7016	0.7283	0.0851667	0.598467	0.616433	0.643133		16269.7	5974.67	14861
	47	0.674	0.6937	0.6804	0.7043	0.691	0.7083	0.7219	0.722	0.742	0.0855	0.0849	0.0848			0.6827	0.7012	0.728633	0.0850667	0.597633	0.616133	0.643567		16350	5942.33	14985
	47.5	0.6705	0.691	0.6848	0.7042	0.6949	0.7047	0.7161	0.7143	0.7387	0.0855	0.0846	0.0847			0.6821	0.701267	0.723033	0.0849333	0.597167	0.616333	0.6381		16216.7	5900	15071.2
	48	0.671	0.6932	0.6827	0.7012	0.6925	0.7034	0.7219	0.7208	0.7396	0.0855	0.0845	0.0847			0.6823	0.699033	0.727433	0.0849	0.5974	0.614133	0.642533		16114	5845.33	14995.7
	48.5	0.6701	0.6876	0.6803	0.698	0.6843	0.6974	0.7119	0.7168	0.7394	0.0855	0.0847	0.0848			0.679333	0.693233	0.7227	0.085	0.594333	0.608233	0.6377		16009.7	5796.33	15105.5
	49	0.6712	0.6928	0.6844	0.7016	0.6862	0.7016	0.7206	0.7178	0.7411	0.0853	0.0845	0.0847			0.6828	0.696467	0.7265	0.0848333	0.597967	0.611633	0.641667		15881.3	5798	15163.2
	49.5	0.6692	0.6856	0.6819	0.6939	0.6855	0.7006	0.7198	0.7143	0.7403	0.0854	0.0845	0.0847			0.6789	0.693333	0.7248	0.0848667	0.594033	0.608467	0.639933		15891.3	5754.33	15268.5
	50	0.6651	0.692	0.6812	0.6922	0.6878	0.7018	0.7189	0.7163	0.739	0.0853	0.0846	0.0847			0.679433	0.693933	0.724733	0.0848667	0.594567	0.609067	0.639867		15684.7	5688.33	15196.3
	50.5	0.6659	0.6886	0.6762	0.6948	0.684	0.6969	0.7175	0.7131	0.7346	0.0853	0.0845	0.0846			0.6769	0.6919	0.721733	0.0848	0.5921	0.6071	0.636933		15610.7	5593.67	15240.2
	51	0.6652	0.685	0.6774	0.686	0.679	0.6944	0.715	0.7118	0.7359	0.0854	0.0845	0.0848			0.675867	0.686467	0.7209	0.0849	0.590967	0.601567	0.636		15208	5611.67	15461
	51.5	0.6629	0.6881	0.6798	0.6908	0.6815	0.6969	0.7145	0.7109	0.7373	0.0853	0.0844	0.0846			0.676933	0.689733	0.7209	0.0847667	0.592167	0.604967	0.636133		15286.7	5563.67	15407.3
	52	0.6648	0.6862	0.6762	0.6841	0.6794	0.6983	0.7146	0.7095	0.7327	0.0853	0.0844	0.0845			0.675733	0.687267	0.718933	0.0847333	0.591	0.602533	0.6342		15327.3	5558.33	15457
	52.5	0.6613	0.6834	0.6728	0.6864	0.6796	0.6974	0.7121	0.71	0.7336	0.0851	0.0843	0.0844			0.6725	0.6878	0.718567	0.0846	0.5879	0.6032	0.633967		15168.7	5492.33	15538
	53	0.6582	0.6821	0.6735	0.6807	0.6766	0.694	0.7093	0.7094	0.7318	0.0854	0.0842	0.0847			0.671267	0.683767	0.716833	0.0847667	0.5865	0.599	0.632067		15042.3	5412.67	15570
	53.5	0.6593	0.6797	0.6724	0.6819	0.6759	0.6957	0.7122	0.7083	0.731	0.0852	0.0842	0.0846			0.670467	0.6845	0.717167	0.0846667	0.5858	0.599833	0.6325		14919.3	5390.67	15527.3
	54	0.6524	0.6814	0.6722	0.6768	0.6793	0.6912	0.7083	0.704	0.7273	0.0853	0.0843	0.0844			0.668667	0.682433	0.7132	0.0846667	0.584	0.597767	0.628533		14752	5310.33	15530.5
	54.5	0.655	0.6812	0.6711	0.6786	0.676	0.6978	0.7115	0.705	0.7255	0.0851	0.0841	0.0843			0.6691	0.684133	0.714	0.0845	0.5846	0.599633	0.6295		14441.7	5317.33	15636
	55	0.6528	0.6749	0.6717	0.6728	0.6713	0.6879	0.7044	0.7007	0.7217	0.0852	0.0841	0.0845			0.666467	0.677333	0.708933	0.0846	0.581867	0.592733	0.624333		14139.3	5261.67	15554.5
	55.5	0.6516	0.6796	0.6674	0.6722	0.6763	0.6879	0.7064	0.7007	0.7244	0.0853	0.0842	0.0845			0.6662	0.6788	0.7105	0.0846667	0.581533	0.594133	0.625833		14291.7	5180.67	15462.5
	56	0.6514	0.6768	0.666	0.6737	0.672	0.6907	0.7047	0.7	0.7242	0.0852	0.0841	0.0844			0.664733	0.6788	0.709633	0.0845667	0.580167	0.594233	0.625067		13967.7	5142	15557.3
	56.5	0.6471	0.6749	0.6705	0.6741	0.6705	0.685	0.7019	0.6973	0.7229	0.0851	0.084	0.0844			0.664167	0.676533	0.707367	0.0845	0.579667	0.592033	0.622867		13826	5135	15391.2
	57	0.6503	0.674	0.6677	0.6711	0.6687	0.6816	0.6992	0.6955	0.7218	0.0852	0.0841	0.0846			0.664	0.6738	0.7055	0.0846333	0.579367	0.589167	0.620867		13543	5077	15329.2
	57.5	0.645	0.6721	0.6674	0.6702	0.6698	0.6811	0.701	0.6947	0.7216	0.085	0.084	0.0845			0.6615	0.6737	0.705767	0.0845	0.577	0.5892	0.621267		13151.7	4991	15188.5
	58	0.6435	0.6713	0.6657	0.6643	0.6649	0.6816	0.6986	0.6916	0.7147	0.0851	0.084	0.0844			0.660167	0.670267	0.701633	0.0845	0.575667	0.585767	0.617133		12980.7	4952.33	14970.7
	58.5	0.6403	0.6733	0.6631	0.6676	0.6659	0.6821	0.6958	0.6876	0.7145	0.085	0.084	0.0845			0.6589	0.671867	0.6993	0.0845	0.5744	0.587367	0.6148		12785.7	4882.67	14952.7
	59	0.6395	0.6674	0.6627	0.6631	0.6656	0.6771	0.6949	0.6872	0.7145	0.0851	0.0841	0.0845			0.656533	0.6686	0.698867	0.0845667	0.571967	0.584033	0.6143		12824	4853.33	15218.2
	59.5	0.6369	0.6699	0.6597	0.6653	0.6669	0.6726	0.694	0.6837	0.7108	0.0849	0.084	0.0845			0.6555	0.668267	0.696167	0.0844667	0.571033	0.5838	0.6117		12636.3	4833.67	14902.5
	60	0.639	0.6671	0.6587	0.6617	0.6605	0.6761	0.6902	0.6852	0.7123	0.085	0.084	0.0845			0.654933	0.6661	0.6959	0.0845	0.570433	0.5816	0.6114		12405.7	4767.33	14910.5
	60.5	0.6308	0.6633	0.6563	0.6578	0.6596	0.6715	0.6859	0.6796	0.709	0.0849	0.084	0.0844			0.650133	0.662967	0.6915	0.0844333	0.5657	0.578533	0.607067		12279.7	4722.67	14706.3
	61	0.6346	0.665	0.6578	0.6547	0.6594	0.6724	0.6876	0.6787	0.7085	0.0847	0.0839	0.0844			0.652467	0.662167	0.6916	0.0843333	0.568133	0.577833	0.607267		12248	4678	14593.8
	61.5	0.6294	0.6607	0.6538	0.6553	0.6579	0.6618	0.6822	0.676	0.7056	0.0847	0.0838	0.0843			0.647967	0.658333	0.687933	0.0842667	0.5637	0.574067	0.603667		12093	4598.33	14547.8
	62	0.6324	0.6609	0.6528	0.6536	0.6552	0.6696	0.6838	0.6749	0.7042	0.0846	0.0838	0.0841			0.6487	0.659467	0.687633	0.0841667	0.564533	0.5753	0.603467		12092.7	4577.67	14297.8
	62.5	0.6244	0.6593	0.6471	0.6549	0.6565	0.6641	0.6823	0.6738	0.7019	0.0848	0.0838	0.0843			0.6436	0.6585	0.686	0.0843	0.5593	0.5742	0.6017		12364	4618.33	14490.2
	63	0.6221	0.6579	0.6521	0.6553	0.6544	0.6628	0.6799	0.6686	0.7025	0.0845	0.0838	0.0842			0.644033	0.6575	0.683667	0.0841667	0.559867	0.573333	0.5995		12219.3	4609.67	14647
	63.5	0.623	0.6565	0.6503	0.6511	0.6518	0.6671	0.6807	0.6673	0.6997	0.0847	0.0838	0.0843			0.643267	0.656667	0.682567	0.0842667	0.559	0.5724	0.5983		11905	4472.33	14329.3
	64	0.6177	0.6532	0.6487	0.6488	0.6504	0.6603	0.6765	0.6632	0.6955	0.0845	0.0838	0.0843			0.639867	0.653167	0.6784	0.0842	0.555667	0.568967	0.5942		11780.3	4444.67	14226
	64.5	0.6152	0.6509	0.6469	0.6529	0.6483	0.6604	0.6747	0.6629	0.6901	0.0845	0.0837	0.0842			0.637667	0.653867	0.6759	0.0841333	0.553533	0.569733	0.591767		11820	4347	14429.3
	65	0.6143	0.6482	0.6408	0.6437	0.6446	0.657	0.6722	0.659	0.6914	0.0846	0.0838	0.0842			0.634433	0.648433	0.6742	0.0842	0.550233	0.564233	0.59		11609.7	4371.67	14238.7
	65.5	0.6106	0.6442	0.6399	0.6403	0.6456	0.6496	0.6669	0.6537	0.6886	0.0845	0.0838	0.0842			0.631567	0.645167	0.669733	0.0841667	0.5474	0.561	0.585567		11460.3	4233.67	13963.8
	66	0.6139	0.6444	0.6381	0.6426	0.6419	0.6519	0.6659	0.6571	0.6897	0.0845	0.0837	0.0841			0.632133	0.645467	0.6709	0.0841	0.548033	0.561367	0.5868		11389.3	4176	13941.8
	66.5	0.605	0.6412	0.6386	0.6411	0.6431	0.6498	0.6652	0.6526	0.6871	0.0846	0.0838	0.0841			0.628267	0.644667	0.6683	0.0841667	0.5441	0.5605	0.584133		11402	4128.67	13843.5
	67	0.6027	0.6435	0.636	0.6438	0.6396	0.6517	0.6634	0.6505	0.6804	0.0845	0.0839	0.084			0.6274	0.645033	0.664767	0.0841333	0.543267	0.5609	0.580633		11160	4083.33	13781.2
	67.5	0.5897	0.6391	0.633	0.6368	0.6373	0.6418	0.6601	0.6477	0.6797	0.0843	0.0836	0.084			0.6206	0.638633	0.6625	0.0839667	0.536633	0.554667	0.578533		11132	4031.33	13749
	68	0.596	0.6362	0.6287	0.637	0.6354	0.6442	0.6565	0.645	0.6773	0.0843	0.0836	0.084			0.6203	0.638867	0.6596	0.0839667	0.536333	0.5549	0.575633		11019	3984	13664.3
	68.5	0.5959	0.6336	0.6248	0.6355	0.6307	0.6413	0.6535	0.6399	0.6776	0.0843	0.0836	0.0839			0.6181	0.635833	0.657	0.0839333	0.534167	0.5519	0.573067		10804.7	3950	13596.8
	69	0.5814	0.6293	0.6209	0.6295	0.6158	0.6344	0.652	0.6358	0.6738	0.0843	0.0835	0.0838			0.610533	0.626567	0.653867	0.0838667	0.526667	0.5427	0.57		10807.3	3903	13556.7
	69.5	0.5875	0.6307	0.6236	0.6325	0.6306	0.6388	0.6472	0.6338	0.6695	0.0843	0.0837	0.084			0.613933	0.633967	0.650167	0.084	0.529933	0.549967	0.566167		10718.3	3790.67	13655
	70	0.581	0.6244	0.6197	0.6268	0.6282	0.6362	0.6502	0.6324	0.6683	0.0843	0.0836	0.0839			0.608367	0.6304	0.6503	0.0839333	0.524433	0.546467	0.566367		10708	3795.67	13616
	70.5	0.5761	0.6181	0.6126	0.6222	0.6116	0.6268	0.6474	0.6295	0.6665	0.0844	0.0837	0.0838			0.602267	0.6202	0.6478	0.0839667	0.5183	0.536233	0.563833		10507.3	3771.67	13422.7
	71	0.5721	0.6077	0.6113	0.62	0.6204	0.6305	0.6413	0.6256	0.663	0.0844	0.0836	0.0838			0.597033	0.623633	0.6433	0.0839333	0.5131	0.5397	0.559367		10546.7	3737.67	13505.7
	71.5	0.5667	0.616	0.6125	0.6257	0.6215	0.6296	0.6391	0.6233	0.6615	0.0843	0.0836	0.0837			0.5984	0.6256	0.6413	0.0838667	0.514533	0.541733	0.557433		10485	3702	13384.3
GFP	Time (h)	rep1	rep2	rep3	rep1	rep2	rep3	rep1	rep2	rep3	rep1	rep2	rep3		GFP	sHP308	sHP309	sHP310	Blank	sHP308	sHP309	sHP310
	0	357	353	356	737	810	770	358	394	368	349	350	352			355.333	772.333	373.333	350.333	5	422	23
	0.5	370	372	369	820	878	848	368	419	394	358	360	354			370.333	848.667	393.667	357.333	13	491.333	36.3333
	1	370	369	363	858	932	891	374	416	392	352	354	354			367.333	893.667	394	353.333	14	540.333	40.6667
	1.5	377	382	372	925	1008	975	388	440	404	357	360	360			377	969.333	410.667	359	18	610.333	51.6667
	2	382	382	377	964	1069	1065	403	445	421	358	356	352			380.333	1032.67	423	355.333	25	677.333	67.6667
	2.5	393	390	385	1049	1121	1129	418	465	433	357	360	353			389.333	1099.67	438.667	356.667	32.6667	743	82
	3	393	397	391	1115	1209	1252	435	490	442	362	358	351			393.667	1192	455.667	357	36.6667	835	98.6667
	3.5	393	401	396	1212	1307	1348	444	504	456	354	360	355			396.667	1289	468	356.333	40.3333	932.667	111.667
	4	401	403	397	1287	1415	1449	454	505	470	351	352	347			400.333	1383.67	476.333	350	50.3333	1033.67	126.333
	4.5	414	415	408	1401	1553	1568	477	528	486	354	358	355			412.333	1507.33	497	355.667	56.6667	1151.67	141.333
	5	409	412	405	1459	1653	1716	493	540	505	349	352	351			408.667	1609.33	512.667	350.667	58	1258.67	162
	5.5	420	414	415	1613	1766	1866	517	565	522	344	345	345			416.333	1748.33	534.667	344.667	71.6667	1403.67	190
	6	419	424	424	1769	1897	1962	536	577	544	346	346	343			422.333	1876	552.333	345	77.3333	1531	207.333
	6.5	429	436	428	1921	2052	2184	526	602	571	346	347	348			431	2052.33	566.333	347	84	1705.33	219.333
	7	439	449	442	2157	2281	2422	554	625	581	343	347	347			443.333	2286.67	586.667	345.667	97.6667	1941	241
	7.5	452	459	455	2413	2560	2675	591	650	605	348	345	346			455.333	2549.33	615.333	346.333	109	2203	269
	8	459	464	461	2699	2824	2950	618	676	634	343	348	343			461.333	2824.33	642.667	344.667	116.667	2479.67	298
	8.5	471	475	477	3022	3132	3267	660	712	666	342	346	341			474.333	3140.33	679.333	343	131.333	2797.33	336.333
	9	485	494	483	3344	3438	3586	700	754	707	341	347	341			487.333	3456	720.333	343	144.333	3113	377.333
	9.5	499	508	501	3682	3766	4000	731	789	751	339	349	344			502.667	3816	757	344	158.667	3472	413
	10	501	506	503	4049	4129	4333	766	823	776	336	339	337			503.333	4170.33	788.333	337.333	166	3833	451
	10.5	519	535	529	4517	4632	4842	837	881	839	341	342	343			527.667	4663.67	852.333	342	185.667	4321.67	510.333
	11	537	540	541	4888	4956	5342	882	928	881	340	346	340			539.333	5062	897	342	197.333	4720	555
	11.5	553	555	550	5374	5437	5749	934	982	925	336	341	342			552.667	5520	947	339.667	213	5180.33	607.333
	12	560	570	560	5660	5750	6173	1001	1038	980	336	345	338			563.333	5861	1006.33	339.667	223.667	5521.33	666.667
	12.5	582	578	571	6098	6150	6675	1049	1117	1038	336	341	337			577	6307.67	1068	338	239	5969.67	730
	13	597	600	598	6409	6580	6960	1124	1195	1112	340	343	341			598.333	6649.67	1143.67	341.333	257	6308.33	802.333
	13.5	624	618	613	6653	6765	7353	1197	1250	1162	335	341	342			618.333	6923.67	1203	339.333	279	6584.33	863.667
	14	626	637	619	6983	7117	7548	1225	1321	1212	337	338	337			627.333	7216	1252.67	337.333	290	6878.67	915.333
	14.5	651	655	646	7279	7317	8014	1277	1330	1253	333	337	335			650.667	7536.67	1286.67	335	315.667	7201.67	951.667
	15	662	657	653	7371	7624	8115	1323	1392	1317	337	341	330			657.333	7703.33	1344	336	321.333	7367.33	1008
	15.5	679	670	662	7599	7808	8298	1372	1421	1355	336	336	334			670.333	7901.67	1382.67	335.333	335	7566.33	1047.33
	16	683	681	667	7639	7982	8626	1397	1465	1400	331	337	332			677	8082.33	1420.67	333.333	343.667	7749	1087.33
	16.5	697	693	682	7813	8109	8730	1437	1489	1430	331	337	334			690.667	8217.33	1452	334	356.667	7883.33	1118
	17	712	722	701	8206	8474	8994	1477	1552	1463	329	339	331			711.667	8558	1497.33	333	378.667	8225	1164.33
	17.5	721	738	723	8362	8598	9187	1536	1603	1499	333	340	333			727.333	8715.67	1546	335.333	392	8380.33	1210.67
	18	736	744	738	8542	8717	9452	1565	1635	1545	329	336	331			739.333	8903.67	1581.67	332	407.333	8571.67	1249.67
	18.5	753	763	755	8644	8789	9543	1594	1659	1552	328	335	330			757	8992	1601.67	331	426	8661	1270.67
	19	769	779	758	8615	9038	9686	1652	1726	1578	327	334	331			768.667	9113	1652	330.667	438	8782.33	1321.33
	19.5	794	780	779	8870	9103	9908	1697	1740	1604	328	330	331			784.333	9293.67	1680.33	329.667	454.667	8964	1350.67
	20	822	783	795	8936	9192	9938	1735	1786	1625	330	334	336			800	9355.33	1715.33	333.333	466.667	9022	1382
	20.5	853	823	819	9181	9436	10098	1790	1837	1683	328	338	336			831.667	9571.67	1770	334	497.667	9237.67	1436
	21	859	839	826	9354	9600	9917	1817	1872	1692	331	332	331			841.333	9623.67	1793.67	331.333	510	9292.33	1462.33
	21.5	873	874	850	9396	9614	10077	1876	1936	1744	335	337	337			865.667	9695.67	1852	336.333	529.333	9359.33	1515.67
	22	913	890	877	9432	9589	9107	1938	1993	1772	332	339	333			893.333	9376	1901	334.667	558.667	9041.33	1566.33
	22.5	931	919	911	9457	9566	8486	1955	2001	1789	336	337	333			920.333	9169.67	1915	335.333	585	8834.33	1579.67
	23	973	958	937	9645	9143	8280	2026	2018	1812	334	338	334			956	9022.67	1952	335.333	620.667	8687.33	1616.67
	23.5	957	941	931	9118	8356	7684	1995	1987	1768	322	328	329			943	8386	1916.67	326.333	616.667	8059.67	1590.33
	24	995	987	966	8954	7997	7798	2039	2065	1791	332	333	332			982.667	8249.67	1965	332.333	650.333	7917.33	1632.67
	24.5	1024	1010	987	8422	7735	7701	2077	2059	1790	333	332	331			1007	7952.67	1975.33	332	675	7620.67	1643.33
	25	1046	1030	1034	7930	7465	7634	2088	2078	1769	330	336	332			1036.67	7676.33	1978.33	332.667	704	7343.67	1645.67
	25.5	1062	1052	1037	7671	7484	7631	2091	2048	1775	327	337	331			1050.33	7595.33	1971.33	331.667	718.667	7263.67	1639.67
	26	1087	1089	1064	7459	7307	7560	2097	2066	1791	327	330	336			1080	7442	1984.67	331	749	7111	1653.67
	26.5	1116	1096	1077	7472	7369	7632	2075	2059	1781	328	337	336			1096.33	7491	1971.67	333.667	762.667	7157.33	1638
	27	1126	1121	1091	7376	7263	7627	2081	2062	1781	326	331	331			1112.67	7422	1974.67	329.333	783.333	7092.67	1645.33
	27.5	1155	1148	1114	7180	7195	7548	2061	2012	1758	321	329	331			1139	7307.67	1943.67	327	812	6980.67	1616.67
	28	1174	1169	1143	7166	7101	7418	2060	2054	1787	327	332	332			1162	7228.33	1967	330.333	831.667	6898	1636.67
	28.5	1208	1194	1172	7272	7178	7519	2073	2057	1770	322	336	325			1191.33	7323	1966.67	327.667	863.667	6995.33	1639
	29	1241	1228	1183	7241	7267	7607	2085	2085	1812	327	333	330			1217.33	7371.67	1994	330	887.333	7041.67	1664
	29.5	1266	1236	1210	7200	7160	7545	2071	2060	1804	323	333	327			1237.33	7301.67	1978.33	327.667	909.667	6974	1650.67
	30	1278	1267	1227	7067	7072	7460	2072	2077	1797	329	329	328			1257.33	7199.67	1982	328.667	928.667	6871	1653.33
	30.5	1295	1270	1245	7144	7069	7401	2060	2045	1774	320	327	327			1270	7204.67	1959.67	324.667	945.333	6880	1635
	31	1325	1329	1288	7094	7099	7409	2083	2062	1802	323	325	327			1314	7200.67	1982.33	325	989	6875.67	1657.33
	31.5	1350	1337	1326	7070	7041	7281	2090	2069	1802	323	326	326			1337.67	7130.67	1987	325	1012.67	6805.67	1662
	32	1343	1350	1303	7035	6941	7322	2099	2073	1806	324	329	323			1332	7099.33	1992.67	325.333	1006.67	6774	1667.33
	32.5	1353	1365	1323	7032	7013	7237	2099	2095	1811	320	329	327			1347	7094	2001.67	325.333	1021.67	6768.67	1676.33
	33	1353	1390	1312	7040	7022	7328	2109	2093	1815	324	327	323			1351.67	7130	2005.67	324.667	1027	6805.33	1681
	33.5	1387	1375	1317	7000	6989	7213	2125	2099	1822	319	329	323			1359.67	7067.33	2015.33	323.667	1036	6743.67	1691.67
	34	1377	1383	1353	6996	6923	7225	2120	2099	1827	318	324	326			1371	7048	2015.33	322.667	1048.33	6725.33	1692.67
	34.5	1397	1396	1364	7057	6938	7104	2091	2087	1831	316	327	325			1385.67	7033	2003	322.667	1063	6710.33	1680.33
	35	1407	1383	1375	6969	7024	7236	2138	2099	1805	320	325	323			1388.33	7076.33	2014	322.667	1065.67	6753.67	1691.33
	35.5	1419	1441	1366	6981	6982	7113	2121	2121	1842	320	329	327			1408.67	7025.33	2028	325.333	1083.33	6700	1702.67
	36	1448	1466	1382	7096	6889	7166	2167	2136	1844	323	324	326			1432	7050.33	2049	324.333	1107.67	6726	1724.67
	36.5	1438	1451	1402	7043	6838	7202	2126	2120	1844	319	326	328			1430.33	7027.67	2030	324.333	1106	6703.33	1705.67
	37	1460	1482	1437	6953	6877	7108	2136	2112	1864	323	329	324			1459.67	6979.33	2037.33	325.333	1134.33	6654	1712
	37.5	1463	1485	1432	7030	6844	7164	2131	2145	1852	317	323	324			1460	7012.67	2042.67	321.333	1138.67	6691.33	1721.33
	38	1482	1498	1453	6875	6820	7047	2164	2116	1889	320	326	322			1477.67	6914	2056.33	322.667	1155	6591.33	1733.67
	38.5	1483	1522	1465	6873	6713	6893	2160	2162	1845	320	323	323			1490	6826.33	2055.67	322	1168	6504.33	1733.67
	39	1546	1534	1499	7092	6829	6968	2171	2129	1885	317	329	322			1526.33	6963	2061.67	322.667	1203.67	6640.33	1739
	39.5	1537	1589	1507	6874	6721	6906	2152	2161	1887	319	323	329			1544.33	6833.67	2066.67	323.667	1220.67	6510	1743
	40	1556	1600	1536	6945	6691	6962	2214	2172	1888	323	329	333			1564	6866	2091.33	328.333	1235.67	6537.67	1763
	40.5	1570	1619	1550	7052	6780	6840	2230	2204	1913	327	336	330			1579.67	6890.67	2115.67	331	1248.67	6559.67	1784.67
	41	1584	1619	1558	7116	6707	6959	2210	2202	1915	323	334	325			1587	6927.33	2109	327.333	1259.67	6600	1781.67
	41.5	1628	1618	1580	6880	6539	6654	2187	2158	1891	317	324	323			1608.67	6691	2078.67	321.333	1287.33	6369.67	1757.33
	42	1606	1606	1564	6927	6461	6788	2182	2154	1915	317	329	325			1592	6725.33	2083.67	323.667	1268.33	6401.67	1760
	42.5	1624	1668	1605	7079	6509	6681	2208	2172	1925	321	332	324			1632.33	6756.33	2101.67	325.667	1306.67	6430.67	1776
	43	1649	1663	1610	6985	6409	6718	2227	2214	1926	323	329	325			1640.67	6704	2122.33	325.667	1315	6378.33	1796.67
	43.5	1649	1678	1623	7060	6447	6677	2170	2177	1934	319	328	322			1650	6728	2093.67	323	1327	6405	1770.67
	44	1657	1654	1641	6941	6357	6405	2164	2169	1884	317	328	324			1650.67	6567.67	2072.33	323	1327.67	6244.67	1749.33
	44.5	1656	1679	1633	7002	6308	6276	2212	2161	1935	320	329	320			1656	6528.67	2102.67	323	1333	6205.67	1779.67
	45	1654	1693	1634	6905	6152	6313	2177	2150	1893	315	323	321			1660.33	6456.67	2073.33	319.667	1340.67	6137	1753.67
	45.5	1643	1692	1642	6825	6125	6221	2144	2161	1869	311	322	314			1659	6390.33	2058	315.667	1343.33	6074.67	1742.33
	46	1645	1690	1627	6746	6045	6239	2164	2145	1892	312	322	319			1654	6343.33	2067	317.667	1336.33	6025.67	1749.33
	46.5	1663	1678	1628	6710	6049	6116	2137	2149	1865	312	322	317			1656.33	6291.67	2050.33	317	1339.33	5974.67	1733.33
	47	1660	1695	1670	6650	5964	6156	2156	2127	1860	308	321	314			1675	6256.67	2047.67	314.333	1360.67	5942.33	1733.33
	47.5	1646	1724	1673	6654	5987	6003	2191	2155	1882	312	317	315			1681	6214.67	2076	314.667	1366.33	5900	1761.33
	48	1661	1714	1658	6463	5925	6092	2153	2155	1870	312	318	314			1677.67	6160	2059.33	314.667	1363	5845.33	1744.67
	48.5	1679	1720	1671	6454	5879	5997	2141	2108	1880	306	320	315			1690	6110	2043	313.667	1376.33	5796.33	1729.33
	49	1683	1732	1671	6481	5813	6033	2158	2118	1861	306	318	309			1695.33	6109	2045.67	311	1384.33	5798	1734.67
	49.5	1700	1742	1721	6403	5809	5991	2171	2142	1877	310	315	315			1721	6067.67	2063.33	313.333	1407.67	5754.33	1750
	50	1712	1744	1706	6404	5793	5810	2160	2152	1893	310	315	317			1720.67	6002.33	2068.33	314	1406.67	5688.33	1754.33
	50.5	1719	1744	1721	6207	5735	5778	2169	2131	1907	310	314	315			1728	5906.67	2069	313	1415	5593.67	1756
	51	1723	1785	1710	6271	5653	5844	2181	2131	1903	305	314	314			1739.33	5922.67	2071.67	311	1428.33	5611.67	1760.67
	51.5	1728	1771	1726	6258	5631	5739	2168	2136	1878	313	312	312			1741.67	5876	2060.67	312.333	1429.33	5563.67	1748.33
	52	1738	1791	1750	6249	5601	5759	2142	2138	1871	302	317	315			1759.67	5869.67	2050.33	311.333	1448.33	5558.33	1739
	52.5	1761	1780	1741	6191	5606	5616	2179	2182	1892	306	318	312			1760.67	5804.33	2084.33	312	1448.67	5492.33	1772.33
	53	1760	1816	1737	6102	5454	5610	2182	2127	1907	305	313	310			1771	5722	2072	309.333	1461.67	5412.67	1762.67
	53.5	1749	1805	1758	6073	5426	5602	2180	2150	1891	302	317	310			1770.67	5700.33	2073.67	309.667	1461	5390.67	1764
	54	1756	1812	1762	6055	5346	5460	2185	2161	1897	303	313	314			1776.67	5620.33	2081	310	1466.67	5310.33	1771
	54.5	1752	1833	1762	6079	5374	5427	2191	2137	1901	304	315	309			1782.33	5626.67	2076.33	309.333	1473	5317.33	1767
	55	1756	1822	1792	5946	5373	5399	2176	2148	1903	307	313	313			1790	5572.67	2075.67	311	1479	5261.67	1764.67
	55.5	1758	1816	1774	5838	5265	5357	2174	2121	1859	301	312	305			1782.67	5486.67	2051.33	306	1476.67	5180.67	1745.33
	56	1775	1834	1814	5832	5219	5303	2181	2144	1881	305	310	313			1807.67	5451.33	2068.67	309.333	1498.33	5142	1759.33
	56.5	1776	1830	1800	5885	5192	5255	2150	2120	1878	307	313	307			1802	5444	2049.33	309	1493	5135	1740.33
	57	1778	1840	1803	5787	5084	5283	2147	2143	1907	301	311	311			1807	5384.67	2065.67	307.667	1499.33	5077	1758
	57.5	1772	1835	1780	5718	4976	5195	2128	2118	1870	300	309	307			1795.67	5296.33	2038.67	305.333	1490.33	4991	1733.33
	58	1786	1848	1815	5643	5020	5105	2155	2131	1875	294	310	307			1816.33	5256	2053.67	303.667	1512.67	4952.33	1750
	58.5	1786	1864	1805	5577	4948	5033	2133	2105	1892	298	307	305			1818.33	5186	2043.33	303.333	1515	4882.67	1740
	59	1777	1848	1817	5567	4896	5011	2137	2119	1871	301	307	306			1814	5158	2042.33	304.667	1509.33	4853.33	1737.67
	59.5	1796	1868	1799	5542	4865	5004	2148	2090	1892	298	308	304			1821	5137	2043.33	303.333	1517.67	4833.67	1740
	60	1809	1867	1813	5474	4764	4973	2146	2079	1878	296	309	304			1829.67	5070.33	2034.33	303	1526.67	4767.33	1731.33
	60.5	1794	1876	1819	5472	4724	4868	2164	2115	1860	295	299	302			1829.67	5021.33	2046.33	298.667	1531	4722.67	1747.67
	61	1803	1860	1823	5379	4703	4869	2124	2105	1879	299	313	305			1828.67	4983.67	2036	305.667	1523	4678	1730.33
	61.5	1780	1874	1797	5254	4615	4837	2148	2096	1881	301	307	303			1817	4902	2041.67	303.667	1513.33	4598.33	1738
	62	1794	1861	1832	5304	4570	4773	2113	2113	1877	302	306	306			1829	4882.33	2034.33	304.667	1524.33	4577.67	1729.67
	62.5	1830	1922	1871	5337	4652	4794	2161	2121	1871	304	313	311			1874.33	4927.67	2051	309.333	1565	4618.33	1741.67
	63	1850	1931	1865	5328	4641	4782	2160	2116	1924	302	316	304			1882	4917	2066.67	307.333	1574.67	4609.67	1759.33
	63.5	1807	1917	1835	5211	4526	4596	2139	2079	1882	305	309	302			1853	4777.67	2033.33	305.333	1547.67	4472.33	1728
	64	1799	1921	1844	5160	4429	4651	2152	2117	1886	296	309	301			1854.67	4746.67	2051.67	302	1552.67	4444.67	1749.67
	64.5	1798	1879	1840	5066	4355	4528	2099	2054	1858	301	306	301			1839	4649.67	2003.67	302.667	1536.33	4347	1701
	65	1833	1926	1865	5067	4436	4531	2186	2110	1919	302	311	306			1874.67	4678	2071.67	306.333	1568.33	4371.67	1765.33
	65.5	1809	1880	1827	4866	4270	4467	2111	2087	1883	296	302	304			1838.67	4534.33	2027	300.667	1538	4233.67	1726.33
	66	1813	1887	1848	4859	4255	4310	2092	2060	1841	289	306	301			1849.33	4474.67	1997.67	298.667	1550.67	4176	1699
	66.5	1811	1858	1812	4808	4145	4332	2111	2053	1836	291	307	301			1827	4428.33	2000	299.667	1527.33	4128.67	1700.33
	67	1806	1874	1812	4787	4112	4244	2071	2051	1828	290	301	302			1830.67	4381	1983.33	297.667	1533	4083.33	1685.67
	67.5	1792	1874	1812	4696	4084	4215	2076	2037	1847	295	306	300			1826	4331.67	1986.67	300.333	1525.67	4031.33	1686.33
	68	1802	1889	1815	4673	4023	4156	2075	2031	1815	300	301	299			1835.33	4284	1973.67	300	1535.33	3984	1673.67
	68.5	1800	1881	1810	4624	3993	4125	2072	2021	1827	290	301	301			1830.33	4247.33	1973.33	297.333	1533	3950	1676
	69	1777	1884	1831	4604	3922	4070	2074	2014	1833	291	298	298			1830.67	4198.67	1973.67	295.667	1535	3903	1678
	69.5	1769	1872	1847	4470	3843	3949	2065	1979	1836	294	297	299			1829.33	4087.33	1960	296.667	1532.67	3790.67	1663.33
	70	1776	1866	1829	4463	3861	3946	2057	2026	1842	292	295	296			1823.67	4090	1975	294.333	1529.33	3795.67	1680.67
	70.5	1807	1868	1814	4399	3861	3939	2033	2009	1820	288	303	293			1829.67	4066.33	1954	294.667	1535	3771.67	1659.33
	71	1781	1869	1808	4422	3759	3914	2034	2000	1817	285	301	296			1819.33	4031.67	1950.33	294	1525.33	3737.67	1656.33
	71.5	1788	1838	1803	4389	3717	3886	2054	1986	1811	289	301	296			1809.67	3997.33	1950.33	295.333	1514.33	3702	1655
BFP	Time (h)	rep1	rep2	rep3	rep1	rep2	rep3	rep1	rep2	rep3	rep1	rep2	rep3		BFP	sHP308	sHP309	sHP310	Blank	sHP308	sHP309	sHP310
	0	1424	1141	1005	1639	1087	964	1739	1950	1626	1224	3029	1095			1190	1230	1771.67	1159.5	30.5	70.5	612.167
	0.5	1775	1149	1030	1614	1099	976	1736	1971	1678	1234	2979	1106			1318	1229.67	1795	1170	148	59.6667	625
	1	1784	1150	1037	1614	1117	993	1740	1987	1727	1249	2969	1121			1323.67	1241.33	1818	1185	138.667	56.3333	633
	1.5	1784	1167	1044	1638	1115	1001	1765	2041	1745	1263	3009	1127			1331.67	1251.33	1850.33	1195	136.667	56.3333	655.333
	2	1772	1149	1042	1618	1111	988	1789	2028	1717	1225	2984	1086			1321	1239	1844.67	1155.5	165.5	83.5	689.167
	2.5	1801	1163	1047	1683	1142	997	1843	2090	1799	1233	3006	1099			1337	1274	1910.67	1166	171	108	744.667
	3	1818	1175	1065	1675	1152	1044	1953	2164	1855	1258	3068	1116			1352.67	1290.33	1990.67	1187	165.667	103.333	803.667
	3.5	1798	1141	1040	1627	1101	990	1975	2230	1890	1214	2925	1084			1326.33	1239.33	2031.67	1149	177.333	90.3333	882.667
	4	1779	1152	1033	1628	1100	985	2114	2329	2033	1212	2937	1088			1321.33	1237.67	2158.67	1150	171.333	87.6667	1008.67
	4.5	1751	1154	1045	1519	1085	985	2313	2496	2161	1214	2952	1087			1316.67	1196.33	2323.33	1150.5	166.167	45.8333	1172.83
	5	1779	1166	1051	1526	1072	996	2451	2697	2347	1199	2922	1078			1332	1198	2498.33	1138.5	193.5	59.5	1359.83
	5.5	1757	1079	1030	1485	1031	952	2569	2792	2444	1182	2879	1055			1288.67	1156	2601.67	1118.5	170.167	37.5	1483.17
	6	1755	1092	1045	1495	1041	900	2850	3043	2651	1178	2899	1067			1297.33	1145.33	2848	1122.5	174.833	22.8333	1725.5
	6.5	1763	1101	1041	1486	1015	896	2942	3266	2924	1193	2918	1062			1301.67	1132.33	3044	1127.5	174.167	4.83333	1916.5
	7	1774	1105	1050	1498	1003	912	3239	3587	3224	1185	2930	1082			1309.67	1137.67	3350	1133.5	176.167	4.16667	2216.5
	7.5	1768	1108	1045	1472	998	881	3581	3926	3502	1203	2931	1061			1307	1117	3669.67	1132	175	-15	2537.67
	8	1742	1083	1048	1468	987	860	4027	4360	3886	1189	2876	1057			1291	1105	4091	1123	168	-18	2968
	8.5	1745	1103	1046	1437	966	848	4529	4866	4360	1180	2910	1059			1298	1083.67	4585	1119.5	178.5	-35.8333	3465.5
	9	1741	1081	1030	1437	953	851	5163	5409	4887	1171	2921	1054			1284	1080.33	5153	1112.5	171.5	-32.1667	4040.5
	9.5	1754	1090	1040	1445	953	847	5727	6008	5464	1186	2877	1050			1294.67	1081.67	5733	1118	176.667	-36.3333	4615
	10	1742	1060	1021	1417	928	845	6212	6628	6032	1173	2855	1048			1274.33	1063.33	6290.67	1110.5	163.833	-47.1667	5180.17
	10.5	1751	1071	1027	1438	941	854	7077	7350	6709	1178	2921	1062			1283	1077.67	7045.33	1120	163	-42.3333	5925.33
	11	1732	1061	1011	1421	940	844	7766	7884	7221	1144	2880	1036			1268	1068.33	7623.67	1090	178	-21.6667	6533.67
	11.5	1712	1054	1013	1421	946	839	8445	8608	7755	1157	2908	1041			1259.67	1068.67	8269.33	1099	160.667	-30.3333	7170.33
	12	1716	1038	1011	1432	947	847	8799	9001	8369	1149	2866	1042			1255	1075.33	8723	1095.5	159.5	-20.1667	7627.5
	12.5	1724	1035	994	1458	960	865	9344	9644	8956	1150	2888	1040			1251	1094.33	9314.67	1095	156	-0.666667	8219.67
	13	1729	1048	1010	1459	973	895	10019	10371	9340	1152	2877	1047			1262.33	1109	9910	1099.5	162.833	9.5	8810.5
	13.5	1701	1026	990	1456	1007	903	10335	10537	9718	1137	2834	1048			1239	1122	10196.7	1092.5	146.5	29.5	9104.17
	14	1696	1030	996	1474	1010	917	10815	10847	10375	1135	2887	1051			1240.67	1133.67	10679	1093	147.667	40.6667	9586
	14.5	1676	1019	979	1495	1031	921	11081	11389	10776	1148	2873	1029			1224.67	1149	11082	1088.5	136.167	60.5	9993.5
	15	1706	1024	973	1509	1055	947	11296	11678	11333	1154	2890	1028			1234.33	1170.33	11435.7	1091	143.333	79.3333	10344.7
	15.5	1691	991	956	1532	1062	953	11640	11858	11555	1143	2838	1025			1212.67	1182.33	11684.3	1084	128.667	98.3333	10600.3
	16	1673	998	956	1536	1082	971	11735	12213	12060	1111	2845	1024			1209	1196.33	12002.7	1067.5	141.5	128.833	10935.2
	16.5	1679	992	951	1564	1085	993	12076	12488	12422	1136	2843	1026			1207.33	1214	12328.7	1081	126.333	133	11247.7
	17	1615	1003	939	1563	1134	1006	12291	12611	12767	1124	2871	1030			1185.67	1234.33	12556.3	1077	108.667	157.333	11479.3
	17.5	1622	999	941	1599	1135	1026	12438	12828	13311	1122	2849	1033			1187.33	1253.33	12859	1077.5	109.833	175.833	11781.5
	18	1601	978	916	1612	1152	1041	12537	12996	13356	1138	2854	1035			1165	1268.33	12963	1086.5	78.5	181.833	11876.5
	18.5	1612	961	917	1618	1161	1040	12720	13120	13585	1140	2841	1017			1163.33	1273	13141.7	1078.5	84.8333	194.5	12063.2
	19	1636	961	915	1633	1171	1056	12908	13477	14031	1129	2811	1010			1170.67	1286.67	13472	1069.5	101.167	217.167	12402.5
	19.5	1635	929	901	1627	1179	1065	13063	13538	14101	1108	2813	1018			1155	1290.33	13567.3	1063	92	227.333	12504.3
	20	1640	924	905	1653	1205	1089	13077	13439	14271	1099	2806	1000			1156.33	1315.67	13595.7	1049.5	106.833	266.167	12546.2
	20.5	1632	931	908	1716	1216	1094	13424	13846	14763	1125	2822	1017			1157	1342	14011	1071	86	271	12940
	21	1662	931	885	1688	1234	1114	13396	13932	14883	1121	2920	1010			1159.33	1345.33	14070.3	1065.5	93.8333	279.833	13004.8
	21.5	1585	934	890	1703	1415	1128	13619	13997	15263	1122	2850	1010			1136.33	1415.33	14293	1066	70.3333	349.333	13227
	22	1643	948	918	1725	1432	1158	13735	14444	15700	1159	2926	1039			1169.67	1438.33	14626.3	1099	70.6667	339.333	13527.3
	22.5	1632	956	917	1730	1458	1173	13968	14511	15816	1117	2870	1018			1168.33	1453.67	14765	1067.5	100.833	386.167	13697.5
	23	1677	960	924	1748	1467	1185	14155	14626	16015	1138	2892	1022			1187	1466.67	14932	1080	107	386.667	13852
	23.5	1575	950	903	1723	1472	1150	13845	14182	15504	1115	2857	998			1142.67	1448.33	14510.3	1056.5	86.1667	391.833	13453.8
	24	1648	968	922	1744	1500	1180	14117	14373	15733	1125	2841	1015			1179.33	1474.67	14741	1070	109.333	404.667	13671
	24.5	1630	992	937	1769	1494	1187	14157	14341	15511	1131	2876	998			1186.33	1483.33	14669.7	1064.5	121.833	418.833	13605.2
	25	1634	1010	948	1770	1490	1171	14092	14236	15528	1100	2813	1005			1197.33	1477	14618.7	1052.5	144.833	424.5	13566.2
	25.5	1682	1045	957	1773	1510	1196	14040	14378	15754	1125	2879	1018			1228	1493	14724	1071.5	156.5	421.5	13652.5
	26	1694	1066	991	1814	1504	1195	14094	14112	15501	1096	2823	1010			1250.33	1504.33	14569	1053	197.333	451.333	13516
	26.5	1702	1097	1018	1792	1496	1200	13934	14499	15436	1111	2845	1014			1272.33	1496	14623	1062.5	209.833	433.5	13560.5
	27	1709	1118	1032	1788	1497	1203	13811	14158	15673	1112	2826	1016			1286.33	1496	14547.3	1064	222.333	432	13483.3
	27.5	1703	1151	1038	1807	1526	1186	13810	14232	15494	1113	2833	1008			1297.33	1506.33	14512	1060.5	236.833	445.833	13451.5
	28	1760	1168	1056	1789	1530	1208	13877	14178	15420	1116	2823	998			1328	1509	14491.7	1057	271	452	13434.7
	28.5	1774	1199	1087	1793	1514	1202	13785	14112	15426	1115	2836	989			1353.33	1503	14441	1052	301.333	451	13389
	29	1806	1232	1142	1852	1567	1251	14304	14381	15540	1117	2885	1024			1393.33	1556.67	14741.7	1070.5	322.833	486.167	13671.2
	29.5	1837	1252	1147	1829	1543	1227	13801	14302	15597	1116	2835	1007			1412	1533	14566.7	1061.5	350.5	471.5	13505.2
	30	1833	1273	1164	1792	1553	1233	13852	14208	15353	1091	2823	985			1423.33	1526	14471	1038	385.333	488	13433
	30.5	1868	1311	1189	1794	1550	1223	13871	14018	15406	1091	2801	996			1456	1522.33	14431.7	1043.5	412.5	478.833	13388.2
	31	1867	1329	1198	1842	1542	1237	13733	14179	15389	1101	2808	995			1464.67	1540.33	14433.7	1048	416.667	492.333	13385.7
	31.5	1901	1353	1206	1835	1574	1253	14052	14189	15569	1092	2806	993			1486.67	1554	14603.3	1042.5	444.167	511.5	13560.8
	32	1933	1360	1228	1845	1555	1254	13801	14359	15539	1090	2820	992			1507	1551.33	14566.3	1041	466	510.333	13525.3
	32.5	1918	1379	1255	1856	1580	1239	13745	14094	15453	1090	2842	988			1517.33	1558.33	14430.7	1039	478.333	519.333	13391.7
	33	1940	1427	1275	1855	1574	1257	13909	14198	15751	1098	2799	985			1547.33	1562	14619.3	1041.5	505.833	520.5	13577.8
	33.5	1963	1462	1307	1868	1582	1270	13773	14002	15568	1079	2762	984			1577.33	1573.33	14447.7	1031.5	545.833	541.833	13416.2
	34	1716	1454	1323	1883	1588	1279	13819	14315	15885	1092	2820	992			1497.67	1583.33	14673	1042	455.667	541.333	13631
	34.5	1730	1467	1317	1871	1596	1278	14050	14333	15501	1086	2791	979			1504.67	1581.67	14628	1032.5	472.167	549.167	13595.5
	35	1729	1476	1330	1888	1608	1286	14129	14339	15707	1080	2794	979			1511.67	1594	14725	1029.5	482.167	564.5	13695.5
	35.5	1795	1487	1341	1898	1632	1316	13967	14496	15783	1089	2851	996			1541	1615.33	14748.7	1042.5	498.5	572.833	13706.2
	36	1777	1517	1372	1908	1626	1324	14148	14542	15743	1106	2802	989			1555.33	1619.33	14811	1047.5	507.833	571.833	13763.5
	36.5	1794	1560	1380	1907	1610	1332	14018	14637	16117	1091	2815	995			1578	1616.33	14924	1043	535	573.333	13881
	37	1804	1548	1371	1922	1635	1327	14184	14552	15865	1089	2833	993			1574.33	1628	14867	1041	533.333	587	13826
	37.5	1819	1589	1410	1946	1647	1335	14254	14810	16015	1091	2843	979			1606	1642.67	15026.3	1035	571	607.667	13991.3
	38	1839	1595	1446	1945	1657	1355	14518	14669	15958	1083	2786	998			1626.67	1652.33	15048.3	1040.5	586.167	611.833	14007.8
	38.5	1840	1611	1446	1957	1677	1372	14347	14960	16204	1096	2828	993			1632.33	1668.67	15170.3	1044.5	587.833	624.167	14125.8
	39	1870	1648	1459	1951	1668	1357	14336	14749	16364	1088	2792	981			1659	1658.67	15149.7	1034.5	624.5	624.167	14115.2
	39.5	1874	1633	1425	1960	1698	1376	14371	14890	16121	1074	2746	972			1644	1678	15127.3	1023	621	655	14104.3
	40	1968	1684	1513	2045	1722	1412	15019	15405	16612	1110	2864	1016			1721.67	1726.33	15678.7	1063	658.667	663.333	14615.7
	40.5	1953	1718	1549	2007	1737	1420	14870	15202	16569	1116	2841	1011			1740	1721.33	15547	1063.5	676.5	657.833	14483.5
	41	2005	1733	1541	2034	1738	1429	15013	15608	16775	1108	2831	1006			1759.67	1733.67	15798.7	1057	702.667	676.667	14741.7
	41.5	1946	1703	1539	2015	1711	1421	14819	15285	16588	1087	2811	992			1729.33	1715.67	15564	1039.5	689.833	676.167	14524.5
	42	1994	1719	1594	2017	1751	1438	14985	15437	16757	1104	2830	987			1769	1735.33	15726.3	1045.5	723.5	689.833	14680.8
	42.5	2017	1767	1565	2034	1762	1439	15126	15944	16983	1104	2853	990			1783	1745	16017.7	1047	736	698	14970.7
	43	2013	1760	1586	2046	1770	1447	15393	15679	16940	1109	2835	999			1786.33	1754.33	16004	1054	732.333	700.333	14950
	43.5	2034	1776	1607	2074	1746	1445	15391	15614	16737	1103	2842	988			1805.67	1755	15914	1045.5	760.167	709.5	14868.5
	44	2032	1782	1626	2067	1772	1442	15387	15792	17063	1085	2833	997			1813.33	1760.33	16080.7	1041	772.333	719.333	15039.7
	44.5	2050	1789	1621	2061	1775	1447	15114	15537	16941	1096	2822	989			1820	1761	15864	1042.5	777.5	718.5	14821.5
	45	2036	1797	1632	2049	1768	1427	15177	15765	16988	1074	2792	984			1821.67	1748	15976.7	1029	792.667	719	14947.7
	45.5	2021	1795	1619	2047	1762	1427	15338	15591	16826	1065	2821	967			1811.67	1745.33	15918.3	1016	795.667	729.333	14902.3
	46	2046	1823	1620	2043	1754	1444	15186	15460	17001	1062	2769	965			1829.67	1747	15882.3	1013.5	816.167	733.5	14868.8
	46.5	2055	1816	1643	2059	1760	1434	15212	15531	16852	1059	2767	949			1838	1751	15865	1004	834	747	14861
	47	2083	1844	1647	2086	1780	1471	15293	15559	17148	1059	2742	971			1858	1779	16000	1015	843	764	14985
	47.5	2085	1830	1667	2069	1776	1452	15535	15708	17047	1074	2788	977			1860.67	1765.67	16096.7	1025.5	835.167	740.167	15071.2
	48	2073	1869	1662	2056	1795	1472	15377	15668	17017	1065	2771	985			1868	1774.33	16020.7	1025	843	749.333	14995.7
	48.5	2089	1852	1654	2070	1799	1483	15494	15792	17086	1065	2744	972			1865	1784	16124	1018.5	846.5	765.5	15105.5
	49	2032	1886	1691	2116	1792	1499	15421	15782	17315	1054	2783	965			1869.67	1802.33	16172.7	1009.5	860.167	792.833	15163.2
	49.5	2048	1894	1696	2056	1793	1488	15676	15899	17280	1063	2749	970			1879.33	1779	16285	1016.5	862.833	762.5	15268.5
	50	2047	1903	1701	2104	1828	1472	15557	15880	17188	1062	2765	962			1883.67	1801.33	16208.3	1012	871.667	789.333	15196.3
	50.5	2083	1912	1724	2102	1827	1466	15712	15821	17222	1066	2746	957			1906.33	1798.33	16251.7	1011.5	894.833	786.833	15240.2
	51	2068	1922	1739	2108	1825	1507	15787	16035	17606	1066	2762	964			1909.67	1813.33	16476	1015	894.667	798.333	15461
	51.5	2092	1940	1726	2123	1827	1500	15649	16031	17572	1059	2769	961			1919.33	1816.67	16417.3	1010	909.333	806.667	15407.3
	52	2103	1935	1740	2131	1847	1498	15813	15937	17657	1063	2776	961			1926	1825.33	16469	1012	914	813.333	15457
	52.5	2114	1941	1762	2164	1840	1509	15973	16114	17563	1061	2747	963			1939	1837.67	16550	1012	927	825.667	15538
	53	2133	1956	1748	2139	1841	1501	15881	16147	17748	1080	2782	964			1945.67	1827	16592	1022	923.667	805	15570
	53.5	2096	1970	1770	2118	1843	1508	15839	15888	17864	1041	2777	965			1945.33	1823	16530.3	1003	942.333	820	15527.3
	54	2123	1987	1786	2133	1862	1516	15942	15713	17962	1060	2780	957			1965.33	1837	16539	1008.5	956.833	828.5	15530.5
	54.5	2139	1997	1801	2157	1881	1527	16082	16051	17796	1046	2800	968			1979	1855	16643	1007	972	848	15636
	55	2123	2008	1780	2152	1870	1532	15937	15851	17931	1063	2770	974			1970.33	1851.33	16573	1018.5	951.833	832.833	15554.5
	55.5	2152	1979	1799	2146	1859	1491	15953	15721	17712	1036	2767	963			1976.67	1832	16462	999.5	977.167	832.5	15462.5
	56	2133	2016	1824	2171	1881	1530	15900	15429	18382	1064	2758	962			1991	1860.67	16570.3	1013	978	847.667	15557.3
	56.5	2142	2022	1842	2147	1882	1538	15632	15747	17805	1053	2756	954			2002	1855.67	16394.7	1003.5	998.5	852.167	15391.2
	57	2167	2029	1837	2157	1871	1535	15835	15380	17792	1055	2784	958			2011	1854.33	16335.7	1006.5	1004.5	847.833	15329.2
	57.5	2153	2014	1802	2149	1863	1549	15586	15176	17829	1060	2756	957			1989.67	1853.67	16197	1008.5	981.167	845.167	15188.5
	58	2177	2010	1818	2164	1862	1538	15446	14926	17555	1061	2778	949			2001.67	1854.67	15975.7	1005	996.667	849.667	14970.7
	58.5	2158	2012	1816	2177	1855	1527	15314	14827	17702	1040	2739	950			1995.33	1853	15947.7	995	1000.33	858	14952.7
	59	2181	2009	1820	2182	1864	1536	15709	15275	17699	1062	2764	957			2003.33	1860.67	16227.7	1009.5	993.833	851.167	15218.2
	59.5	2174	1997	1806	2160	1852	1536	15352	14802	17546	1041	2767	954			1992.33	1849.33	15900	997.5	994.833	851.833	14902.5
	60	2176	2028	1825	2152	1845	1526	15407	14871	17437	1037	2762	952			2009.67	1841	15905	994.5	1015.17	846.5	14910.5
	60.5	2167	2029	1829	2170	1875	1552	14969	14882	17220	1026	2742	942			2008.33	1865.67	15690.3	984	1024.33	881.667	14706.3
	61	2183	2022	1825	2134	1849	1537	15024	14486	17261	1056	2740	937			2010	1840	15590.3	996.5	1013.5	843.5	14593.8
	61.5	2172	2040	1806	2169	1848	1524	14812	14869	16976	1033	2723	976			2006	1847	15552.3	1004.5	1001.5	842.5	14547.8
	62	2198	2031	1829	2163	1849	1548	14708	14420	16770	1053	2728	950			2019.33	1853.33	15299.3	1001.5	1017.83	851.833	14297.8
	62.5	2220	2049	1879	2192	1908	1520	14989	14577	16882	1044	2765	941			2049.33	1873.33	15482.7	992.5	1056.83	880.833	14490.2
	63	2291	2059	1876	2193	1891	1568	14747	14975	17270	1063	2769	971			2075.33	1884	15664	1017	1058.33	867	14647
	63.5	2235	2033	1868	2167	1863	1558	14742	14500	16713	1039	2743	939			2045.33	1862.67	15318.3	989	1056.33	873.667	14329.3
	64	2239	2079	1864	2160	1890	1560	14557	14418	16694	1047	2733	947			2060.67	1870	15223	997	1063.67	873	14226
	64.5	2328	2098	1891	2221	1937	1577	14874	14465	17018	1078	2848	968			2105.67	1911.67	15452.3	1023	1082.67	888.667	14429.3
	65	2320	2097	1902	2204	1931	1533	14501	14632	16589	1051	2817	953			2106.33	1889.33	15240.7	1002	1104.33	887.333	14238.7
	65.5	2243	2067	1869	2179	1887	1555	14247	14046	16579	1033	2787	954			2059.67	1873.67	14957.3	993.5	1066.17	880.167	13963.8
	66	2213	2103	1863	2161	1900	1547	14097	14195	16535	1045	2752	956			2059.67	1869.33	14942.3	1000.5	1059.17	868.833	13941.8
	66.5	2272	2075	1909	2184	1887	1557	14282	13855	16350	1029	2715	942			2085.33	1876	14829	985.5	1099.83	890.5	13843.5
	67	2231	2058	1855	2186	1867	1523	13983	14084	16224	1028	2721	937			2048	1858.67	14763.7	982.5	1065.5	876.167	13781.2
	67.5	2235	2079	1873	2153	1890	1568	14005	14052	16121	1023	2748	931			2062.33	1870.33	14726	977	1085.33	893.333	13749
	68	2232	2084	1847	2156	1890	1557	13943	13785	16211	1030	2708	934			2054.33	1867.67	14646.3	982	1072.33	885.667	13664.3
	68.5	2252	2045	1887	2174	1876	1561	13930	13824	15957	1028	2686	919			2061.33	1870.33	14570.3	973.5	1087.83	896.833	13596.8
	69	2249	2069	1862	2178	1871	1539	13756	13875	15985	1026	2716	938			2060	1862.67	14538.7	982	1078	880.667	13556.7
	69.5	2234	2063	1877	2174	1898	1549	13775	13989	16183	1049	2730	939			2058	1873.67	14649	994	1064	879.667	13655
	70	2252	2070	1885	2158	1874	1532	13765	13866	16175	1035	2701	937			2069	1854.67	14602	986	1083	868.667	13616
	70.5	2256	2079	1905	2176	1897	1576	13682	13656	15852	1028	2725	920			2080	1883	14396.7	974	1106	909	13422.7
	71	2255	2077	1894	2182	1906	1564	13778	13570	16094	1016	2738	934			2075.33	1884	14480.7	975	1100.33	909	13505.7
	71.5	2283	2091	1878	2172	1909	1552	13673	13574	15873	1044	2740	934			2084	1877.67	14373.3	989	1095	888.667	13384.3
BFP	Time (h)	rep1	rep2	rep3	rep1	rep2	rep3	rep1	rep2	rep3	rep1	rep2	rep3		RFP	sHP308	sHP309	sHP310	Blank	sHP308	sHP309	sHP310
	0	606	639	605	90	91	89	183	96	90	89	100	106			616.667	90	123	98.3333	518.333	-8.33333	24.6667
	0.5	631	680	644	92	93	90	182	98	94	92	104	105			651.667	91.6667	124.667	100.333	551.333	-8.66667	24.3333
	1	640	681	650	92	96	92	183	103	94	94	100	107			657	93.3333	126.667	100.333	556.667	-7	26.3333
	1.5	648	686	660	94	94	92	182	102	92	94	102	104			664.667	93.3333	125.333	100	564.667	-6.66667	25.3333
	2	634	695	649	93	98	90	178	101	95	90	103	105			659.333	93.6667	124.667	99.3333	560	-5.66667	25.3333
	2.5	648	706	662	94	94	92	186	100	95	92	103	104			672	93.3333	127	99.6667	572.333	-6.33333	27.3333
	3	656	728	701	97	97	93	184	107	97	95	106	107			695	95.6667	129.333	102.667	592.333	-7	26.6667
	3.5	676	732	693	92	94	90	182	97	92	90	100	102			700.333	92	123.667	97.3333	603	-5.33333	26.3333
	4	701	766	719	93	94	90	183	102	93	88	100	103			728.667	92.3333	126	97	631.667	-4.66667	29
	4.5	716	790	736	88	91	89	180	100	93	87	99	98			747.333	89.3333	124.333	94.6667	652.667	-5.33333	29.6667
	5	757	824	788	88	92	89	187	99	93	90	100	102			789.667	89.6667	126.333	97.3333	692.333	-7.66667	29
	5.5	780	860	821	86	90	90	179	99	92	89	99	99			820.333	88.6667	123.333	95.6667	724.667	-7	27.6667
	6	837	906	853	86	90	88	178	100	93	90	97	100			865.333	88	123.667	95.6667	769.667	-7.66667	28
	6.5	888	964	914	88	90	88	172	97	91	87	97	98			922	88.6667	120	94	828	-5.33333	26
	7	930	1009	954	88	89	89	173	97	91	88	98	100			964.333	88.6667	120.333	95.3333	869	-6.66667	25
	7.5	986	1094	1036	88	90	85	171	95	91	89	96	99			1038.67	87.6667	119	94.6667	944	-7	24.3333
	8	1076	1193	1090	86	90	87	171	97	89	89	98	99			1119.67	87.6667	119	95.3333	1024.33	-7.66667	23.6667
	8.5	1151	1270	1183	89	90	85	176	97	89	86	96	99			1201.33	88	120.667	93.6667	1107.67	-5.66667	27
	9	1223	1345	1288	90	88	89	176	97	89	88	96	101			1285.33	89	120.667	95	1190.33	-6	25.6667
	9.5	1291	1424	1339	89	92	88	176	93	89	87	98	99			1351.33	89.6667	119.333	94.6667	1256.67	-5	24.6667
	10	1391	1518	1424	87	91	87	172	95	91	89	100	98			1444.33	88.3333	119.333	95.6667	1348.67	-7.33333	23.6667
	10.5	1462	1577	1475	86	91	88	172	94	91	86	95	98			1504.67	88.3333	119	93	1411.67	-4.66667	26
	11	1539	1682	1590	85	89	88	173	96	90	87	98	99			1603.67	87.3333	119.667	94.6667	1509	-7.33333	25
	11.5	1625	1768	1673	89	89	87	173	95	89	85	97	97			1688.67	88.3333	119	93	1595.67	-4.66667	26
	12	1725	1886	1765	87	90	90	174	94	90	85	94	99			1792	89	119.333	92.6667	1699.33	-3.66667	26.6667
	12.5	1822	1995	1923	88	90	88	171	99	88	86	97	96			1913.33	88.6667	119.333	93	1820.33	-4.33333	26.3333
	13	1979	2113	2030	91	94	92	174	97	91	87	97	98			2040.67	92.3333	120.667	94	1946.67	-1.66667	26.6667
	13.5	2088	2230	2154	90	92	92	177	98	89	86	97	97			2157.33	91.3333	121.333	93.3333	2064	-2	28
	14	2200	2341	2244	91	94	92	175	98	91	86	94	97			2261.67	92.3333	121.333	92.3333	2169.33	0	29
	14.5	2323	2450	2380	91	95	94	172	100	90	85	96	96			2384.33	93.3333	120.667	92.3333	2292	1	28.3333
	15	2476	2603	2537	95	97	95	175	98	94	86	96	99			2538.67	95.6667	122.333	93.6667	2445	2	28.6667
	15.5	2621	2756	2665	95	97	95	175	97	94	83	95	94			2680.67	95.6667	122	90.6667	2590	5	31.3333
	16	2792	2917	2788	94	98	96	174	100	93	83	93	96			2832.33	96	122.333	90.6667	2741.67	5.33333	31.6667
	16.5	2972	3140	2973	97	101	99	173	102	95	86	93	98			3028.33	99	123.333	92.3333	2936	6.66667	31
	17	3096	3330	3192	99	101	100	176	99	96	83	96	97			3206	100	123.667	92	3114	8	31.6667
	17.5	3355	3563	3387	100	103	103	179	100	96	85	95	96			3435	102	125	92	3343	10	33
	18	3588	3797	3575	103	105	104	177	101	94	84	94	96			3653.33	104	124	91.3333	3562	12.6667	32.6667
	18.5	3836	4084	3798	101	106	103	175	101	96	81	94	95			3906	103.333	124	90	3816	13.3333	34
	19	4236	4327	4108	104	108	106	178	103	97	83	95	97			4223.67	106	126	91.6667	4132	14.3333	34.3333
	19.5	4579	4491	4390	106	108	108	179	103	96	83	94	96			4486.67	107.333	126	91	4395.67	16.3333	35
	20	5006	4856	4731	108	112	109	179	106	98	84	95	95			4864.33	109.667	127.667	91.3333	4773	18.3333	36.3333
	20.5	5414	5195	5188	109	113	113	180	105	98	82	95	96			5265.67	111.667	127.667	91	5174.67	20.6667	36.6667
	21	5779	5597	5374	110	117	110	178	106	100	84	96	97			5583.33	112.333	128	92.3333	5491	20	35.6667
	21.5	6204	6122	5951	112	118	113	184	110	101	85	95	100			6092.33	114.333	131.667	93.3333	5999	21	38.3333
	22	6709	6563	6378	116	119	113	187	109	105	88	98	98			6550	116	133.667	94.6667	6455.33	21.3333	39
	22.5	7274	7066	6833	115	120	116	185	110	105	87	97	100			7057.67	117	133.333	94.6667	6963	22.3333	38.6667
	23	7837	7470	7541	116	124	117	190	108	105	88	97	99			7616	119	134.333	94.6667	7521.33	24.3333	39.6667
	23.5	8273	8040	7822	116	121	117	189	109	103	86	97	97			8045	118	133.667	93.3333	7951.67	24.6667	40.3333
	24	8920	8629	8465	118	124	117	185	109	102	86	98	98			8671.33	119.667	132	94	8577.33	25.6667	38
	24.5	9414	9242	9099	118	123	116	186	108	104	85	97	96			9251.67	119	132.667	92.6667	9159	26.3333	40
	25	10286	9924	9595	119	125	117	189	110	104	84	95	97			9935	120.333	134.333	92	9843	28.3333	42.3333
	25.5	11036	10421	10377	121	127	121	187	110	105	87	98	100			10611.3	123	134	95	10516.3	28	39
	26	11741	11023	10916	118	125	118	189	110	104	87	96	98			11226.7	120.333	134.333	93.6667	11133	26.6667	40.6667
	26.5	12181	11879	11622	117	124	121	188	111	104	84	97	98			11894	120.667	134.333	93	11801	27.6667	41.3333
	27	12876	12482	12065	122	128	120	192	108	104	87	96	100			12474.3	123.333	134.667	94.3333	12380	29	40.3333
	27.5	13597	13226	12933	119	127	119	188	108	106	87	96	98			13252	121.667	134	93.6667	13158.3	28	40.3333
	28	14279	13799	13237	120	127	121	186	110	105	85	97	96			13771.7	122.667	133.667	92.6667	13679	30	41
	28.5	15204	14988	14282	127	130	125	195	113	105	87	98	99			14824.7	127.333	137.667	94.6667	14730	32.6667	43
	29	16021	15372	14581	124	132	122	188	112	106	87	98	99			15324.7	126	135.333	94.6667	15230	31.3333	40.6667
	29.5	16515	16067	15316	123	132	122	192	114	108	85	98	99			15966	125.667	138	94	15872	31.6667	44
	30	16864	16744	15799	125	130	120	194	111	106	84	96	95			16469	125	137	91.6667	16377.3	33.3333	45.3333
	30.5	17514	17169	16508	124	133	124	190	112	106	85	95	95			17063.7	127	136	91.6667	16972	35.3333	44.3333
	31	18081	17708	16671	125	128	122	192	110	105	85	94	96			17486.7	125	135.667	91.6667	17395	33.3333	44
	31.5	18656	18159	17497	124	133	122	194	113	109	84	95	99			18104	126.333	138.667	92.6667	18011.3	33.6667	46
	32	18605	18567	17919	125	133	127	192	111	107	86	96	96			18363.7	128.333	136.667	92.6667	18271	35.6667	44
	32.5	18152	18719	18105	129	131	121	192	112	107	82	94	97			18325.3	127	137	91	18234.3	36	46
	33	18254	18790	18002	125	136	126	193	113	107	84	92	96			18348.7	129	137.667	90.6667	18258	38.3333	47
	33.5	18176	18588	17965	129	135	125	190	110	107	84	95	96			18243	129.667	135.667	91.6667	18151.3	38	44
	34	18032	19103	17973	128	136	128	191	112	110	86	94	96			18369.3	130.667	137.667	92	18277.3	38.6667	45.6667
	34.5	17780	18534	18012	132	138	129	192	114	111	85	91	96			18108.7	133	139	90.6667	18018	42.3333	48.3333
	35	17846	18575	17836	129	137	127	193	111	109	85	95	96			18085.7	131	137.667	92	17993.7	39	45.6667
	35.5	17629	18887	17672	133	138	131	193	111	109	86	97	96			18062.7	134	137.667	93	17969.7	41	44.6667
	36	17403	18489	17593	132	138	132	189	115	110	85	96	94			17828.3	134	138	91.6667	17736.7	42.3333	46.3333
	36.5	17558	18307	17351	134	141	130	188	114	109	83	94	96			17738.7	135	137	91	17647.7	44	46
	37	17543	18539	17165	132	141	136	192	116	113	84	92	95			17749	136.333	140.333	90.3333	17658.7	46	50
	37.5	17548	18134	17302	131	141	135	195	115	112	82	93	95			17661.3	135.667	140.667	90	17571.3	45.6667	50.6667
	38	17334	18422	17112	134	143	131	193	115	112	85	97	98			17622.7	136	140	93.3333	17529.3	42.6667	46.6667
	38.5	17631	18376	17194	137	144	136	197	113	115	82	97	96			17733.7	139	141.667	91.6667	17642	47.3333	50
	39	17143	18188	17060	136	147	138	196	115	113	84	94	96			17463.7	140.333	141.333	91.3333	17372.3	49	50
	39.5	17130	18123	16901	140	144	141	197	118	112	85	93	95			17384.7	141.667	142.333	91	17293.7	50.6667	51.3333
	40	17275	18695	17491	144	149	146	205	120	118	87	96	99			17820.3	146.333	147.667	94	17726.3	52.3333	53.6667
	40.5	17137	18214	17138	144	149	145	199	119	119	85	95	97			17496.3	146	145.667	92.3333	17404	53.6667	53.3333
	41	16846	18128	16989	140	149	141	199	116	118	84	95	96			17321	143.333	144.333	91.6667	17229.3	51.6667	52.6667
	41.5	16748	17962	16696	141	147	142	193	118	115	83	95	96			17135.3	143.333	142	91.3333	17044	52	50.6667
	42	16867	18055	16837	144	150	144	201	120	115	84	95	97			17253	146	145.333	92	17161	54	53.3333
	42.5	16856	18193	16830	146	152	142	203	120	119	83	94	95			17293	146.667	147.333	90.6667	17202.3	56	56.6667
	43	16786	18347	17004	148	153	146	196	122	119	84	94	97			17379	149	145.667	91.6667	17287.3	57.3333	54
	43.5	16672	18133	16624	145	155	142	198	118	118	83	95	97			17143	147.333	144.667	91.6667	17051.3	55.6667	53
	44	16585	17926	16770	149	156	142	201	120	117	85	92	98			17093.7	149	146	91.6667	17002	57.3333	54.3333
	44.5	16138	17604	16700	150	154	141	198	120	116	81	95	95			16814	148.333	144.667	90.3333	16723.7	58	54.3333
	45	16241	17730	16421	147	152	140	197	119	116	81	93	92			16797.3	146.333	144	88.6667	16708.7	57.6667	55.3333
	45.5	15832	17266	16179	150	155	140	196	118	116	82	93	95			16425.7	148.333	143.333	90	16335.7	58.3333	53.3333
	46	15548	17463	15968	148	156	150	196	119	116	83	95	95			16326.3	151.333	143.667	91	16235.3	60.3333	52.6667
	46.5	15576	17365	16136	149	155	144	196	118	121	81	92	95			16359	149.333	145	89.3333	16269.7	60	55.6667
	47	15583	17444	16293	148	160	150	199	121	119	83	93	94			16440	152.667	146.333	90	16350	62.6667	56.3333
	47.5	15234	17487	16198	153	159	148	204	117	121	83	91	95			16306.3	153.333	147.333	89.6667	16216.7	63.6667	57.6667
	48	15227	17317	16069	155	162	149	201	121	120	82	93	96			16204.3	155.333	147.333	90.3333	16114	65	57
	48.5	15132	17289	15879	154	159	155	196	116	120	83	94	94			16100	156	144	90.3333	16009.7	65.6667	53.6667
	49	14813	17166	15936	153	160	156	199	119	120	82	94	95			15971.7	156.333	146	90.3333	15881.3	66	55.6667
	49.5	14770	17106	16070	154	163	151	200	118	119	82	94	96			15982	156	145.667	90.6667	15891.3	65.3333	55
	50	14752	16860	15713	156	161	149	198	119	121	84	93	94			15775	155.333	146	90.3333	15684.7	65	55.6667
	50.5	14439	16895	15768	157	166	148	205	118	122	82	93	95			15700.7	157	148.333	90	15610.7	67	58.3333
	51	14226	16410	15259	158	162	152	205	118	120	83	93	95			15298.3	157.333	147.667	90.3333	15208	67	57.3333
	51.5	14238	16515	15375	153	167	154	201	120	121	81	92	95			15376	158	147.333	89.3333	15286.7	68.6667	58
	52	14024	16699	15528	157	159	148	197	117	120	81	93	95			15417	154.667	144.667	89.6667	15327.3	65	55
	52.5	13918	16254	15604	158	162	151	196	118	119	83	92	95			15258.7	157	144.333	90	15168.7	67	54.3333
	53	13683	16426	15287	157	164	149	195	120	124	81	93	95			15132	156.667	146.333	89.6667	15042.3	67	56.6667
	53.5	13491	16322	15214	157	161	151	196	118	120	82	91	96			15009	156.333	144.667	89.6667	14919.3	66.6667	55
	54	13279	15946	15301	159	163	150	198	118	123	81	94	95			14842	157.333	146.333	90	14752	67.3333	56.3333
	54.5	12619	15885	15087	158	158	149	199	119	117	83	91	92			14530.3	155	145	88.6667	14441.7	66.3333	56.3333
	55	12374	15679	14629	159	160	141	191	114	118	81	90	93			14227.3	153.333	141	88	14139.3	65.3333	53
	55.5	12542	15832	14768	157	162	142	199	116	119	82	91	94			14380.7	153.667	144.667	89	14291.7	64.6667	55.6667
	56	12167	15563	14439	157	158	146	195	114	118	81	93	92			14056.3	153.667	142.333	88.6667	13967.7	65	53.6667
	56.5	12183	15106	14457	159	158	146	192	114	120	81	92	95			13915.3	154.333	142	89.3333	13826	65	52.6667
	57	11952	14836	14103	156	160	146	196	112	119	80	90	92			13630.3	154	142.333	87.3333	13543	66.6667	55
	57.5	11726	14451	13539	155	155	146	193	113	117	81	89	91			13238.7	152	141	87	13151.7	65	54
	58	11598	14115	13491	153	153	141	196	113	116	79	91	92			13068	149	141.667	87.3333	12980.7	61.6667	54.3333
	58.5	11267	14283	13070	153	151	143	192	114	115	80	89	94			12873.3	149	140.333	87.6667	12785.7	61.3333	52.6667
	59	11390	14118	13226	150	153	141	191	111	115	81	90	91			12911.3	148	139	87.3333	12824	60.6667	51.6667
	59.5	11291	13937	12944	149	153	143	192	114	115	81	90	92			12724	148.333	140.333	87.6667	12636.3	60.6667	52.6667
	60	11113	13674	12687	152	150	145	195	112	116	77	90	90			12491.3	149	141	85.6667	12405.7	63.3333	55.3333
	60.5	11156	13380	12565	148	150	144	195	112	114	79	90	93			12367	147.333	140.333	87.3333	12279.7	60	53
	61	10972	13527	12511	148	148	141	188	114	114	82	91	93			12336.7	145.667	138.667	88.6667	12248	57	50
	61.5	10935	13166	12443	149	150	142	189	114	113	81	91	93			12181.3	147	138.667	88.3333	12093	58.6667	50.3333
	62	11008	13121	12412	145	152	140	191	113	115	80	91	92			12180.3	145.667	139.667	87.6667	12092.7	58	52
	62.5	11403	13495	12468	154	157	146	198	114	117	84	93	97			12455.3	152.333	143	91.3333	12364	61	51.6667
	63	11095	13365	12467	150	154	147	197	113	119	82	90	97			12309	150.333	143	89.6667	12219.3	60.6667	53.3333
	63.5	10728	13032	12222	150	151	145	194	113	115	80	93	94			11994	148.667	140.667	89	11905	59.6667	51.6667
	64	10528	12969	12109	147	150	143	192	110	111	80	91	94			11868.7	146.667	137.667	88.3333	11780.3	58.3333	49.3333
	64.5	10580	13069	12075	149	153	143	194	114	116	79	91	94			11908	148.333	141.333	88	11820	60.3333	53.3333
	65	10385	12855	11856	146	149	142	197	112	115	81	92	94			11698.7	145.667	141.333	89	11609.7	56.6667	52.3333
	65.5	10288	12592	11767	146	151	142	192	114	114	81	92	93			11549	146.333	140	88.6667	11460.3	57.6667	51.3333
	66	10220	12581	11631	145	149	143	187	113	113	82	89	93			11477.3	145.667	137.667	88	11389.3	57.6667	49.6667
	66.5	10165	12678	11627	145	148	142	189	109	113	81	90	93			11490	145	137	88	11402	57	49
	67	9991	12284	11469	142	150	142	193	109	113	81	90	93			11248	144.667	138.333	88	11160	56.6667	50.3333
	67.5	9949	12250	11461	143	150	140	191	110	112	82	90	92			11220	144.333	137.667	88	11132	56.3333	49.6667
	68	9870	12192	11258	145	152	141	192	112	111	81	91	91			11106.7	146	138.333	87.6667	11019	58.3333	50.6667
	68.5	9672	11850	11150	143	147	143	189	110	110	79	89	90			10890.7	144.333	136.333	86	10804.7	58.3333	50.3333
	69	9640	11882	11163	144	148	141	189	111	112	79	92	92			10895	144.333	137.333	87.6667	10807.3	56.6667	49.6667
	69.5	9608	11759	11053	144	150	144	186	110	112	82	91	92			10806.7	146	136	88.3333	10718.3	57.6667	47.6667
	70	9573	11892	10924	145	153	143	191	113	112	81	91	93			10796.3	147	138.667	88.3333	10708	58.6667	50.3333
	70.5	9386	11556	10843	143	150	144	190	113	112	81	90	92			10595	145.667	138.333	87.6667	10507.3	58	50.6667
	71	9355	11639	10914	144	146	141	189	110	110	84	91	93			10636	143.667	136.333	89.3333	10546.7	54.3333	47
	71.5	9304	11667	10756	145	148	140	191	110	111	82	94	96			10575.7	144.333	137.333	90.6667	10485	53.6667	46.6667

## Sheet: Tab.S4
	These ade-em cocultures include ade- arg I, II, III, IV; ade-cys I, II, III, IV; ade -his I, II, III, IV; ade-leu I, II, III, IV; ade-lys I, II, III, IV; ade-met I, II, III, IV; ade-phe&tyr I, II, III, IV; ade-ser I, II, III, IV; ade-thr I, II, III, IV; ade-tyr I, II, III, IV; ade-trp I, II, III, IV; ade-ura I, II, III, IV; ade-val&ile I, II, III, IV.
	Coculture pair No.	ade vs em		Strain 1		Strain 2
				strain No.	phenotype	strain No.	phenotype
	ade-arg I	ade+	arg+	sHP158	ade+argΔ	sHP228	adeΔarg+
	ade-arg II	ade+	arg	sHP158	ade+argΔ	sHP060	adeΔaa
	ade-arg III	ade	arg+	sHP376	ade argΔ	sHP228	adeΔarg+
	ade-arg IV	ade	arg	sHP376	ade argΔ	sHP060	adeΔaa
	ade-cys I	ade+	cys+	sHP246	ade+cysΔ	sHP235	adeΔcys+
	ade-cys II	ade+	cys	sHP246	ade+cysΔ	sHP060	adeΔaa
	ade-cys III	ade	cys+	sHP377	ade cysΔ	sHP235	adeΔcys+
	ade-cys IV	ade	cys	sHP377	ade cysΔ	sHP060	adeΔaa
	ade-his I	ade+	his+	sHP237	ade+hisΔ	sHP231	adeΔhis+
	ade-his II	ade+	his	sHP237	ade+hisΔ	sHP060	adeΔaa
	ade-his III	ade	his+	sHP378	ade hisΔ	sHP231	adeΔhis+
	ade-his IV	ade	his	sHP378	ade hisΔ	sHP060	adeΔaa
	ade-leu I	ade+	leu+	sHP178	ade+leuΔ	sHP223	adeΔleu+
	ade-leu II	ade+	leu	sHP178	ade+leuΔ	sHP060	adeΔaa
	ade-leu III	ade	leu+	sHP379	ade leuΔ	sHP223	adeΔleu+
	ade-leu IV	ade	leu	sHP379	ade leuΔ	sHP060	adeΔaa
	ade-lys I	ade+	lys+	sHP062	ade+lysΔ	sHP066	adeΔlys+
	ade-lys II	ade+	lys	sHP062	ade+lysΔ	sHP060	adeΔaa
	ade-lys III	ade	lys+	sHP054	ade lysΔ	sHP066	adeΔlys+
	ade-lys IV	ade	lys	sHP054	ade lysΔ	sHP060	adeΔaa
	ade-met I	ade+	met+	sHP241	ade+metΔ	sHP233	adeΔmet+
	ade-met II	ade+	met	sHP241	ade+metΔ	sHP060	adeΔaa
	ade-met III	ade	met+	sHP380	ade metΔ	sHP233	adeΔmet+
	ade-met IV	ade	met	sHP380	ade metΔ	sHP060	adeΔaa
	ade-phe&tyr I	ade+	phe&tyr+	sHP224	ade+phe&tyrΔ	sHP148	adeΔphe&tyr+
	ade-phe&tyr II	ade+	phe&tyr	sHP224	ade+phe&tyrΔ	sHP060	adeΔaa
	ade-phe&tyr III	ade	phe&tyr+	sHP381	ade phe&tyrΔ	sHP148	adeΔphe&tyr+
	ade-phe&tyr IV	ade	phe&tyr	sHP381	ade phe&tyrΔ	sHP060	adeΔaa
	ade-ser I	ade+	ser+	sHP245	ade+serΔ	sHP234	adeΔser+
	ade-ser II	ade+	ser	sHP245	ade+serΔ	sHP060	adeΔaa
	ade-ser III	ade	ser+	sHP382	ade serΔ	sHP234	adeΔser+
	ade-ser IV	ade	ser	sHP382	ade serΔ	sHP060	adeΔaa
	ade-thr I	ade+	thr+	sHP251	ade+thrΔ	sHP152	adeΔthr+
	ade-thr II	ade+	thr	sHP251	ade+thrΔ	sHP060	adeΔaa
	ade-thr III	ade	thr+	sHP383	ade thrΔ	sHP152	adeΔthr+
	ade-thr IV	ade	thr	sHP383	ade thrΔ	sHP060	adeΔaa
	ade-trp I	ade+	trp+	sHP177	ade+trpΔ	sHP179	adeΔtrp+
	ade-trp II	ade+	trp	sHP177	ade+trpΔ	sHP060	adeΔaa
	ade-trp III	ade	trp+	sHP384	ade trpΔ	sHP179	adeΔtrp+
	ade-trp IV	ade	trp	sHP384	ade trpΔ	sHP060	adeΔaa
	ade-tyr I	ade+	tyr+	sHP155	ade+tyrΔ	sHP148	adeΔtyr+
	ade-tyr II	ade+	tyr	sHP155	ade+tyrΔ	sHP060	adeΔaa
	ade-tyr III	ade	tyr+	sHP385	ade tyrΔ	sHP148	adeΔtyr+
	ade-tyr IV	ade	tyr	sHP385	ade tyrΔ	sHP060	adeΔaa
	ade-ura I	ade+	ura+	sHP236	ade+uraΔ	sHP229	adeΔura+
	ade-ura II	ade+	ura	sHP236	ade+uraΔ	sHP060	adeΔaa
	ade-ura III	ade	ura+	sHP386	ade uraΔ	sHP229	adeΔura+
	ade-ura IV	ade	ura	sHP386	ade uraΔ	sHP060	adeΔaa
	ade-val&ile I	ade+	val&ile+	sHP157	ade+val&ileΔ	sHP150	adeΔval&ile+
	ade-val&ile II	ade+	val&ile	sHP157	ade+val&ileΔ	sHP060	adeΔaa
	ade-val&ile III	ade	val&ile+	RLAs724	ade val&ileΔ	sHP150	adeΔval&ile+
	ade-val&ile IV	ade	val&ile	RLAs724	ade val&ileΔ	sHP060	adeΔaa

## Sheet: Tab.S5
	Reagents and chemicals	Source/supplier	Catalog number
	Ampicillin sodium salt	Sigma-Aldrich	A0166-5G
	Chloramphenicol	Sigma-Aldrich	C3175-100MG
	Kanamycin disulfate salt	Sigma-Aldrich	K1876-5G
	Lysogeny Broth (LB)	VWR	J106-500G
	Yeast extract	Thermo Fisher	H26769.36
	Bacto™ Peptone	Thermo Fisher	211677
	Glucose	Thermo Fisher	15023021
	Yeast nitrogen base without amino acids	Sigma-Aldrich	Y0626-250g
	Yeast synthetic drop-out medium supplement without histidine, leucine, tryptophan and uracil	Sigma-Aldrich	Y2001-20G
	L-Histidine	Sigma-Aldrich	H8000-5G
	L-Leucine	Sigma-Aldrich	L8912-25G
	L-Tryptophan	Sigma-Aldrich	T8941-25G
	Uracil	Sigma-Aldrich	U1128-25G
	L-Amino acids	Sigma-Aldrich	LAA21-1KT
	Bacteriological agar	VWR	AAA10752-36
	Phire Plant Direct PCR Master Mix	Thermo Fisher	F160L
	p-Coumaric acid	Sigma-Aldrich	C9008-5G
	Resveratrol	Sigma-Aldrich	34092-100MG

## Sheet: Tab.S6 
	RLA ID	oHP No.	Primer name	Sequences	Notes
	962	oHP001	pF-Leu4Fbr	CTCATCGGTCTCATATGG	Verify Leu4Fbr
	963	oHP002	pR-Leu4Fbr	GATCCTGCAGAGCCAGAT
	964	oHP003	pF-Trp2Fbr	CCGCTTCCATCAAAATTC	Verify TRP2Fbr
	965	oHP004	pR-Trp2Fbr	CAGCTGATCCTACGATATCG
	966	oHP005	URA3 5’ forward	GGGCGGATTACTACCGTT	YTK three selection markers including URA3, LEU2, HIS3
	967	oHP006	URA3 5’ reverse	GTAATGTTATCCATGTGGGC
	968	oHP007	URA3 3’ forward	AGAGCACTTGAATCCACTGC
	969	oHP008	URA3 3’ reverse	GATTTGGTTAGATTAGATATGGTTTC
	970	oHP009	LEU2 5’ forward	CATAAATACCTTTCAAGC
	971	oHP010	LEU2 5’ reverse	TACAATCCTTGCCCGTGATG
	972	oHP011	LEU2 3’ forward	ACTCGTATCGCATGTCGGTG
	973	oHP012	LEU2 3’ reverse	CTTCTTATGTTTTACATG
	974	oHP013	HO 5’ forward	CACATCATTTTCGTGGATCC
	975	oHP014	HO 5’ reverse	ACAGCGATGGAACTTACGGC
	976	oHP015	HO 3’ forward	TATCGTGTTGCATCTGCGGC
	977	oHP016	HO 3’ reverse	CTTTGGACTTAAAATGGCGT
	995	oHP034	oHP034 HOM3-R2 -1	GCATCGTCTCATCGGTCTCATATGCCAATGGATTTCCAACCTAC	PCR target genes from yeast BY4741 genome
	996	oHP035	oHP035 HOM3-R2 -2	GTACCAGCAATGTCGATGTATTG
	997	oHP036	oHP036 HOM3-R2 -3	CAATACATCGACATTGCTGGTAC
	998	oHP037	oHP037 HOM3-R2 -4	ATGCCGTCTCAGGTCTCAGGATCCAATTCCAAGTCTTTTCAATTGTTCTAAACG
	999	oHP038	oHP038 ILV6 G89D -1	GCATCGTCTCATCGGTCTCATATG CTGAGATCGTTATTGCAAAGC
	1000	oHP039	oHP039 ILV6 G89D -2	GACAAGACATCGGGTTCG
	1001	oHP040	oHP040 ILV6 G89D -3	CGAACCCGATGTCTTGTC
	1002	oHP041	oHP041 ILV6 G89D -4	ATGCCGTCTCAGGTCTCAGGATCCACCAGGTGGTAGTTGGGAAATG
	1003	oHP042	oHP042 ARO3K222L-1	GCATCGTCTCATCGGTCTCATAT GTTCATTAAAAACGATCACGCCG
	1004	oHP043	oHP043 ARO3K222L-2	GACACCTGGCAATGTGACAGAAAG
	1005	oHP044	oHP044 ARO3K222L-3	CTTTCTGTCACATTGCCAGGTGTC
	1006	oHP045	oHP045 ARO3K222L-4	ATGCCGTCTCAGGTCTCAGGATCCTTTTTTCAAGGCCTTTCTTCTGTTTCTAACAC
	1007	oHP046	oHP046 ARO7G141S-1	GCATCGTCTCATCGGTCTCATATGGATTTCACAAAACCAGAAACTG
	1008	oHP047	oHP047 ARO7G141S-2	GTGGCAACAGAAGAGAAGTTATTC
	1009	oHP048	oHP048 ARO7G141S-3	GAATAACTTCTCTTCTGTTGCCAC
	1010	oHP049	oHP049 ARO7G141S-4	ATGCCGTCTCAGGTCTCAGGATCCCTCTTCCAACCTTCTTAGCAAG
	1011	oHP050	oHP050 ARO4K229L-1	GCATCGTCTCATCGGTCTCATATGAGTGAATCTCCAATGTTCGCTGC
	1012	oHP051	oHP051 ARO4K229L-2	TTCTTGAAACCAACTGGGAAAGACAAACCGGAGGCCAATTCTCTGTGCAGTTGAGATTCGGTGGTTCTGGCACCAATGGCACCGAAGGAAACCAAATCAG
	1013	oHP052	oHP052 ARO4K229L-3	GTTTCAAGAACGGTACCGATGGTACCTTAAATGTTGCTGTGGATGCTTGTCAAGCCGCTGCTCATTCTCACCATTTCATGGGTGTTACTTTGCATGGTG
	1014	oHP053	oHP053 ARO4K229L-4	ATGCCGTCTCAGGTCTCAGGATCCTTTCTTGTTAACTTCTCTTCTTTGTCTGACAGCAGC
	1015	oHP054	oHP054 MPR1 G85E -1	GATGCTGAGAGTATCGAGTGG
	1016	oHP055	oHP055 MPR1 G85E -2	CCATGCTAAGGAATTCTGG
	1017	oHP056	oHP056 Part 3 prefix overhang	gagcctatggaaaaacgccagc	Sequencing verify the part 3 genes sequences in YTK001
	1018	oHP057	oHP057 Part 3 suffix overhang	cagtactgcgatgagtggcagg
	1031	oHP070	oHP070 ARG4 (YHR018C) Assembly 1 FWD	agatGCACTCAAAAACTATGGGGT	gRNA design for KO ARG4
	1032	oHP071	oHP071 ARG4 (YHR018C) Assembly 1 REV	aaacACCCCATAGTTTTTGAGTGC
	1033	oHP072	oHP072 ARG4 (YHR018C) Assembly 2 FWD	agatATGTGATGAGTCTCTCTGAA
	1034	oHP073	oHP073 ARG4 (YHR018C) Assembly 2 REV	aaacTTCAGAGAGACTCATCACAT
	1043	oHP082	oHP082 CYS4 (YGR155W) Assembly 1 FWD	agatAGACAGAATTGCCAAGTCTA	gRNA design for KO CYS4
	1044	oHP083	oHP083 CYS4 (YGR155W) Assembly 1 REV	aaacTAGACTTGGCAATTCTGTCT
	1045	oHP084	oHP084 CYS4 (YGR155W) Assembly 2 FWD	agatGGATTTATTTTCGTTGTAAG
	1046	oHP085	oHP085 CYS4 (YGR155W) Assembly 2 REV	aaacCTTACAACGAAAATAAATCC
	1051	oHP090	oHP090 PHA2 (YNL316C) Assembly 1 FWD	agatGTTCTTTTTCTGGGTCCCAA	gRNA design for KO PHA2
	1052	oHP091	oHP091 PHA2 (YNL316C) Assembly 1 REV	aaacTTGGGACCCAGAAAAAGAAC
	1053	oHP092	oHP092 PHA2 (YNL316C) Assembly 2 FWD	agatGACGAGTAGTAAAGGTGAGT
	1054	oHP093	oHP093 PHA2 (YNL316C) Assembly 2 REV	aaacACTCACCTTTACTACTCGTC
	1059	oHP098	oHP098 SER1 (YOR184W) Assembly 1 FWD	agatAACCACAACATTTCGGAGCA	gRNA design for KO SER1
	1060	oHP099	oHP099 SER1 (YOR184W) Assembly 1 REV	aaacTGCTCCGAAATGTTGTGGTT
	1061	oHP100	oHP100 SER1 (YOR184W) Assembly 2 FWD	agatTGAAAGCGCGTTATAGATGG
	1062	oHP101	oHP101 SER1 (YOR184W) Assembly 2 REV	aaacCCATCTATAACGCGCTTTCA
	1067	oHP106	oHP106 TYR1 (YBR166C) Assembly 1 FWD	agatCAGAGGATAAGATTGAGCAA	gRNA design for KO TYR1
	1068	oHP107	oHP107 TYR1 (YBR166C) Assembly 1 REV	aaacTTGCTCAATCTTATCCTCTG
	1069	oHP108	oHP108 TYR1 (YBR166C) Assembly 2 FWD	agatAAAGATATTCGGACACACCC
	1070	oHP109	oHP109 TYR1 (YBR166C) Assembly 2 REV	aaacGGGTGTGTCCGAATATCTTT
	1071	oHP110	oHP110 gRNAseq	CCCAGATGTTTTATACGGCGAGTC	universial primer for gRNA sequencing
	1072	oHP111	oHP111 TYR1 dDNA F	ATCATCTCGTTGCCAATGAGATTAGCCTCTGGAAGCATTGAATGCAATCGTAGTCCACCT	Donor DNA TYR1
	1073	oHP112	oHP112 TYR1 dDNA R	TAGCACTTGAAGGAAAGAGGACAGCATATCCACTTGATAAAGGTGGACTACGATTGCATT
	1074	oHP113	oHP113 PHA2 dDNA F	ATGTTCGTCCAAATGGAATGGTCTAGAGTTTATAGAACACGATCGTACTTAGAAATGAGG	Donor DNA PHA2
	1075	oHP114	oHP114 PHA2 dDNA R	GCAACTTCATTATATTTCCGCATTCATCCTTCAATTATGGCCTCATTTCTAAGTACGATC
	1076	oHP115	oHP115 ILV5 dDNA F	CAAGAGAAAAAGTTTCCAGCACTTGATATTATTTTCCTCTAATGGGGTTAGCAAGTCGCA	Donor DNA ILV5
	1077	oHP116	oHP116 ILV5 dDNA R	AATGGGGTTAGCAAGTCGCAGTTTTATTTTTTACTTATATTGCTGGTAGGGTAAAAAAAT
	1080	oHP119	oHP119 ARG4 dDNA F	CCAGACCTGATGAAATTCTTGCGCATAACGTCGCCATCTGTAGCATGGTGACACAAGCAG	Donor DNA ARG4
	1081	oHP120	oHP120 ARG4 dDNA R	TAGCATGGTGACACAAGCAGGTTTGCCTTAGTCTTGTTATATAGTTACCTGCTTTTGAGC
	1108	oHP147	oHP147 ARG4 Verify F	GCTTGGAATCCTGCAGATTG	Verify the deletion genes including ARG4, CYS4, ILV5, PHA2, SER1, THR4 and TYR1. Landing pads are used as barcodes, foward, reversed primers are selected at around 500 upstream or downstream bps. So, the correct deletion strains should have around 1000 bp PCR product.
	1109	oHP148	oHP148 ARG4 Verify R	GCCATGATCTTTAGTTACTG
	1110	oHP149	oHP149 CYS4 Verify F	GCAGTTAGTAAGGGTGTG
	1111	oHP150	oHP150 CYS4 Verify R	Ccttcgttcttcgttcttcg
	1112	oHP151	oHP151 ILV5 Verify F	GCGCGCGCATGTTAGTATATAC
	1113	oHP152	oHP152 ILV5 Verify R	GCAGTTCGCTGTCACTGAAC
	1114	oHP153	oHP153 PHA2 Verify F	GAATCTATGTTCACTCTGGC
	1115	oHP154	oHP154 PHA2 Verify R	GCAGTTCCATTCTGATTTGG
	1118	oHP157	oHP157 SER1 Verify F	GAGGAAGGAGTGCTAATTCAG
	1119	oHP158	oHP158 SER1 Verify R	CAGAAGATCGGAAACGAGTTAAG
	1120	oHP159	oHP159 THR4 Verify F	GACACAGCAAAACTACGTG
	1121	oHP160	oHP160 THR4 Verify R	GGGCTGATAATTTTCCCC
	1122	oHP161	oHP161 TYR1 Verify F	CAGCAAGAACCCTTATACTAACAG
	1123	oHP162	oHP162 TYR1 Verify R	CCTATGTTGCGGTTTTGG
	1126	oHP165	oHP165 THR4 dDNA R	GGTTCCTTACTCTCGCAATCATGATTCACTTTGATTAACACTGGTTTTGGGAACTCGTGT	Donor DNA
	1127	oHP166	oHP166 SER1 dDNA F	GTGCCTTCATAAAATAGACAAAGACATTAAGGAGCCTTTGCATCGCTTCCTACTTCCGCT	Donor DNA
	1136	oHP175	oHP175 ILV5 upstream dDNA F	TCCATGCGTCTCGTCGGGCGGCCGCGTTTTATTTTTTACTTATATTGCTGGTAGGG	ILV5 donor DNA
	1137	oHP176	oHP176 ILV5 upstream dDNA R	TCCATGCGTCTCGGCTAACCCCATTCGCTGTCACTGAACTAAAAC
	1138	oHP177	oHP177 ILV5 downstream dDNA F	TCCATGCGTCTCCTAGCAAGTCGCAGTTAGTATATACGATTCGTTGGAAAGGG
	1139	oHP178	oHP178 ILV5 downstream dDNA R	TCCATGCGTCTCCGGTCGCGGCCGCAGAGGAAAATAATATCAAGTGCTGG
	1140	oHP179	oHP179 ILV5 dDNA F	GTTTTATTTTTTACTTATATTGCTGGTAGGGTAAAAAAATATAACTCCTAGG
	1141	oHP180	oHP180 ILV5 dDNA R	AGAGGAAAATAATATCAAGTGCTGG
	1142	oHP181	oHP181 THR4 upstream dDNA F	AAGACCCGTCTCCTCGGGCGGCCGCCACAAAGCTTGCCTTGCAG	THR4 donor DNA
	1143	oHP182	oHP182 THR4 upstream dDNA R	AAGACCCGTCTCCGGGAACTCGTGTATTGGTGTGAGGGATGGTG
	1144	oHP183	oHP183 THR4 downstream dDNA F	AAGACCCGTCTCCTCCCAAAACCAGAAAATGAAATTATAAGATCTTCCTTTTTAATG
	1145	oHP184	oHP184 THR4 downstream dDNA R	AAGACCCGTCTCCGGTCGCGGCCGCTTAGTAATAATCGAAATATTGGCATCGTTAGTG
	1146	oHP185	oHP185 THR4 dDNA F	CACAAAGCTTGCCTTGCAG
	1147	oHP186	oHP186 THR4 dDNA R	TTAGTAATAATCGAAATATTGGCATCGTTAGTG
	1186	oHP225	oHP225 ILV5 (YLR355C) Assembly 1 FWD	agatGTCTGCTGTAAGCAGCAGCA	gRNA design for KO ILV5
	1187	oHP226	oHP226 ILV5 (YLR355C) Assembly 1 REV	aaacTGCTGCTGCTTACAGCAGAC
	1188	oHP227	oHP227 ILV5 (YLR355C) Assembly 2 FWD	agatTTGTACGAATCTACCAAGAA
	1189	oHP228	oHP228 ILV5 (YLR355C) Assembly 2 REV	aaacTTCTTGGTAGATTCGTACAA
	1194	oHP233	oHP233 THR4 (YCR053W) Assembly 1 FWD	agatTTAGATCCTCACACAGCTGT	gRNA design for KO THR4
	1195	oHP234	oHP234 THR4 (YCR053W) Assembly 1 REV	aaacACAGCTGTGTGAGGATCTAA
	1196	oHP235	oHP235 THR4 (YCR053W) Assembly 2 FWD	agatTCCACTTGTGGAATAGTTGG
	1197	oHP236	oHP236 THR4 (YCR053W) Assembly 2 REV	aaacCCAACTATTCCACAAGTGGA
	1204	oHP243	oHP243 HIS3 Fwd	atgacagagcagaaagcc	To verify H in pHLUM plasmids
	1205	oHP244	oHP244 HIS3 Rev	ctacataagaacacctttggtg
	1206	oHP245	oHP245 LEU2 Fwd	atgtctgcccctaagaagatcg	To verify L in pHLUM plasmids
	1207	oHP246	oHP246 LEU2 Rev	ttaagcaaggattttcttaacttcttcg
	1208	oHP247	oHP247 URA3 Fwd	atgtcgaaagctacatataaggaacgtg	To verify U in pHLUM plasmids
	1209	oHP248	oHP248 URA3 Rev	TTAGTTTTGCTGGCCGCATC
	1210	oHP249	oHP249 MET17 (15) Fwd	tcatggtttttggccagc	To verify M in pHLUM plasmids
	1211	oHP250	oHP250 MET17 (15) Rev	atgccatctcatttcgatactg
	1215	oHP254	oHP254 ARG4 LP R	CTGCTTGTGTCACCATGCTA	Landing pads (20bp barcode) used for knockout the genes ARG4, CYS4, ILV5, PHA2, THR4, SER1, TYR1
	1216	oHP255	oHP255 CYS4 LP R	CCGCTTGGACAAGAAACATT
	1217	oHP256	oHP256 ILV5 LP R	TGCGACTTGCTAACCCCATT
	1218	oHP257	oHP257 PHA2 LP R	CCTCATTTCTAAGTACGATC
	1219	oHP258	oHP258 THR4 LP R	CTGGTTTTGGGAACTCGTGT
	1220	oHP259	oHP259 SER1 LP R	AGCGGAAGTAGGAAGCGATG
	1221	oHP260	oHP260 TYR1 LP R	AGGTGGACTACGATTGCATT
	1229	oHP268	oHP268 ILV5 Verify F	GAAAAACCCGCGAGTAAG	Verify ILV5
	1231	oHP270	oHP270 THR4 Verify F	CTTGGATGTAGATGTGTCGC	Verify THR4
	1243	oHP282	oHP282 ILV5 (YLR355C) FWD (1)	CTAACCCGTCTCGtcggGCGGCCGCGTTAGTATATACGATTCGTTGGAAAGGG	gRNA design, donor DNA and verification primers for knockout ILV5
	1244	oHP283	oHP283 ILV5 (YLR355C) REV (1)	CTAACCCGTCTCGGCTAACCCCATTAGAGGAAAATAATATCAAGTGCTGG
	1245	oHP284	oHP284 ILV5 (YLR355C) FWD (2)	CTAACCCGTCTCCTAGCAAGTCGCAGTTTTATTTTTTACTTATATTGCTGGTAGGG
	1246	oHP285	oHP285 ILV5 (YLR355C) REV (2)	CTAACCCGTCTCCggtcGCGGCCGCCGCTGTCACTGAACTAAAACAATAAG
	1247	oHP286	oHP286 ILV5 dDNA F	GTTAGTATATACGATTCGTTGGAAAGGG
	1248	oHP287	oHP287 ILV5 dDNA R	CGCTGTCACTGAACTAAAACAATAAG
	1249	oHP288	oHP288 ILV5 verify R	CTATGAATAAGAATACTTCAGACGTG
	1266	oHP305	oHP305 Fwd pTDH3	gccttttaattctgctgtaacc	YTK promoters & terminators
	1267	oHP306	oHP306 Fwd pCCW12	GAACCACACGGTTAGTCC
	1268	oHP307	oHP307 Fwd pTEF1	caacagggagttcttcagag
	1269	oHP308	oHP308 Fwd pRPL18B	ggatacttcaagactagattccc
	1270	oHP309	oHP309 Fwd pPOP6	cgtgctttgtgataaagtg
	1271	oHP310	oHP310 Fwd pREV1	gtgttgttatccgatacaacc
	1272	oHP311	oHP311 Rev tENO1	catgggtgaccaaaagag
	1273	oHP312	oHP312 Rev tSSA1	gtagcagtacttcaaccattagtg
	1274	oHP313	oHP313 Rev tPGK1	ctgcataaaggcattaaaagag
	1275	oHP314	oHP314 Rev tENO2	gcattatgcaatagacagcac
	1276	oHP315	oHP315 Rev tADH1	ggtagaggtgtggtcaataag
	1277	oHP316	oHP316 Rev tTDH1	cgacgttctcgccataac
	1286	oHP325	oHP325 ADE4 Fwd	GTATTAGCAAACCAAACCACTC	Verify ADE4op
	1287	oHP326	oHP326 ADE4 Rev	CGACTTCAGCCTTCATATCTG
	1292	oHP331	oHP331 ARO7 V Fwd	CCTAGCTATATGCATCGAAGG	Verify ARO7 KO
	1293	oHP332	oHP332 ARO7 V Rev	CGTGGTTTAACACCTACAATATTG
	1300	oHP339	oHP339 URA4 Fwd	GCATCGTCTCATCGGTCTCATATGGTACAAGAAATCGATTTAGGTTTG	PCR URA4
	1301	oHP340	oHP340 URA4 Rev	ATGCCGTCTCAGGTCTCAGGATCCACGAGGTTCCCATCTCAC
	1302	oHP341	oHP341 HIS1 Fwd	GCATCGTCTCATCGGTCTCATATGGATTTGGTGAACCATCTAACC	PCR HIS1
	1303	oHP342	oHP342 HIS1 Rev	ATGCCGTCTCAGGTCTCAGGATCCTACACGACAATTAGAAATTTCG
	1306	oHP345	oHP345 MET6 Fwd	GCATCGTCTCATCGGTCTCATATGGTTCAATCTGCTGTCTTAGGG	PCR MET6 mutated gene
	1307	oHP346	oHP346 MET6 Rev mut	GGTCGACATCATCTCTTGG
	1308	oHP347	oHP347 MET6 Fwd mut	CCAAGAGATGATGTCGACC
	1309	oHP348	oHP348 MET6 Rev	ATGCCGTCTCAGGTCTCAGGATCCATTCTTGTATTGTTCACGGAAGTAC
	1310	oHP349	oHP349 SER2 Fwd	GCATCGTCTCATCGGTCTCATATGTCAAAGTTTGTTATCACCTGC	PCR SER2
	1311	oHP350	oHP350 SER2 Rev	ATGCCGTCTCAGGTCTCAGGATCCTTGTCTATTGTATATTTCATCATCGGTG
	1312	oHP351	oHP351 CYS3 Fwd	GCATCGTCTCATCGGTCTCATATGACTCTACAAGAATCTGATAAATTTGC	PCR mutated CYS3
	1313	oHP352	oHP352 CYS3 Rev mut	ACCGATAGAAACCGCATG
	1314	oHP353	oHP353 CYS3 Fwd mut	ATGCGGTTTCTATCGGTG
	1315	oHP354	oHP354 CYS3 Rev	ATGCCGTCTCAGGTCTCAGGATCCGTTGGTGGCTTGTTTCAAG
	1316	oHP355	oHP355 ARG4 Fwd	GCATCGTCTCATCGGTCTCATATGTCAGACGGCACTCAAAAAC	PCR mutated ARG4
	1317	oHP356	oHP356 ARG4 Rev mut1	CGGAAGAGAAGCATTGTAAAG
	1318	oHP357	oHP357 ARG4 Fwd mut1	CTTTACAATGCTTCTCTTCCG
	1319	oHP358	oHP358 ARG4 Rev mut2	CTCAACCAATGTGACCATC
	1320	oHP359	oHP359 ARG4 Fwd mut2	GATGGTCACATTGGTTGAG
	1321	oHP360	oHP360 ARG4 Rev	ATGCCGTCTCAGGTCTCAGGATCCATTTAATTGGGATTTCAAATTATCCAATTG
	1324	oHP363	oHP363 THR4 v Fwd	CGTGAAATCACAAAGCTTG	Fwd primer in verify THR4 KO
	1353	oHP390	oHP390 ADE8 gRNA1 Fwd	agatAAAGCAGGGCCAATTAGGCG	gRNA design, donor DNA and verification primers for ADE8 Knockout
	1354	oHP391	oHP391 ADE8 gRNA1 Rev	aaacCGCCTAATTGGCCCTGCTTT
	1355	oHP392	oHP392 ADE8 gRNA2 Fwd	agatCATGGTGCACTATGTCATCG
	1356	oHP393	oHP393 ADE8 gRNA2 Rev	aaacCGATGACATAGTGCACCATG
	1357	oHP394	oHP394 ADE8 dDNA up Fwd	AACAGGCGTCTCGtcggGCGGCCGCTCTTTTCTTGTGAAATATGGATG
	1358	oHP395	oHP395 ADE8 dDNA up Rev	AACAGGCGTCTCGACTACGATTGCATTAGCTTTTGGAAAGATTATTGATG
	1359	oHP396	oHP396 ADE8 dDNA dn Fwd	AACAGGCGTCTCGTAGTCCACCTCGGGAATAGTTCCCATATTTATACTTTTATATTTGG
	1360	oHP397	oHP397 ADE8 dDNA dn Rev	AACAGGCGTCTCGggtcGCGGCCGCTCTATGGTCAAGAAGTCGAAAAATAAC
	1361	oHP398	oHP398 ADE8 dDNA Fwd	TCTTTTCTTGTGAAATATGGATGAACTCC
	1362	oHP399	oHP399 ADE8 dDNA Rev	TCTATGGTCAAGAAGTCGAAAAATAACTTCCCATGTG
	1363	oHP400	oHP400 ADE8 verify Fwd	CGTTTCATCTTCCCAGTAATC
	1365	oHP401	oHP401 LYS2 gRNA1 Fwd	agatGTCTGACAATACACCCACGT	gRNA design, donor DNA and verification primers for LYS2 Knockout
	1366	oHP402	oHP402 LYS2 gRNA1 Rev	aaacACGTGGGTGTATTGTCAGAC
	1367	oHP403	oHP403 LYS2 gRNA2 Fwd	agatTGTGGGCGTAAAAAGTCATG
	1368	oHP404	oHP404 LYS2 gRNA2 Rev	AAACCATGACTTTTTACGCCCACA
	1369	oHP405	oHP405 LYS2 dDNA up Fwd	CGTTCACGTCTCCTCGGGCGGCCGCAGCAGTTGCTTTCTCCTATG
	1370	oHP406	oHP406 LYS2 dDNA up Rev	CGTTCACGTCTCCGTGTCACCATGCTATAGTGAGTAACTCTGTGATATCTCTC
	1371	oHP407	oHP407 LYS2 dDNA dn Fwd	CGTTCACGTCTCGACACAAGCAGCGGGGTTGAGCATTACGTATGATATG
	1372	oHP408	oHP408 LYS2 dDNA dn Rev	CGTTCACGTCTCGGGTCGCGGCCGCTCAGGGTAGTATGTCACCGAC
	1373	oHP409	oHP409 LYS2 dDNA Fwd	AGCAGTTGCTTTCTCCTATGG
	1374	oHP410	oHP410 LYS2 dDNA Rev	TCAGGGTAGTATGTCACCGAC
	1375	oHP411	oHP411 LYS2 verify Fwd	GTTCGGACTCGACGAATTTG
	1376	oHP412	oHP412 LYS2 verify Rev	oHP254 ARG4 LP R
	1377	oHP413	oHP413 TRP1 gRNA1 Fwd	AGATGGACTGACGCCAGAAAATGT	gRNA design, donor DNA and verification primers for TRP1 Knockout
	1378	oHP414	oHP414 TRP1 gRNA1 Rev	AAACACATTTTCTGGCGTCAGTCC
	1379	oHP415	oHP415 TRP1 gRNA2 Fwd	agatGGAATCTAGAGCACATTCTG
	1380	oHP416	oHP416 TRP1 gRNA2 Rev	aaacCAGAATGTGCTCTAGATTCC
	1381	oHP417	oHP417 TRP1 dDNA up Fwd	GACCTACGTCTCCTCGGGCGGCCGCACACTGAGTAATGGTAGTTATAAGAAAGAG
	1382	oHP418	oHP418 TRP1 dDNA up Rev	GACCTACGTCTCCTGGACAAGAAACATTACTCCAAGCTGCCTTTGT
	1383	oHP419	oHP419 TRP1 dDNA dn Fwd	GACCTACGTCTCGTCCAAGCGGCGGGTTATTACTGAGTAGTATTTATTTAAGTATTGTTTG
	1384	oHP420	oHP420 TRP1 dDNA dn Rev	GACCTACGTCTCGggtcGCGGCCGCTGGTGTTTATGCAAAGAAACC
	1385	oHP421	oHP421 TRP1 dDNA Fwd	ACACTGAGTAATGGTAGTTATAAGAAAGAG
	1386	oHP422	oHP422 TRP1 dDNA Rev	TGGTGTTTATGCAAAGAAACC
	1387	oHP423	oHP423 TRP1 verify Fwd	GGTCCATCTCTATTCTGAAAACGG
	1388	oHP424	oHP424 TRP1 verify Rev	oHP255 CYS4 LP R
	1401	oHP436	oHP436 MET14 part 3 Fwd	GCATCGTCTCATCGGTCTCATATGGCTACTAATATTACTTGGCATCCAAATC	Primer for PCR MET14
	1402	oHP437	oHP437 MET14 part 3 Rev	ATGCCGTCTCAGGTCTCAGGATCCCAAATGCTTACGGATGATTTTTTCAC
	1403	oHP438	oHP438 MET6 gRNA1 Fwd	AGATGAGATCTGCTTACTACACCT	gRNA design, donor DNA and verification primers for MET6 Knockout
	1404	oHP439	oHP439 MET6 gRNA1 Rev	AAACAGGTGTAGTAAGCAGATCTC
	1405	oHP440	oHP440 MET6 gRNA2 Fwd	AGATTCCAAACAGAGAATTAAAGA
	1406	oHP441	oHP441 MET6 gRNA2 Rev	AAACTCTTTAATTCTCTGTTTGGA
	1407	oHP442	oHP442 MET6 dDNA up Fwd	GACTCTCGTCTCCtcggGCGGCCGCTATTTCACGTGACTTACAAACAGAG
	1408	oHP443	oHP443 MET6 dDNA up Rev	GACTCTCGTCTCCGCAGGATAACAGCTTTTGATATGTACTTTGAAATTATATTGG
	1409	oHP444	oHP444 MET6 dDNA dn Fwd	GACTCTCGTCTCGCTGCATCGGAACGGGTTTTAAAAAGGAAGCAAAGTAATG
	1410	oHP445	oHP445 MET6 dDNA dn Rev	GACTCTCGTCTCGggtcGCGGCCGCATTCAGATGAGTACGATGAATATGTC
	1411	oHP446	oHP446 MET6 dDNA Fwd	TATTTCACGTGACTTACAAACAGAG
	1412	oHP447	oHP447 MET6 dDNA Rev	ATTCAGATGAGTACGATGAATATGTC
	1413	oHP448	oHP448 MET6 verify Fwd	CGCTCTCTGGATCTTTACTAGGC
	1414	oHP449	oHP449 MET6 verify Rev	oHP251 POX1 LP R
	1415	oHP449	oHP449 TRP2 gRNA1 Fwd	agatGTAGGTCATTGGTCATACGA	gRNA design, donor DNA and verification primers for TRP2 Knockout
	1416	oHP450	oHP450 TRP2 gRNA1 Rev	aaacTCGTATGACCAATGACCTAC
	1417	oHP451	oHP451 TRP2 gRNA2 Fwd	AGATTGATGGCAAATACGCATACA
	1418	oHP452	oHP452 TRP2 gRNA2 Rev	aaacTGTATGCGTATTTGCCATCA
	1419	oHP453	oHP453 TRP2 dDNA up Fwd	CGTAACCGTCTCGTCGGGCGGCCGCAATGAAAAAAAAAAAGAGAAAGTAAAAAATGTTACAACAACTAATATACACTAATTGTCCTTG
	1420	oHP454	oHP454 TRP2 dDNA up Rev	CGTAACCGTCTCGTTCTAAGTACGATCTTTTTGCCTTTTTTCCAATCAGAATATCAGTGC
	1421	oHP455	oHP455 TRP2 dDNA dn Fwd	CGTAACCGTCTCGAGAAATGAGGCGGAAAGGGCATTCTCTGTTTTTTTCC
	1422	oHP456	oHP456 TRP2 dDNA dn Rev	CGTAACCGTCTCGGGTCGCGGCCGCGGTTAACCCAGATTGTGGTTTGAAG
	1423	oHP457	oHP457 TRP2 dDNA Fwd	AATGAAAAAAAAAAAGAGAAAGTAAAAAATGTTACAACAACTAATATACACTAATTGTCCTTG
	1424	oHP458	oHP458 TRP2 dDNA Rev	GGTTAACCCAGATTGTGGTTTG
	1425	oHP459	oHP459 TRP2 verify Fwd	CCTTGCATTGCACACAGTC
	1426	oHP460	oHP460 TRP2 verify Rev	CCGCCTCATTTCTAAGTACGATC
	1432	oHP466	oHP466 TAL Fwd	GCATCGTCTCATCGGTCTCATATGAACACCATCAACGAGTACC	Reversatrol synthesis pathway
	1433	oHP467	oHP467 TAL Rev	ATGCCGTCTCAGGTCTCAGGATCCGTTGTTAATCAGATGGTCCTTG
	1434	oHP468	oHP468 TAL mid Fwd	CTGTCTGACTCTACCCTGATTCG
	1435	oHP469	oHP469 4CL Fwd	GCATCGTCTCATCGGTCTCATATGGCTCCCCAAGAGCAG
	1436	oHP469-2	oHP469-2 4CL Fwd	GCATCGTCTCATCGGTCTCATATGGCTCCCCAAGAGCAGGCCGTGTCTCAGGTGATGGAAAAG
	1437	oHP470	oHP470 4CL Rev	ATGCCGTCTCAGGTCTCAGGATCCCAGGCCGTTAGCCAGCTTGGCTC
	1438	oHP471	oHP471 4CL mid Fwd	GCTGATCCAGAGATGCAAGG
	1439	oHP472	oHP472 vvVST1 Fwd	GCATCGTCTCATCGGTCTCATATGGCCTCTGTGGAAGAGTTCC
	1440	oHP473	oHP473 vvVST1 Rev	ATGCCGTCTCAGGTCTCAGGATCCGTTGGTCACGGTGGGCACAGAGTGCAGCACCACA
	1441	oHP474	oHP474 vvVST1 mid Fwd	GATCACCGTGGTGACCTTC
	1442	oHP475	oHP475 PAL Fwd	GCATCGTCTCATCGGTCTCATATGGACGCCACCAACTGCCACGGTTCCAAC
	1443	oHP476	oHP476 PAL Rev	ATGCCGTCTCAGGTCTCAGGATCCgaggaacgcatatacagtaatcatagag
	1444	oHP477	oHP477 PAL mid Fwd 1	CTCTCTCTTACATCGCCG
	1445	oHP478	oHP478 PAL mid Fwd 2	GGAGCTAACGGCGAGCTC
	1446	oHP479	oHP479 C4H Fwd	GCATCGTCTCATCGGTCTCATATGGACCTGCTCCTGCTCGAG
	1447	oHP480	oHP480 C4H Rev	ATGCCGTCTCAGGTCTCAGGATCCgaggaacgcatatacagtaatcatagag
	1448	oHP481	oHP481 C4H mid Fwd	GCAGCTCATGATGTACAAC
	1457	oHP490	oHP490 ade4 Fwd	CAGTGTCTTGGATGGAATATC
	1458	oHP491	oHP491 Lys21 Fwd	GACAAGATCGGTGTAAATAGAGTC
	1493	oHP526	oHP526 VvVST1 Rev	CAGAGAAGGGGCCATGTAG
	1494	oHP527	oHP527 4CL Fwd2	GACTATCGACAAGGACGGC
	1495	oHP528	oHP528 VvVST1 Rev 2	GAAGGTCACCACGGTGATC
	1533	oHP566	oHP566 ARO3 Fwd	GTATTTATGACCAGCTGACGG
	1534	oHP567	oHP567 ARO4 Rev	CTAGATCATGGATGGAACAAG
	1535	oHP568	oHP568 ARO4 Fwd	GTTTGTGAGCAAATCGCTAAC
	1536	oHP569	oHP569 ARO7 Rev	CTTCTGATGCGAGAATGC

## Sheet: Tab.S7
	RLA no.	pHP no.	Description	Parts info for Golden Gate assembly						Vector		E.coli Marker	E.coli	Comments
				Part 2		Part 3		Part 4
	421	-	pHLUM v2	-	-	-	-	-	-	pRS313	-	AmpR	XL1 Blue	Prototrophic toolkit pHLUM version 2 from M. Mülleder et al. F1000Research 2016 Vol. 5
	422	-	pH	-	-	-	-	-	-	-	-	AmpR	DH5alpha
	423	-	pHM	-	-	-	-	-	-	-	-	AmpR	DH5alpha
	424	-	pLU	-	-	-	-	-	-	-	-	AmpR	DH5alpha
	425	-	pL	-	-	-	-	-	-	-	-	AmpR	DH5alpha
	426	-	pHLU	-	-	-	-	-	-	-	-	AmpR	DH5alpha
	427	-	pHL	-	-	-	-	-	-	-	-	AmpR	DH5alpha
	428	-	pHUM	-	-	-	-	-	-	-	-	AmpR	DH5alpha
	429	-	pLUM	-	-	-	-	-	-	-	-	AmpR	DH5alpha
	430	-	pHLM	-	-	-	-	-	-	-	-	AmpR	DH5alpha
	431	-	pHU	-	-	-	-	-	-	-	-	AmpR	DH5alpha
	432	-	pLM	-	-	-	-	-	-	-	-	AmpR	DH5alpha
	433	-	pM	-	-	-	-	-	-	-	-	AmpR	DH5alpha
	434	-	pUM	-	-	-	-	-	-	-	-	AmpR	DH5alpha
	435	-	pU	-	-	-	-	-	-	-	-	AmpR	DH5alpha
	1540	pHP002	Leu4(Fbr)_pYTK001	-	-	Leu4(Fbr)_pYTK001	-	-	-	entry vector	pYTK001	CamR	Turbo E.coli	-
	1541	pHP007	TRP2(Fbr)_pYTK001	-	-	Trp2(Fbr)_pYTK001	-	-	-	entry vector	pYTK001	CamR	Turbo E.coli	-
	1542	pHP012	ADE4op_pYTK001	-	-	ADE4op_pYTK001	-	-	-	entry vector	pYTK001	CamR	Turbo E.coli	-
	1543	pHP017	LYS21op_pYTK001	-	-	LYS21op_pYTK001	-	-	-	entry vector	pYTK001	CamR	Turbo E.coli	-
	1556	pHP033	pTDH3-sfGFP-tADH1-vLEU2	pTDH3	pYTK009	sfGFP	pWS033	tADH1	pYTK053	LEU2 Integration vector	pWS064	KanR	Turbo E.coli	-
	1558	pHP035	pTDH3-mTagBFP2-tADH1-vLEU2	pTDH3	pYTK009	mTagBFP2	pWS2547	tADH1	pYTK053	LEU2 Integration vector	pWS064	KanR	Turbo E.coli	-
	1559	pHP036	pTDH3-mScarlet-I-tADH1-vLEU2	pTDH3	pYTK009	mScarlet-I	pWS2546	tADH1	pYTK053	LEU2 Integration vector	pWS064	KanR	Turbo E.coli	-
	1560	pHP037	pCCW12-LEU4Fbr-tENO1-vURA3	pCCW12	pYTK010	LEU4(Fbr)_part 3	pHP001	tENO1	pYTK051	URA3 Integration vector	pYTK096	KanR	Turbo E.coli	Leu4Fbr under different promoters in Ura3 vector
	1561	pHP038	pTEF1-LEU4Fbr-tENO1-vURA3	pTEF1	pYTK013	LEU4(Fbr)_part 3	pHP001	tENO1	pYTK051	URA3 Integration vector	pYTK096	KanR	Turbo E.coli
	1562	pHP039	pRPL18B-LEU4Fbr-tENO1-vURA3	pRPL18B	pYTK017	LEU4(Fbr)_part 3	pHP001	tENO1	pYTK051	URA3 Integration vector	pYTK096	KanR	Turbo E.coli
	1563	pHP040	pPOP6-LEU4Fbr-tENO1-vURA3	pPOP6	pYTK024	LEU4(Fbr)_part 3	pHP001	tENO1	pYTK051	URA3 Integration vector	pYTK096	KanR	Turbo E.coli
	1564	pHP041	pREV1-LEU4Fbr-tENO1-vURA3	pREV1	pYTK027	LEU4(Fbr)_part 3	pHP001	tENO1	pYTK051	URA3 Integration vector	pYTK096	KanR	Turbo E.coli
	1565	pHP042	pCCW12-TRP2Fbr-tSSA1-vURA3	pCCW12	pYTK010	TRP2(Fbr)_part 3	pHP006	tSSA1	pYTK052	URA3 Integration vector	pYTK096	KanR	Turbo E.coli	TRP2Fbr under different promoters in Ura3 vector
	1566	pHP043	pTEF1-TRP2Fbr-tSSA1-vURA3	pTEF1	pYTK013	TRP2(Fbr)_part 3	pHP006	tSSA1	pYTK052	URA3 Integration vector	pYTK096	KanR	Turbo E.coli
	1567	pHP044	pRPL18B-TRP2Fbr-tSSA1-vURA3	pRPL18B	pYTK017	TRP2(Fbr)_part 3	pHP006	tSSA1	pYTK052	URA3 Integration vector	pYTK096	KanR	Turbo E.coli
	1568	pHP045	pPOP6-TRP2Fbr-tSSA1-vURA3	pPOP6	pYTK024	TRP2(Fbr)_part 3	pHP006	tSSA1	pYTK052	URA3 Integration vector	pYTK096	KanR	Turbo E.coli
	1569	pHP046	pREV1-TRP2Fbr-tSSA1-vURA3	pREV1	pYTK027	TRP2(Fbr)_part 3	pHP006	tSSA1	pYTK052	URA3 Integration vector	pYTK096	KanR	Turbo E.coli
	1570	pHP047	pCCW12-ADE4op-tPGK1-vURA3	pCCW12	pYTK010	ADE4op_part 3	pHP011	tPGK1	pYTK054	URA3 Integration vector	pYTK096	KanR	Turbo E.coli	ADE4op under different promoters in Ura3 vector
	1571	pHP048	pTEF1-ADE4op-tPGK1-vURA3	pTEF1	pYTK013	ADE4op_part 3	pHP011	tPGK1	pYTK054	URA3 Integration vector	pYTK096	KanR	Turbo E.coli
	1572	pHP049	pRPL18B-ADE4op-tPGK1-vURA3	pRPL18B	pYTK017	ADE4op_part 3	pHP011	tPGK1	pYTK054	URA3 Integration vector	pYTK096	KanR	Turbo E.coli
	1573	pHP050	pPOP6-ADE4op-tPGK1-vURA3	pPOP6	pYTK024	ADE4op_part 3	pHP011	tPGK1	pYTK054	URA3 Integration vector	pYTK096	KanR	Turbo E.coli
	1574	pHP051	pREV1-ADE4op-tPGK1-vURA3	pREV1	pYTK027	ADE4op_part 3	pHP011	tPGK1	pYTK054	URA3 Integration vector	pYTK096	KanR	Turbo E.coli
	1575	pHP052	pCCW12-LYS21op-tENO2-vURA3	pCCW12	pYTK010	LYS21op_part 3	pHP016	tENO2	pYTK055	URA3 Integration vector	pYTK096	KanR	Turbo E.coli	Lys21op under different promoters in Ura3 vector
	1576	pHP053	pTEF1-LYS21op-tENO2-vURA3	pTEF1	pYTK013	LYS21op_part 3	pHP016	tENO2	pYTK055	URA3 Integration vector	pYTK096	KanR	Turbo E.coli
	1577	pHP054	pRPL18B-LYS21op-tENO2-vURA3	pRPL18B	pYTK017	LYS21op_part 3	pHP016	tENO2	pYTK055	URA3 Integration vector	pYTK096	KanR	Turbo E.coli
	1578	pHP055	pPOP6-LYS21op-tENO2-vURA3	pPOP6	pYTK024	LYS21op_part 3	pHP016	tENO2	pYTK055	URA3 Integration vector	pYTK096	KanR	Turbo E.coli
	1579	pHP056	pREV1-LYS21op-tENO2-vURA3	pREV1	pYTK027	LYS21op_part 3	pHP016	tENO2	pYTK055	URA3 Integration vector	pYTK096	KanR	Turbo E.coli
	1580	pHP057	pTDH3-mTagBFP2-tADH1-vHIS3	pTDH3	pYTK009	mTagBFP2	pWS2547	tADH1	pYTK053	His3 Integration vector	pWS065	KanR	Turbo E.coli
	1581	pHP058	pTDH3-mScarlet-I-tADH1-vHIS3	pTDH3	pYTK009	mScarlet-I	pWS2546	tADH1	pYTK053	His3 Integration vector	pWS065	KanR	Turbo E.coli
	1582	pHP059	ARO3 K222L-pYTK001	-	-	-	-	-	-	entry vector	pYTK001	CamR	Turbo E.coli	mutated ARO3 in entry vector pYTK001
	1583	pHP060	ARO4K229L-pYTK001	-	-	-	-	-	-	entry vector	pYTK001	CamR	Turbo E.coli	mutated ARO4 in entry vector pYTK001
	1584	pHP061	ARO7 G141S-pYTK001	-	-	-	-	-	-	entry vector	pYTK001	CamR	Turbo E.coli	mutated ARO7 in entry vector pYTK001
	1585	pHP062	ILV6 G89D-pYTK001	-	-	-	-	-	-	entry vector	pYTK001	CamR	Turbo E.coli	mutated ILV6 in entry vector pYTK001
	1587	pHP064	MPR1G85E-pYTK001	-	-	-	-	-	-	entry vector	pYTK001	CamR	Turbo E.coli	mutated MPR1 in entry vector pYTK001
	1588	pHP065	HOM3-R2-pYTK001	-	-	-	-	-	-	entry vector	pYTK001	CamR	Turbo E.coli	mutated HOM3 in entry vector pYTK001
	1589	pHP066	AQR1-pYTK001	-	-	-	-	-	-	entry vector	pYTK001	CamR	Turbo E.coli	mutated AQR1 in entry vector pYTK001
	-	pHP071	sf05-ARG4 gRNA1							entry vector	pWS2069	AmpR	Turbo E.coli	gRNA ARG4
	-	pHP072	sf06-ARG4 gRNA2							entry vector	pWS2069	AmpR	Turbo E.coli
	-	pHP077	sf11-CYS4 gRNA1							entry vector	pWS2069	AmpR	Turbo E.coli	gRNA CYS4
	-	pHP078	sf12-CYS4 gRNA2							entry vector	pWS2069	AmpR	Turbo E.coli
	-	pHP079	sf13-ILV5 gRNA1							entry vector	pWS2069	AmpR	Turbo E.coli	gRNA ILV5
	-	pHP080	sf14-ILV5 gRNA2							entry vector	pWS2069	AmpR	Turbo E.coli
	-	pHP081	sf15-PHA2 gRNA1							entry vector	pWS2069	AmpR	Turbo E.coli	gRNA PHA2
	-	pHP082	sf16-PHA2 gRNA2							entry vector	pWS2069	AmpR	Turbo E.coli
	-	pHP085	sf19-SER1 gRNA1							entry vector	pWS2069	AmpR	Turbo E.coli	gRNA SER1
	-	pHP086	sf20-SER1 gRNA2							entry vector	pWS2069	AmpR	Turbo E.coli
	-	pHP087	sf21-THR4 gRNA1							entry vector	pWS2069	AmpR	Turbo E.coli	gRNA THR4
	-	pHP088	sf22-THR4 gRNA2							entry vector	pWS2069	AmpR	Turbo E.coli
	-	pHP089	sf23-TYR1 gRNA1							entry vector	pWS2069	AmpR	Turbo E.coli	gRNA TYR1
	-	pHP090	sf24-TYR1 gRNA2							entry vector	pWS2069	AmpR	Turbo E.coli
	1590	pHP95	pCCW12-ILV6 G89D-tENO1-vURA3	pCCW12	pYTK010	ILV6 G89D-pYTK001	pHP062	tENO1	pYTK051	URA3 Integration vector	pYTK096	KanR	Turbo E.coli	mutated ILV6 under different promoters in Ura3 vector
	1591	pHP96	pTEF1-ILV6 G89D-tENO1-vURA3	pTEF1	pYTK013	ILV6 G89D-pYTK001	pHP062	tENO1	pYTK051	URA3 Integration vector	pYTK096	KanR	Turbo E.coli
	1592	pHP97	pRPL18B-ILV6 G89D-tENO1-vURA3	pRPL18B	pYTK017	ILV6 G89D-pYTK001	pHP062	tENO1	pYTK051	URA3 Integration vector	pYTK096	KanR	Turbo E.coli
	1593	pHP98	pPOP6-ILV6 G89D-tENO1-vURA3	pPOP6	pYTK024	ILV6 G89D-pYTK001	pHP062	tENO1	pYTK051	URA3 Integration vector	pYTK096	KanR	Turbo E.coli
	1594	pHP99	pREV1-ILV6 G89D-tENO1-vURA3	pREV1	pYTK027	ILV6 G89D-pYTK001	pHP062	tENO1	pYTK051	URA3 Integration vector	pYTK096	KanR	Turbo E.coli
	1600	pHP105	pCCW12-MPR1-tADH1-vURA3	pCCW12	pYTK010	MPR1-pYTK001	pHP064	tADH1	pYTK053	URA3 Integration vector	pYTK096	KanR	Turbo E.coli	mutated MPR1 under different promoters in Ura3 vector
	1601	pHP106	pTEF1-MPR1-tADH1-vURA3	pTEF1	pYTK013	MPR1-pYTK001	pHP064	tADH1	pYTK053	URA3 Integration vector	pYTK096	KanR	Turbo E.coli
	1602	pHP107	pRPL18B-MPR1-tADH1-vURA3	pRPL18B	pYTK017	MPR1-pYTK001	pHP064	tADH1	pYTK053	URA3 Integration vector	pYTK096	KanR	Turbo E.coli
	1603	pHP108	pPOP6-MPR1-tADH1-vURA3	pPOP6	pYTK024	MPR1-pYTK001	pHP064	tADH1	pYTK053	URA3 Integration vector	pYTK096	KanR	Turbo E.coli
	1604	pHP109	pREV1-MPR1-tADH1-vURA3	pREV1	pYTK027	MPR1-pYTK001	pHP064	tADH1	pYTK053	URA3 Integration vector	pYTK096	KanR	Turbo E.coli
	1605	pHP110	pCCW12-HOM3-R2-tPGK1-vURA3	pCCW12	pYTK010	HOM3-R2-pYTK001	pHP065	tPGK1	pYTK054	URA3 Integration vector	pYTK096	KanR	Turbo E.coli	mutated HOM3 under different promoters in Ura3 vector
	1606	pHP111	pTEF1-HOM3-R2-tPGK1-vURA3	pTEF1	pYTK013	HOM3-R2-pYTK001	pHP065	tPGK1	pYTK054	URA3 Integration vector	pYTK096	KanR	Turbo E.coli
	1607	pHP112	pRPL18B-HOM3-R2-tPGK1-vURA3	pRPL18B	pYTK017	HOM3-R2-pYTK001	pHP065	tPGK1	pYTK054	URA3 Integration vector	pYTK096	KanR	Turbo E.coli
	1608	pHP113	pPOP6-HOM3-R2-tPGK1-vURA3	pPOP6	pYTK024	HOM3-R2-pYTK001	pHP065	tPGK1	pYTK054	URA3 Integration vector	pYTK096	KanR	Turbo E.coli
	1609	pHP114	pREV1-HOM3-R2-tPGK1-vURA3	pREV1	pYTK027	HOM3-R2-pYTK001	pHP065	tPGK1	pYTK054	URA3 Integration vector	pYTK096	KanR	Turbo E.coli
	1610	pHP115	pCCW12-AQR1-tTDH1-vURA3	pCCW12	pYTK010	AQR1-pYTK001	pHP066	tTDH1	pYTK056	URA3 Integration vector	pYTK096	KanR	Turbo E.coli	mutated AQR1 under different promoters in Ura3 vector
	1611	pHP116	pTEF1-AQR1-tTDH1-vURA3	pTEF1	pYTK013	AQR1-pYTK001	pHP066	tTDH1	pYTK056	URA3 Integration vector	pYTK096	KanR	Turbo E.coli
	1612	pHP117	pRPL18B-AQR1-tTDH1-vURA3	pRPL18B		AQR1-pYTK001	pHP066	tTDH1	pYTK056	URA3 Integration vector	pYTK096	KanR	Turbo E.coli
	1613	pHP118	pPOP6-AQR1-tTDH1-vURA3	pPOP6	pYTK024	AQR1-pYTK001	pHP066	tTDH1	pYTK056	URA3 Integration vector	pYTK096	KanR	Turbo E.coli
	1614	pHP119	pREV1-AQR1-tTDH1-vURA3	pREV1	pYTK027	AQR1-pYTK001	pHP066	tTDH1	pYTK056	URA3 Integration vector	pYTK096	KanR	Turbo E.coli
	1615	pHP120	pCCW12-ARO3 K222L-tENO1- S/1 [cas]	pCCW12	pYTK010	ARO3 K222L	pHP059	tENO1	pYTK051	pWS041 - S/1 [cas]	pWS041	AmpR	Turbo E.coli	mutated ARO3 in S/1 cassette
	1616	pHP121	pCCW12-ARO4K229L-tSSA1- 1/E [cas]	pCCW12	pYTK010	ARO4K229L	pHP060	tSSA1	pYTK052	pWS042 - 1/E [cas]	pWS042	AmpR	Turbo E.coli	mutated ARO4 in 1/E cassette
	1617	pHP122	pCCW12-ARO3 K222L-tENO1- pCCW12-ARO4K229L-tSSA1-vURA3	cas pHP120 + cas pHP121						URA3 Integration vector	pYTK096	KanR	Turbo E.coli	mutated ARO3&4 in Ura3 Vector
	1618	pHP123	pCCW12-ARO4K229L-tSSA1- 1/2 [cas]	pCCW12	pYTK010	ARO4K229L	pHP060	tSSA1	pYTK052	pWS043 - 1/2 [cas]	pWS043	AmpR	Turbo E.coli	mutated ARO4 in 1/2 cassette
	1619	pHP124	pCCW12-ARO7G141S-tADH1- 2/E [cas]	pCCW12	pYTK010	ARO7G141S	pHP061	tADH1	pYTK053	pWS044 - 2/E [cas]	pWS044	AmpR	Turbo E.coli	mutated ARO7 in 2/E cassette
	1620	pHP125	pCCW12-ARO3 K222L-tENO1- pCCW12-ARO4K229L-tSSA1-pCCW12-ARO7G141S-tADH1-vURA3	cas pHP120+ cas pHP123 + cas pHP124						URA3 Integration vector	pYTK096	KanR	Turbo E.coli	mutated ARO3, 4&7 in Ura3 vector
	-	pHP135	ILV5 gRNA1 v2	-	-	-	-	-	-	entry vector	pWS2069	AmpR	Turbo E.coli	gRNA ILV5 v2
	-	pHP136	ILV5 gRNA2 v2	-	-	-	-	-	-	entry vector	pWS2069	AmpR	Turbo E.coli
	-	pHP139	THR4 gRNA1 v2	-	-	-	-	-	-	entry vector	pWS2069	AmpR	Turbo E.coli	gRNA THR4 v2
	-	pHP140	THR4 gRNA2 v2	-	-	-	-	-	-	entry vector	pWS2069	AmpR	Turbo E.coli
	-	pHP144	ILV5 donor DNA	-	-	-	-	-	-	entry vector	pYTK001	CamR	Turbo E.coli	donor DNA ILV5
	-	pHP146	THR4 donor DNA	-	-	-	-	-	-	entry vector	pYTK001	CamR	Turbo E.coli	donor DNA THR4
	1621	pHP149	pTEF1-ARO3 K222L-tENO1- S/1 [cas]	pTEF1	pYTK013	ARO3 K222L	pHP059	tENO1	pYTK051	pWS041 - S/1 [cas]	pWS041	AmpR	Turbo E.coli	ARO3 under different promoter
	1622	pHP150	pRPL18B-ARO3 K222L-tENO1- S/1 [cas]	pRPL18B	pYTK017	ARO3 K222L	pHP059	tENO1	pYTK051	pWS041 - S/1 [cas]	pWS041	AmpR	Turbo E.coli
	1623	pHP151	pPOP6-ARO3 K222L-tENO1- S/1 [cas]	pPOP6	pYTK024	ARO3 K222L	pHP059	tENO1	pYTK051	pWS041 - S/1 [cas]	pWS041	AmpR	Turbo E.coli
	1624	pHP152	pREV1-ARO3 K222L-tENO1- S/1 [cas]	pREV1	pYTK027	ARO3 K222L	pHP059	tENO1	pYTK051	pWS041 - S/1 [cas]	pWS041	AmpR	Turbo E.coli
	1625	pHP153	pTEF1-ARO3 K222L-tENO1- pCCW12-ARO4K229L-tSSA1-vURA3	cas pHP149+ cas pHP121						URA3 Integration vector	pYTK096	KanR	Turbo E.coli	ARO3-ARO4 under different promoter
	1626	pHP154	pRPL18B-ARO3 K222L-tENO1- pCCW12-ARO4K229L-tSSA1-vURA3	cas pHP150+ cas pHP121						URA3 Integration vector	pYTK096	KanR	Turbo E.coli
	1627	pHP155	pPOP6-ARO3 K222L-tENO1- pCCW12-ARO4K229L-tSSA1-vURA3	cas pHP151+ cas pHP121						URA3 Integration vector	pYTK096	KanR	Turbo E.coli
	1628	pHP156	pREV1-ARO3 K222L-tENO1- pCCW12-ARO4K229L-tSSA1-vURA3	cas pHP152+ cas pHP121						URA3 Integration vector	pYTK096	KanR	Turbo E.coli
	1629	pHP157	pCCW12-TRP2Fbr-tADH1- 2/E [cas]	pCCW12	pYTK010	TRP2(Fbr)_part 3	pHP006	tADH1	pYTK053	pWS044 - 2/E [cas]	pWS044	AmpR	Turbo E.coli	TRP2 under different promoter
	1630	pHP158	pTEF1-TRP2Fbr-tADH1- 2/E [cas]	pTEF1	pYTK013	TRP2(Fbr)_part 3	pHP006	tADH1	pYTK053	pWS044 - 2/E [cas]	pWS044	AmpR	Turbo E.coli
	1631	pHP159	pRPL18B-TRP2Fbr-tADH1- 2/E [cas]	pRPL18B	pYTK017	TRP2(Fbr)_part 3	pHP006	tADH1	pYTK053	pWS044 - 2/E [cas]	pWS044	AmpR	Turbo E.coli
	1632	pHP160	pPOP6-TRP2Fbr-tADH1- 2/E [cas]	pPOP6	pYTK024	TRP2(Fbr)_part 3	pHP006	tADH1	pYTK053	pWS044 - 2/E [cas]	pWS044	AmpR	Turbo E.coli
	1633	pHP161	pREV1-TRP2Fbr-tADH1- 2/E [cas]	pREV1	pYTK027	TRP2(Fbr)_part 3	pHP006	tADH1	pYTK053	pWS044 - 2/E [cas]	pWS044	AmpR	Turbo E.coli
	1634	pHP162	pCCW12-ARO3,4 +pCCW12-TRP2Fbr	cas pHP120+ cas pHP123 + cas pHP157						URA3 Integration vector	pYTK096	KanR	Turbo E.coli	ARO3, 4 plus TRP2 under different promoter
	1635	pHP163	pCCW12-ARO3,4 +pTEF1-TRP2Fbr	cas pHP120+ cas pHP123 + cas pHP158						URA3 Integration vector	pYTK096	KanR	Turbo E.coli
	1636	pHP164	pCCW12-ARO3,4 +pRPL18B-TRP2Fbr	cas pHP120+ cas pHP123 + cas pHP159						URA3 Integration vector	pYTK096	KanR	Turbo E.coli
	1637	pHP165	pCCW12-ARO3,4 +pPOP6-TRP2Fbr	cas pHP120+ cas pHP123 + cas pHP160						URA3 Integration vector	pYTK096	KanR	Turbo E.coli
	1638	pHP166	pCCW12-ARO3,4 +pREV1-TRP2Fbr	cas pHP120+ cas pHP123 + cas pHP161						URA3 Integration vector	pYTK096	KanR	Turbo E.coli
	1639	pHP167	pCCW12-HOM3-R2-tPGK1- S/1 [cas]	pCCW12	pYTK010	HOM3-R2-pYTK001	pHP065	tPGK1	pYTK054	pWS041 - S/1 [cas]	pWS041	AmpR	Turbo E.coli	HOM3 under different promoter
	1640	pHP168	pTEF1-HOM3-R2-tPGK1- S/1 [cas]	pTEF1	pYTK013	HOM3-R2-pYTK001	pHP065	tPGK1	pYTK054	pWS041 - S/1 [cas]	pWS041	AmpR	Turbo E.coli
	1641	pHP169	pRPL18B-HOM3-R2-tPGK1- S/1 [cas]	pRPL18B	pYTK017	HOM3-R2-pYTK001	pHP065	tPGK1	pYTK054	pWS041 - S/1 [cas]	pWS041	AmpR	Turbo E.coli
	1642	pHP170	pPOP6-HOM3-R2-tPGK1- S/1 [cas]	pPOP6	pYTK024	HOM3-R2-pYTK001	pHP065	tPGK1	pYTK054	pWS041 - S/1 [cas]	pWS041	AmpR	Turbo E.coli
	1643	pHP171	pREV1-HOM3-R2-tPGK1- S/1 [cas]	pREV1	pYTK027	HOM3-R2-pYTK001	pHP065	tPGK1	pYTK054	pWS041 - S/1 [cas]	pWS041	AmpR	Turbo E.coli
	1644	pHP172	pCCW12-AQR1-tTDH1- 1/E [cas]	pCCW12	pYTK010	AQR1-pYTK001	pHP066	tTDH1	pYTK056	pWS042 - 1/E [cas]	pWS042	AmpR	Turbo E.coli
	1645	pHP173	pCCW12-HOM3-R2-tPGK1-pCCW12-AQR1-tTDH1-vURA3	cas pHP167+ cas pHP172						URA3 Integration vector	pYTK096	KanR	Turbo E.coli	HOM3, AQR1 under different promoter
	1646	pHP174	pTEF1-HOM3-R2-tPGK1-pCCW12-AQR1-tTDH1-vURA3	cas pHP168+ cas pHP172						URA3 Integration vector	pYTK096	KanR	Turbo E.coli
	1647	pHP175	pRPL18B-HOM3-R2-tPGK1-pCCW12-AQR1-tTDH1-vURA3	cas pHP169+ cas pHP172						URA3 Integration vector	pYTK096	KanR	Turbo E.coli
	1648	pHP176	pPOP6-HOM3-R2-tPGK1-pCCW12-AQR1-tTDH1-vURA3	cas pHP170+ cas pHP172						URA3 Integration vector	pYTK096	KanR	Turbo E.coli
	1649	pHP177	pREV1-HOM3-R2-tPGK1-pCCW12-AQR1-tTDH1-vURA3	cas pHP171+ cas pHP172						URA3 Integration vector	pYTK096	KanR	Turbo E.coli
	1650	pHP178	URA4 - part3	-	-	-	-	-	-	entry vector	pYTK001	CamR	Turbo E.coli	-
	1651	pHP179	HIS1 - part 3	-	-	-	-	-	-	entry vector	pYTK001	CamR	Turbo E.coli	-
	1652	pHP180	HIS1 mutated - part 3	-	-	-	-	-	-	entry vector	pYTK001	CamR	Turbo E.coli	-
	1653	pHP181	MET6 mutated - part 3	-	-	-	-	-	-	entry vector	pYTK001	CamR	Turbo E.coli	-
	1654	pHP182	SER2 - part 3	-	-	-	-	-	-	entry vector	pYTK001	CamR	Turbo E.coli	-
	1655	pHP183	CYS3 mutated - part 3	-	-	-	-	-	-	entry vector	pYTK001	CamR	Turbo E.coli	-
	1656	pHP184	ARG4 mutated - part 3	-	-	-	-	-	-	entry vector	pYTK001	CamR	Turbo E.coli	-
	1657	pHP186	pCCW12-URA4-tENO1-vURA3	pCCW12	pYTK010	URA4-part 3	pHP178	tENO1	pYTK051	URA3 Integration vector	pYTK096	KanR	Turbo E.coli	-
	1658	pHP188	pCCW12-HIS1-tSSA1-vURA3	pCCW12	pYTK010	HIS1 part 3	pHP179	tSSA1	pYTK052	URA3 Integration vector	pYTK096	KanR	Turbo E.coli	-
	1660	pHP190	pCCW12-mutated MET6-tADH1-vURA3	pCCW12	pYTK010	MET6 mutated part 3	pHP181	tADH1	pYTK053	URA3 Integration vector	pYTK096	KanR	Turbo E.coli	-
	1661	pHP191	pCCW12-SER2-tPGK1-vURA3	pCCW12	pYTK010	SER2 part 3	pHP182	tPGK1	pYTK054	URA3 Integration vector	pYTK096	KanR	Turbo E.coli	-
	1662	pHP192	pCCW12-mutated CYS3-tENO2-vURA3	pCCW12	pYTK010	CYS3 mutated part 3	pHP183	tENO2	pYTK055	URA3 Integration vector	pYTK096	KanR	Turbo E.coli	-
	1663	pHP193	pCCW12-mutated ARG4-tTDH1-vURA3	pCCW12	pYTK010	ARG4 mutated part 3	pHP184	tTDH1	pYTK056	URA3 Integration vector	pYTK096	KanR	Turbo E.coli	-
	1664	pHP194	pTEF1-ADE4op-tPGK1-vHIS3	pTEF1	pYTK013	ADE4op_part 3	pHP011	tPGK1	pYTK054	HIS3 Integration vector	pWS065	KanR	Turbo E.coli	-
	1665	pHP197	pTEF1-HIS1-tSSA1-vURA3	pTEF1	pYTK013	HIS1 part 3	pHP179	tSSA1	pYTK052	URA3 Integration vector	pYTK096	KanR	Turbo E.coli	HIS1 under different promoters
	1666	pHP198	pRPL18B-HIS1-tSSA1-vURA3	pRPL18B	pYTK017	HIS1 part 3	pHP179	tSSA1	pYTK052	URA3 Integration vector	pYTK096	KanR	Turbo E.coli
	1667	pHP199	pPOP6-HIS1-tSSA1-vURA3	pPOP6	pYTK024	HIS1 part 3	pHP179	tSSA1	pYTK052	URA3 Integration vector	pYTK096	KanR	Turbo E.coli
	1668	pHP200	pREV1-HIS1-tSSA1-vURA3	pREV1	pYTK027	HIS1 part 3	pHP179	tSSA1	pYTK052	URA3 Integration vector	pYTK096	KanR	Turbo E.coli
	1702	pHP235	FjTAL-pYTK001	-	-	-	-	-	-	entry vector	pYTK001	CamR	Turbo E.coli	genes/plasmids in resveratrol synthesis pathway
	1703	pHP236	At4CL1-pYTK001	-	-	-	-	-	-	entry vector	pYTK001	CamR	Turbo E.coli
	1704	pHP237	vvVST1-pYTK001	-	-	-	-	-	-	entry vector	pYTK001	CamR	Turbo E.coli
	1705	pHP238	VvPAL-pYTK001	-	-	-	-	-	-	entry vector	pYTK001	CamR	Turbo E.coli
	1706	pHP239	AtC4H-pYTK001	-	-	-	-	-	-	entry vector	pYTK001	CamR	Turbo E.coli
	1707	pHP240	pPGK1-FjTAL-tENO1-vLeu2	pPGK1	pYTK011	FjTAL	pHP235	tENO1	pYTK051	LEU2 Integration Vector	pWS064	KanR	Turbo E.coli
	1708	pHP241	pTEF1-At4CL-tSSA1-S/1 [cas]	pTEF1	pYTK013	At4CL	pHP236	tSSA1	pYTK052	WS041 - S/1 [cas]	pWS041	AmpR	Turbo E.coli
	1709	pHP242	pTDH3-VvVST1-tADH1-1/E [cas]	pTDH3	pYTK009	vvVST1	pHP237	tADH1	pYTK053	pWS042 - 1/E [cas]	pWS042	AmpR	Turbo E.coli
	1710	pHP243	At4CL-VvVST1-vLeu2	cas pHP241 + cas pHP242						LEU2 Integration Vector	pWS064	KanR	Turbo E.coli
	1711	pHP244	pPGK1-FjTAL-tENO1-S/1 [cas]	pPGK1	pYTK011	FjTAL	pHP235	tENO1	pYTK051	WS041 - S/1 [cas]	pWS041	AmpR	Turbo E.coli
	1712	pHP245	pTEF1-At4CL-tSSA1-- 1/2 [cas]	pTEF1	pYTK013	At4CL	pHP236	tSSA1	pYTK052	pWS043 - 1/2 [cas]	pWS043	AmpR	Turbo E.coli
	1713	pHP246	pTDH3-VvVST1-tADH1 - 2/E [cas]	pTDH3	pYTK009	vvVST1	pHP237	tADH1	pYTK053	pWS044 - 2/E [cas]	pWS044	AmpR	Turbo E.coli
	1714	pHP247	FjTAL-At4Cl-VvVST1-vLeu2	cas pHP244 + cas pHP245 + cas pHP246						LEU2 Integration Vector	pWS064	KanR	Turbo E.coli
	-	gdHP004	gRNA1 ADE8KO	-	-	-	-	-	-	entry vector	pWS2069	AmpR	Turbo E.coli	gRNA and donor DNA to knockout ADE8
	-	gdHP005	gRNA2 ADE8KO	-	-	-	-	-	-	entry vector	pWS2069	AmpR	Turbo E.coli
	-	gdHP006	ADE8 donor DNA	-	-	-	-	-	-	entry vector	pYTK001	CamR	Turbo E.coli
	-	gdHP007	gRNA1 LYS2KO	-	-	-	-	-	-	entry vector	pWS2069	AmpR	Turbo E.coli	gRNA and donor DNA to knockout LYS2
	-	gdHP008	gRNA2 LYS2KO	-	-	-	-	-	-	entry vector	pWS2069	AmpR	Turbo E.coli
	-	gdHP009	LYS2 donor DNA	-	-	-	-	-	-	entry vector	pYTK001	CamR	Turbo E.coli
	-	gdHP010	gRNA1 TRP1KO	-	-	-	-	-	-	entry vector	pWS2069	AmpR	Turbo E.coli	gRNA and donor DNA to knockout TRP1
	-	gdHP011	gRNA2 TRP1KO	-	-	-	-	-	-	entry vector	pWS2069	AmpR	Turbo E.coli
	-	gdHP012	TRP1 donor DNA	-	-	-	-	-	-	entry vector	pYTK001	CamR	Turbo E.coli
	-	gdHP016	gRNA1 MET6 KO	-	-	-	-	-	-	entry vector	pWS2069	AmpR	Turbo E.coli	gRNA and donor DNA to knockout MET6
	-	gdHP017	gRNA2 MET6 KO	-	-	-	-	-	-	entry vector	pWS2069	AmpR	Turbo E.coli
	-	gdHP018	MET6 donor DNA	-	-	-	-	-	-	entry vector	pYTK001	CamR	Turbo E.coli
	-	gdHP019	gRNA1 TRP2 KO	-	-	-	-	-	-	entry vector	pWS2069	AmpR	Turbo E.coli	gRNA and donor DNA to knockout TRP2
	-	gdHP020	gRNA2 TRP2 KO	-	-	-	-	-	-	entry vector	pWS2069	AmpR	Turbo E.coli
	-	gdHP021	TRP2 donor DNA	-	-	-	-	-	-	entry vector	pYTK001	CamR	Turbo E.coli
	-	pWS2081	cas9 plasmid-URA3	-	-	-	-	-	-	-	-	KanR	Turbo E.coli	Ref: Shaw et al Cell 2019
	-	pWS2069	SpCas9 gRNA gap repair vector	-	-	-	-	-	-	-	-	AmpR	Turbo E.coli	Ref: Shaw et al Cell 2019

## Sheet: Tab.S8
	RLAs no.	sHP no.	Genotype	Marker	Parent strain+Plasmids	Description
	18	-	BY4741△LYS2	-KanMX4	BY4741	lys-
	20	-	BY4741△TRP1	-KanMX4	BY4741	trp-
	23	-	BY4741△ADE8	-KanMX4	BY4741	ade-
	80	-	BY4741	-KanMX4	BY4741	wild type BY4741
	319	-	BY4741△TRP2	-KanMX4	BY4741	trp-
	724	-	BY4741△ILV1-pTDH3-mTagBFP2-tADH1-vLEU2-pHUM	-L	BY4741	val&ileΔ
	-	sHP045	BY4741-pTDH3-sfGFP-tADH1-vLEU2	-L	BY4741-pHP033	BY4741 with GFP
	-	sHP046	BY4741-pTDH3-mRuby2-tADH1-vLEU2	-L	BY4741-pHP034	BY4741 with RFP
	-	sHP047	BY4741-pTDH3-mTagBFP2-tADH1-vLEU2	-L	BY4741-pHP035	BY4741 with BFP
	-	sHP048	BY4741-pTDH3-mScarlet-I-tADH1-vLEU2	-L	BY4741-pHP036	BY4741 with RFP
	-	sHP049	BY4741△LYS2-pCCW12-ADE4op-tPGK1-vURA3-pTDH3-mTagBFP2-tADH1-vLEU2	-LU	BY4741△LYS2-pHP047-pHP035	ade+lys- BFP, ADE4op promoter from strong to weak
	-	sHP050	BY4741△LYS2-pTEF1-ADE4op-tPGK1-vURA3-pTDH3-mTagBFP2-tADH1-vLEU2	-LU	BY4741△LYS2-pHP048-pHP035
	-	sHP051	BY4741△LYS2-pRPL18B-ADE4op-tPGK1-vURA3-pTDH3-mTagBFP2-tADH1-vLEU2	-LU	BY4741△LYS2-pHP049-pHP035
	-	sHP052	BY4741△LYS2-pPOP6-ADE4op-tPGK1-vURA3-pTDH3-mTagBFP2-tADH1-vLEU2	-LU	BY4741△LYS2-pHP050-pHP035
	-	sHP053	BY4741△LYS2-pREV1-ADE4op-tPGK1-vURA3-pTDH3-mTagBFP2-tADH1-vLEU2	-LU	BY4741△LYS2-pHP051-pHP035
	1297	sHP054	BY4741△LYS2-pTDH3-mTagBFP2-tADH1-vLEU2-pHUM	-HLUM	BY4741△LYS2-pHP035-pHUM
	-	sHP055	BY4741△ADE8-pCCW12-LYS21op-tENO2-vURA3-pTDH3-mScarlet-I-tADH1-vLEU2	-LU	BY4741△ADE8-pHP052-pHP036	ade-lys+ RFP, LYS21op promoter from strong to weak
	-	sHP056	BY4741△ADE8-pTEF1-LYS21op-tENO2-vURA3-pTDH3-mScarlet-I-tADH1-vLEU2	-LU	BY4741△ADE8-pHP053-pHP036
	-	sHP057	BY4741△ADE8-pRPL18B-LYS21op-tENO2-vURA3-pTDH3-mScarlet-I-tADH1-vLEU2	-LU	BY4741△ADE8-pHP054-pHP036
	-	sHP058	BY4741△ADE8-pPOP6-LYS21op-tENO2-vURA3-pTDH3-mScarlet-I-tADH1-vLEU2	-LU	BY4741△ADE8-pHP055-pHP036
	-	sHP059	BY4741△ADE8-pREV1-LYS21op-tENO2-vURA3-pTDH3-mScarlet-I-tADH1-vLEU2	-LU	BY4741△ADE8-pHP056-pHP036
	1298	sHP060	BY4741△ADE8-pTDH3-mScarlet-I-tADH1-vLEU2-pHUM	-HLUM	BY4741△ADE8-pHP036-pHUM
	1299	sHP061	BY4741△LYS2-pCCW12-ADE4op-tPGK1-vURA3-pTDH3-mTagBFP2-tADH1-vLEU2-pHM	-HLUM	sHP049-pHM	prototrophic ade+lys- BFP, ADE4op promoter from strong to weak)
	1300	sHP062	BY4741△LYS2-pTEF1-ADE4op-tPGK1-vURA3-pTDH3-mTagBFP2-tADH1-vLEU2-pHM	-HLUM	sHP050-pHM
	1301	sHP063	BY4741△LYS2-pRPL18B-ADE4op-tPGK1-vURA3-pTDH3-mTagBFP2-tADH1-vLEU2-pHM	-HLUM	sHP051-pHM
	1302	sHP064	BY4741△LYS2-pPOP6-ADE4op-tPGK1-vURA3-pTDH3-mTagBFP2-tADH1-vLEU2-pHM	-HLUM	sHP052-pHM
	1303	sHP065	BY4741△LYS2-pREV1-ADE4op-tPGK1-vURA3-pTDH3-mTagBFP2-tADH1-vLEU2-pHM	-HLUM	sHP053-pHM
	1304	sHP066	BY4741△ADE8-pCCW12-LYS21op-tENO2-vURA3-pTDH3-mScarlet-I-tADH1-vLEU2-pHM	-HLUM	sHP055-pHM	prototrophic ade-lys+ RFP, LYS21op promoter from stronger to weak
	1305	sHP067	BY4741△ADE8-pTEF1-LYS21op-tENO2-vURA3-pTDH3-mScarlet-I-tADH1-vLEU2-pHM	-HLUM	sHP056-pHM
	1306	sHP068	BY4741△ADE8-pRPL18B-LYS21op-tENO2-vURA3-pTDH3-mScarlet-I-tADH1-vLEU2-pHM	-HLUM	sHP057-pHM
	1307	sHP069	BY4741△ADE8-pPOP6-LYS21op-tENO2-vURA3-pTDH3-mScarlet-I-tADH1-vLEU2-pHM	-HLUM	sHP058-pHM
	1308	sHP070	BY4741△ADE8-pREV1-LYS21op-tENO2-vURA3-pTDH3-mScarlet-I-tADH1-vLEU2-pHM	-HLUM	sHP059-pHM
	1309	sHP093	BY4741-pHLUM	-HLUM	BY4741-pHLUM	prototrophic BY4741, as a positive control
	1310	sHP094	BY4741-pTDH3-mTagBFP2-tADH1-vHIS3	-H	BY4741-pHP057	BY4741 with BFP under His marker
	1311	sHP095	BY4741△TRP1-pTDH3-mScarlet-I-tADH1-vHIS3	-H	BY4741△TRP1-pHP058	BY4741△TRP1 with RFP under His marker
	1312	sHP096	BY4741-pCCW12-TRP2Fbr-tSSA1-vURA3-pTDH3-mTagBFP2-tADH1-vHIS3-pM	-HUM	sHP094-pHP042-pM	prototrophic Leu-Trp+ BFP, TRP2Fbr promoter from strong to weak
	1313	sHP097	BY4741-pTEF1-TRP2Fbr-tSSA1-vURA3-pTDH3-mTagBFP2-tADH1-vHIS3-pM	-HUM	sHP094-pHP043-pM
	1314	sHP098	BY4741-pRPL18B-TRP2Fbr-tSSA1-vURA3-pTDH3-mTagBFP2-tADH1-vHIS3-pM	-HUM	sHP094-pHP044-pM
	1315	sHP099	BY4741-pPOP6-TRP2Fbr-tSSA1-vURA3-pTDH3-mTagBFP2-tADH1-vHIS3-pM	-HUM	sHP094-pHP045-pM
	1316	sHP100	BY4741-pREV1-TRP2Fbr-tSSA1-vURA3-pTDH3-mTagBFP2-tADH1-vHIS3-pM	-HUM	sHP094-pHP046-pM
	1317	sHP101	BY4741-pTDH3-mTagBFP2-tADH1-vHIS3-pUM	-HUM	sHP094-pUM
	1318	sHP102	BY4741△TRP1-pCCW12-LEU4Fbr-tENO1-vURA3-pTDH3-mScarlet-I-tADH1-vHIS3-pLM	-HLUM	sHP095-pHP037-pLM	prototrophic Leu+trp- RFP, LEU4Fbr promoter from strong to weak
	1319	sHP103	BY4741△TRP1-pTEF1-LEU4Fbr-tENO1-vURA3-pTDH3-mScarlet-I-tADH1-vHIS3-pLM	-HLUM	sHP095-pHP038-pLM
	1320	sHP104	BY4741△TRP1-pRPL18B-LEU4Fbr-tENO1-vURA3-pTDH3-mScarlet-I-tADH1-vHIS3-pLM	-HLUM	sHP095-pHP039-pLM
	1321	sHP105	BY4741△TRP1-pPOP6-LEU4Fbr-tENO1-vURA3-pTDH3-mScarlet-I-tADH1-vHIS3-pLM	-HLUM	sHP095-pHP040-pLM
	1322	sHP106	BY4741△TRP1-pREV1-LEU4Fbr-tENO1-vURA3-pTDH3-mScarlet-I-tADH1-vHIS3-pLM	-HLUM	sHP095-pHP041-pLM
	1323	sHP107	BY4741△TRP1-pTDH3-mScarlet-I-tADH1-vHIS3-pLUM	-HLUM	sHP095-pLUM
	521	sHP108	BY4741△TYR1	-	BY4741	KO by CRISPR-cas9, sequence verified, landing pad AATGCAATCGTAGTCCACCT
	522	sHP109	BY4741△PHA2	-	BY4741	KO by CRISPR-cas9, sequence verified, landing pad GATCGTACTTAGAAATGAGG
	523	sHP110	BY4741△ILV5	-	BY4741	KO by CRISPR-cas9, sequence verified, landing pad AATGGGGTTAGCAAGTCGCA
	525	sHP112	BY4741△ARG4	-	BY4741	KO by CRISPR-cas9, sequence verified, landing pad TAGCATGGTGACACAAGCAG
	526	sHP113	BY4741△SER1	-	BY4741	KO by CRISPR-cas9, sequence verified, landing pad CATCGCTTCCTACTTCCGCT
	527	sHP114	BY4741△CYS4	-	BY4741	KO by CRISPR-cas9, sequence verified, landing pad AATGTTTCTTGTCCAAGCGG
	528	sHP115	BY4741△THR4	-	BY4741	KO by CRISPR-cas9, sequence verified, landing pad ACACGAGTTCCCAAAACCAG
	1324	sHP119	BY4741-pHP033 (pTDH3-sfGFP-tADH1-vLEU2)-pHUM	-HLUM	sHP045-pHUM	prototrophic BY4741 with GFP
	1325	sHP120	BY4741-pHP035 (pTDH3-mTagBFP2-tADH1-vLEU2)-pHUM	-HLUM	sHP047-pHUM	prototrophic BY4741 with BFP
	1326	sHP121	BY4741-pHP036 (pTDH3-mScarlet-I-tADH1-vLEU2)-pHUM	-HLUM	sHP048-pHUM	prototrophic BY4741 with RFP
	1331	sHP126	BY4741△ADE8-pHP036(RFP-Leu), pHM	-HLM	BY4741△ADE8-pHP036(RFP-Leu), pHM	ade- RFP
	1332	sHP127	BY4741△LYS2-pHP036(RFP-Leu), pHM	-HLM	BY4741△LYS2-pHP036(RFP-Leu), pHM	lys- RFP
	1333	sHP128	BY4741△TRP1-pHP036(RFP-Leu), pHM	-HLM	BY4741△TRP1-pHP036(RFP-Leu), pHM	trp- RFP
	1334	sHP129	BY4741(△LEU2)-pHP058(RFP-His), pM	-HM	BY4741(△LEU2)-pHP058(RFP-His), pM	leu- RFP
	1335	sHP130	BY4741△TYR1-pHP036(RFP-Leu), pHM	-HLM	BY4741△TYR1-pHP036(RFP-Leu), pHM	tyr- RFP
	1336	sHP131	BY4741△PHA2-pHP036(RFP-Leu), pHM	-HLM	BY4741△PHA2-pHP036(RFP-Leu), pHM	phe- RFP
	1337	sHP132	BY4741△ILV1-pHP036(RFP-Leu), pHM	-HLM	BY4741△ILV1-pHP036(RFP-Leu), pHM	ilv- RFP
	1338	sHP133	BY4741△ARG4-pHP036(RFP-Leu), pHM	-HLM	BY4741△ARG4-pHP036(RFP-Leu), pHM	arg- RFP
	1339	sHP137	BY4741△ADE8-pHP035(BFP-Leu), pHM	-HLM	BY4741△ADE8-pHP035(BFP-Leu), pHM	ade- BFP
	1340	sHP138	BY4741△LYS2-pHP035(BFP-Leu), pHM	-HLM	BY4741△LYS2-pHP035(BFP-Leu), pHM	lys- BFP
	1341	sHP139	BY4741△TRP1-pHP035(BFP-Leu), pHM	-HLM	BY4741△TRP1-pHP035(BFP-Leu), pHM	trp- BFP
	1342	sHP140	BY4741(△LEU2)-pHP057(BFP-His), pM	-HM	BY4741(△LEU2)-pHP057(BFP-His), pM	lue- BFP
	1343	sHP141	BY4741△TYR1-pHP035(BFP-Leu), pHM	-HLM	BY4741△TYR1-pHP035(BFP-Leu), pHM	tyr- BFP
	1344	sHP142	BY4741△PHA2-pHP035(BFP-Leu), pHM	-HLM	BY4741△PHA2-pHP035(BFP-Leu), pHM	phe- BFP
	1345	sHP143	BY4741△ILV1-pHP035(BFP-Leu), pHM	-HLM	BY4741△ILV1-pHP035(BFP-Leu), pHM	ilv- BFP
	1346	sHP144	BY4741△ARG4-pHP035(BFP-Leu), pHM	-HLM	BY4741△ARG4-pHP035(BFP-Leu), pHM	arg- BFP
	1347	sHP148	BY4741△ADE8-pHP122(-URA), pHP036(RFP-Leu), pHM	-HLUM	sHP126-pHP122(-URA)	ade-aa+ RFP (aa means tyr, phe, and aro3, 4)
	1348	sHP149	BY4741△ADE8-pHP125(-URA), pHP036(RFP-Leu), pHM	-HLUM	sHP126-pHP125(-URA)	ade-aa+ RFP (aa means tyr, phe and aro3, 4,7)
	1349	sHP150	BY4741△ADE8-pHP95(-URA), pHP036(RFP-Leu), pHM	-HLUM	sHP126-pHP95(-URA)	ade-(IIe& val)+ RFP (ILV6 share by isoleucine and valine synthesis pathway
	1350	sHP151	BY4741△ADE8-pHP105(-URA), pHP036(RFP-Leu), pHM	-HLUM	sHP126-pHP105(-URA)	ade-arg+ RFP (MPR1, Arginine)
	1351	sHP152	BY4741△ADE8-pHP110(-URA), pHP036(RFP-Leu), pHM	-HLUM	sHP126-pHP110(-URA)	ade-thr+ RFP (HOM3-R2, theronine)
	1352	sHP153	BY4741△ADE8-pHP115(-URA), pHP036(RFP-Leu), pHM	-HLUM	sHP126-pHP115(-URA)	ade-ala+ RFP (AQR1, Alanine)
	1354	sHP155	BY4741△TYR1-pHP048(-URA), pHP035(BFP-Leu), pHM	-HLUM	sHP141-pHP048(-URA)	ade+tyr- BFP
	1355	sHP156	BY4741△PHA2-pHP048(-URA), pHP035(BFP-Leu), pHM	-HLUM	sHP142-pHP048(-URA)	ade+phe- BFP
	1356	sHP157	BY4741△ILV1-pHP048(-URA), pHP035(BFP-Leu), pHM	-HLUM	sHP143-pHP048(-URA)	ade+(IIe& val)- BFP
	1357	sHP158	BY4741△ARG4-pHP048(-URA), pHP035(BFP-Leu), pHM	-HLUM	sHP144-pHP048(-URA)	ade+arg- BFP
	1358	sHP162	BY4741△ADE8-pHM	-HM	BY4741△ADE8-pHM	BY4741△ADE8-pHM
	1359	sHP163	BY4741△LYS2-pHM	-HM	BY4741△LYS2-pHM	BY4741△LYS2-pHM
	1360	sHP164	BY4741△TRP1-pHM	-HM	BY4741△TRP1 -pHM	BY4741△TRP1 -pHM
	1361	sHP165	BY4741(△LEU2)-pM	-M	BY4741(△LEU2)-pM	BY4741(△LEU2)-pM
	1362	sHP166	BY4741△TYR1-pHM	-HM	BY4741△TYR1-pHM	BY4741△TYR1-pHM
	1363	sHP167	BY4741△PHA2- pHM	-HM	BY4741△PHA2- pHM	BY4741△PHA2- pHM
	1364	sHP168	BY4741△ILV1-pHM	-HM	BY4741△ILV1-pHM	BY4741△ILV1-pHM
	1365	sHP169	BY4741△ARG4-pHM	-HM	BY4741△ARG4-pHM	BY4741△ARG4-pHM
	1368	sHP175	BY4741△THR4-pTEF1-ADE4op-tPGK1-vURA3	-U	BY4741△THR4-pHP048	ade+ thr-
	1369	sHP176	BY4741△THR4-pHP048-pHP035 (BFP-Leu)	-LU	sHP175+pHP035 (BFP-Leu)	ade+thr- BFP
	1370	sHP177	BY4741△TRP1-pTEF1-ADE4op-tPGK1-vURA3-pTDH3-mTagBFP2-tADH1-vLEU2, pHM	-HLUM	sHP139-pHP048(-URA)	ade+trp- BFP
	1371	sHP178	BY4741(△LEU2)-pHP057(BFP-His), pM, -pHP048	-HUM	sH140-pHP048(-URA)	ade+leu- BFP
	1372	sHP179	BY4741△ADE8-pHP42(-URA), pHP036(RFP-Leu), pHM	-HLUM	sHP126-pHP42(-URA)	ade-trp+ RFP (overexpressing TRP2Fbr)
	1373	sHP180	BY4741△ADE8-pHP162(-URA), pHP036(RFP-Leu), pHM	-HLUM	sHP126-pHP162(-URA)	ade-trp+ RFP (overexpressing ARO3, 4, plus TRP2Fbr)
	1374	sHP181	BY4741△THR4 v2	-KanMX4	from crick YKO collection	thr-, cPCR and culture verified
	1375	sHP182	BY4741△ILV1-pHP036(RFP-Leu), pHM,pHP052 (pCCW12-LYS21op-tENO2-vURA3)	-HLUM	sHP132+pHP052	val-lys+ RFP, LYS21op promoter from strong to weak
	1376	sHP183	BY4741△ILV1-pHP036(RFP-Leu), pHM,pHP053 (pTEF1-LYS21op-tENO2-vURA3)	-HLUM	sHP132+pHP053
	1377	sHP184	BY4741△ILV1-pHP036(RFP-Leu), pHM,pHP054 (pRPL18B-LYS21op-tENO2-vURA3)	-HLUM	sHP132+pHP054
	1378	sHP185	BY4741△ILV1-pHP036(RFP-Leu), pHM,pHP055 (pPOP6-LYS21op-tENO2-vURA3)	-HLUM	sHP132+pHP055
	1379	sHP186	BY4741△ILV1-pHP036(RFP-Leu), pHM,pHP056 (pREV1-LYS21op-tENO2-vURA3)	-HLUM	sHP132+pHP056
	1380	sHP187	BY4741△ILV1+pHP036(RFP-Leu)+pHUM	-HLUM	BY4741△ILV1+pHP036(RFP-Leu)+pHUM
	1381	sHP188	BY4741△LYS2-pHP035(BFP-Leu), pHM,pHP95(pCCW12-ILV6 G89D-tENO1-vURA3)	-HLUM	sHP138+pHP95	val+lys- BFP, ILV6G89D promoter from strong to weak
	1382	sHP189	BY4741△LYS2-pHP035(BFP-Leu), pHM,pHP96(pTEF1-ILV6 G89D-tENO1-vURA3)	-HLUM	sHP138+pHP96
	1383	sHP190	BY4741△LYS2-pHP035(BFP-Leu), pHM,pHP97(pRPL18B-ILV6 G89D-tENO1-vURA3)	-HLUM	sHP138+pHP97
	1384	sHP191	BY4741△LYS2-pHP035(BFP-Leu), pHM,pHP98(pPOP6-ILV6 G89D-tENO1-vURA3)	-HLUM	sHP138+pHP98
	1385	sHP192	BY4741△LYS2-pHP035(BFP-Leu), pHM,pHP99(pREV1-ILV6 G89D-tENO1-vURA3)	-HLUM	sHP138+pHP99
	1386	sHP193	BY4741△PHA2-pHP036(RFP-Leu), pHM, pHP052 (pCCW12-LYS21op-tENO2-vURA3)	-HLUM	sHP131+pHP52	phe-lys+ RFP, LYS21op promoter from strong to weak
	1387	sHP194	BY4741△PHA2-pHP036(RFP-Leu), pHM, pHP053 (pTEF1-LYS21op-tENO2-vURA3)	-HLUM	sHP131+pHP53
	1388	sHP195	BY4741△PHA2-pHP036(RFP-Leu), pHM, pHP054 (pRPL18B-LYS21op-tENO2-vURA3)	-HLUM	sHP131+pHP54
	1389	sHP196	BY4741△PHA2-pHP036(RFP-Leu), pHM, pHP055 (pPOP6-LYS21op-tENO2-vURA3)	-HLUM	sHP131+pHP55
	1390	sHP197	BY4741△PHA2-pHP036(RFP-Leu), pHM, pHP056 (pREV1-LYS21op-tENO2-vURA3)	-HLUM	sHP131+pHP56
	1391	sHP198	BY4741△PHA2+pHP036(RFP-Leu)+pHUM	-HLUM	BY4741△PHA2+pHP036(RFP-Leu)+pHUM
	1392	sHP199	BY4741△LYS2-pHP035(BFP-Leu), pHM, pHP122 (pCCW12-ARO3 K222L-tENO1- pCCW12-ARO4K229L-tSSA1-vURA3)	-HLUM	sHP138+pHP122	phe+lys- BFP, ARO3K222L promoter from strong to weak
	1393	sHP200	BY4741△LYS2-pHP035(BFP-Leu), pHM, pHP153 (pTEF1-ARO3 K222L-tENO1- pCCW12-ARO4K229L-tSSA1-vURA3)	-HLUM	sHP138+pHP153
	1394	sHP201	BY4741△LYS2-pHP035(BFP-Leu), pHM, pHP154 (pRPL18B-ARO3 K222L-tENO1- pCCW12-ARO4K229L-tSSA1-vURA3)	-HLUM	sHP138+pHP154
	1395	sHP202	BY4741△LYS2-pHP035(BFP-Leu), pHM, pHP155 (pPOP6-ARO3 K222L-tENO1- pCCW12-ARO4K229L-tSSA1-vURA3)	-HLUM	sHP138+pHP155
	1396	sHP203	BY4741△LYS2-pHP035(BFP-Leu), pHM, pHP156 (pREV1-ARO3 K222L-tENO1- pCCW12-ARO4K229L-tSSA1-vURA3)	-HLUM	sHP138+pHP156
	1397	sHP205	BY4741(△LEU2)-pHP058(RFP-His), pM, pHP052 (pCCW12-LYS21op-tENO2-vURA3)	-HUM	sHP129+pHP52	leu-lys+ RFP, LYS21op promoter from strong to weak
	1398	sHP206	BY4741(△LEU2)-pHP058(RFP-His), pM, pHP053 (pTEF1-LYS21op-tENO2-vURA3)	-HUM	sHP129+pHP53
	1399	sHP207	BY4741(△LEU2)-pHP058(RFP-His), pM, pHP054 (pRPL18B-LYS21op-tENO2-vURA3)	-HUM	sHP129+pHP54
	1400	sHP208	BY4741(△LEU2)-pHP058(RFP-His), pM, pHP055 (pPOP6-LYS21op-tENO2-vURA3)	-HUM	sHP129+pHP55
	1401	sHP209	BY4741(△LEU2)-pHP058(RFP-His), pM, pHP056 (pREV1-LYS21op-tENO2-vURA3)	-HUM	sHP129+pHP56
	1402	sHP210	BY4741+pHP58(RFP-His), pUM	-HUM	BY4741+pHP58(RFP-His), pUM
	1403	sHP211	BY4741△LYS2-pHP035(BFP-Leu), pHM,pHP37(pCCW12-LEU4Fbr-tENO1-vURA3)	-HLUM	sHP138+pHP37	leu+lys- BFP, LEU4Fbr promoter from strong to weak
	1404	sHP212	BY4741△LYS2-pHP035(BFP-Leu), pHM,pHP37(pTEF1-LEU4Fbr-tENO1-vURA3)	-HLUM	sHP138+pHP38
	1405	sHP213	BY4741△LYS2-pHP035(BFP-Leu), pHM,pHP37(pRPL18B-LEU4Fbr-tENO1-vURA3)	-HLUM	sHP138+pHP39
	1406	sHP214	BY4741△LYS2-pHP035(BFP-Leu), pHM,pHP37(pPOP6-LEU4Fbr-tENO1-vURA3)	-HLUM	sHP138+pHP40
	1407	sHP215	BY4741△LYS2-pHP035(BFP-Leu), pHM,pHP37(pREV1-LEU4Fbr-tENO1-vURA3)	-HLUM	sHP138+pHP41
	1408	sHP216	BY4741△LYS2+pHP57(BFP-His), pLUM	-HLUM	BY4741△LYS2+pHP57(BFP-His), pLUM
	1409	sHP217	BY4741-pHM	-HM	BY4741-pHM	BY4741-pHM
	1410	sHP221	BY4741△ARO7-pHM	-HM	BY4741△ARO7-HM	aro-
	1411	sHP222	BY4741△ARO7-BFP-pHM	-HLM	BY4741△ARO7-HM-pHP35 (BFP-Leu)	aro- BFP
	1412	sHP223	BY4741△Ade8-RFP-Leu4Fbr	-HLUM	sHP126+pHP037	ade-leu+ RFP
	1413	sHP224	BY4741△ARO7-BFP-HM-pHP048	-HLUM	sHP222-pHP048(-URA)	ade+aro7-(phe & tyr-) BFP
	1414	sHP225	BY4741△ARO7-pM	-M	BY4741△ARO7-pM	aro-
	1415	sHP226	BY4741△TRP1-pM	-M	BY4741△TRP1-pM	trp-
	1416	sHP228	BY4741△ADE8-pHP193(-URA), pHP036(RFP-Leu), pHM	-HLUM	sHP126-pHP193	ade-arg+ RFP
	1417	sHP229	BY4741△ADE8-pHP186(-URA), pHP036(RFP-Leu), pHM	-HLUM	sHP126-pHP186	ade-ura+ RFP (overexpressing URA4)
	1418	sHP231	BY4741△ADE8-pHP188(-URA), pHP036(RFP-Leu), pHM	-HLUM	sHP126-pHP188	ade-his+ RFP
	1419	sHP232	BY4741△ADE8-pHP189(-URA), pHP036(RFP-Leu), pHM	-HLUM	sHP126-pHP189	ade-his+ RFP (mutated HIS1)
	1420	sHP233	BY4741△ADE8-pHP190(-URA), pHP036(RFP-Leu), pHM	-HLUM	sHP126-pHP190	ade-met+ RFP
	1421	sHP234	BY4741△ADE8-pHP191(-URA), pHP036(RFP-Leu), pHM	-HLUM	sHP126-pHP191	ade-ser+ RFP
	1422	sHP235	BY4741△ADE8-pHP192(-URA), pHP036(RFP-Leu), pHM	-HLUM	sHP126-pHP192	ade-cys+ RFP
	1423	sHP236	BY4741-pHP035(BFP-Leu), His(ade4op), pM	-HLM	sHP165+pHP035(BFP-Leu), pHP194 (His(ade4op))	ade+ura- BFP
	1424	sHP237	BY4741-pHP035(BFP-Leu)-pHP048 (ade-URA),pM	-LUM	sHP165-pHP035(BFP-Leu)-pHP048 (ade-URA)	ade+his- BFP
	1425	sHP238	BY4741-pHP036 (RFP-Leu)-pM	-LM	sHP165-pHP036	BY4741 RFP, pM
	1426	sHP239	BY4741-pHP036 (RFP-Leu)-pH	-HL	BY4741-pHP036 (RFP-Leu)-pH	BY4741 RFP, pH
	1427	sHP241	BY4741△MET14-pH-pHP048 (ura)-pHP035 (leu)	-HLU	sHP289-pHP035	ade+met- BFP
	1428	sHP243	BY4741△CYS4-pHP035(BFP-Leu)-pHP048 (ade-URA)	-LU	BY4741△CYS4-pHP035(BFP-Leu)-pHP048 (ade-URA)	ade+cys- BFP
	1429	sHP244	BY4741△THR4-pHP048-pHP036 (RFP-Leu)-pHM	-HLUM	sHP175-pHP36-pHM	ade+thr- RFP
	1430	sHP245	BY4741△SER1-pHP035(BFP-Leu)-pHP048 (ade-URA)-pHM	-HLUM	sHP249-pHP035(BFP-Leu)-pHM	ade+ser- BFP
	1431	sHP246	BY4741△CYS4-pHP035(BFP-Leu)-pHP048 (ade-URA)-pHM	-HLUM	sHP243-pHM	ade+cys- BFP
	1433	sHP249	BY4741△SER1-pHP048	-U	BY4741△SER1-pHP048	ade+ser-
	1434	sHP250	BY4741△CYS4-pHP048	-U	BY4741△CYS4-pHP048	ade+cys-
	1435	sHP251	BY4741△THR4-pHP048-pHP035 (BFP-Leu)-pHM	-HLUM	sHP176-pHM (or pHUM)	ade+thr- BFP
	1436	sHP252	BY4741△ADE8-pHP173(-URA), pHP036(RFP-Leu), pHM	-HLUM	sHP126-pHP173(-URA)	ade-thr+ RFP (overxpressing HOM3-R2&AQR, theronine)
	1437	sHP253	BY4741△TRP1-pHP036(RFP-Leu), pHM, pHP052 (pCCW12-LYS21op-tENO2-vURA3)	-HLUM	sHP128+pHP52	trp-lys+ RFP, LYS21op promoter from strong to weak
	1438	sHP254	BY4741△TRP1-pHP036(RFP-Leu), pHM, pHP053 (pTEF1-LYS21op-tENO2-vURA3)	-HLUM	sHP128+pHP53
	1439	sHP255	BY4741△TRP1-pHP036(RFP-Leu), pHM, pHP054 (pRPL18B-LYS21op-tENO2-vURA3)	-HLUM	sHP128+pHP54
	1440	sHP256	BY4741△TRP1-pHP036(RFP-Leu), pHM, pHP055 (pPOP6-LYS21op-tENO2-vURA3)	-HLUM	sHP128+pHP55
	1441	sHP257	BY4741△TRP1-pHP036(RFP-Leu), pHM, pHP056 (pREV1-LYS21op-tENO2-vURA3)	-HLUM	sHP128+pHP56
	1442	sHP258	BY4741△TRP1-pHP036(RFP-Leu)+pHUM	-HLUM	BY4741△TRP1-pHP036(RFP-Leu)+pHUM
	1443	sHP259	BY4741△LYS2-pHP035(BFP-Leu), pHP042 (pCCW12-TRP2Fbr-tSSA1-vURA3)	-HLUM	sHP138+pHP42	trp+lys- BFP, TRP2Fbr promoter from strong to weak
	1444	sHP260	BY4741△LYS2-pHP035(BFP-Leu), pHP043 (pTEF1-TRP2Fbr-tSSA1-vURA3)	-HLUM	sHP138+pHP43
	1445	sHP261	BY4741△LYS2-pHP035(BFP-Leu), pHP044 (pRPL18B-TRP2Fbr-tSSA1-vURA3)	-HLUM	sHP138+pHP44
	1446	sHP262	BY4741△LYS2-pHP035(BFP-Leu), pHP045 (pPOP6-TRP2Fbr-tSSA1-vURA3)	-HLUM	sHP138+pHP45
	1447	sHP263	BY4741△LYS2-pHP035(BFP-Leu), pHP046 (pREV1-TRP2Fbr-tSSA1-vURA3)	-HLUM	sHP138+pHP46
	1448	sHP264	BY4741△TRP1-pTEF1-ADE4op-tPGK1-vURA3-pTDH3-sfGFP-tADH1-vLEU2, pHM	-HLUM	sHP164-pHP48-pHP33	trp-ade+ GFP
	1449	sHP265	BY4741△TRP1-pCCW12-LYS21op-tENO2-vURA3-pTDH3-sfGFP-tADH1-vLEU2, pHM	-HLUM	sHP164-pHP52-pHP33	trp-lys+ GFP
	1450	sHP266	BY4741-pHP036 (RFP-Leu), pM, pHP52(pCCW12-LYS21op-tENO2-vURA3)	-LUM	sHP238+pHP52	his-lys+ RFP, , LYS21op promoter from strong to weak
	1451	sHP267	BY4741-pHP036 (RFP-Leu), pM, pHP053 (pTEF1-LYS21op-tENO2-vURA3)	-LUM	sHP238+pHP53
	1452	sHP268	BY4741-pHP036 (RFP-Leu), pM, pHP054 (pRPL18B-LYS21op-tENO2-vURA3)	-LUM	sHP238+pHP54
	1453	sHP269	BY4741-pHP036 (RFP-Leu), pM, pHP055 (pPOP6-LYS21op-tENO2-vURA3)	-LUM	sHP238+pHP55
	1454	sHP270	BY4741-pHP036 (RFP-Leu), pM, pHP056 (pREV1-LYS21op-tENO2-vURA3)	-LUM	sHP238+pHP56
	1455	sHP271	BY4741-pHP036(RFP-Leu)+pUM	-LUM	BY4741-pHP036(RFP-Leu)+pUM
	1456	sHP272	BY4741△LYS2,pHP035(BFP-Leu), pHM, pHP188 (pCCW12-HIS1-tSSA1-vURA3)	-HLUM	sHP138+pHP188	his+lys- BFP, HIS1 promoter from strong to weak
	1457	sHP273	BY4741△LYS2,pHP035(BFP-Leu), pHM, pHP197 (pTEF1-HIS1-tSSA1-vURA3)	-HLUM	sHP138+pHP197
	1458	sHP274	BY4741△LYS2,pHP035(BFP-Leu), pHM, pHP198 (pRPL18B-HIS1-tSSA1-vURA3)	-HLUM	sHP138+pHP198
	1459	sHP275	BY4741△LYS2,pHP035(BFP-Leu), pHM, pHP199 (pPOP6-HIS1-tSSA1-vURA3)	-HLUM	sHP138+pHP199
	1460	sHP276	BY4741△LYS2,pHP035(BFP-Leu), pHM, pHP200 (pREV1-HIS1-tSSA1-vURA3)	-HLUM	sHP138+pHP200
	1461	sHP288	BY4741△MET14-pH	-H	BY4741△MET14-pH	met-, pH
	1462	sHP289	BY4741△MET14-pH-pHP048	-HU	BY4741△MET14-pH-pHP048	ade+met-, pH
	1463	sHP290	BY4741-pM-pHP48-pHP033	-LUM	sHP165-pHP48 (ura)-pHP033 (leu)	ade+his- GFP
	1464	sHP291	BY4741-pM-pHP190-pHP033	-LUM	sHP165-pHP190 (ura)-pHP033 (leu)	met+his- GFP
	1465	sHP292	BY4741△MET14-pH-pHP048-pHP033	-HLU	sHP289-pHP033	ade+met- GFP
	1466	sHP293	BY4741△MET14-pH-pHP052-pHP036	-HLU	sHP288-pHP052 (ura)-pHP036 (leu)	met-lys+ RFP
	1467	sHP294	BY4741△LYS2-pHP035, pHM -pHP190	-HLUM	sHP138-pHP190(ura)	lys-met+ BFP
	1468	sHP295	BY4741△ADE8△LYS2	-	BY4741△ADE8	ade-lys- (generated using CRISPR)
	1469	sHP296	BY4741△ADE8△TRP1	-	BY4741△ADE8	ade-trp- (generated using CRISPR)
	1470	sHP297	BY4741△LYS2△TRP1	-	BY4741△LYS2	lys-trp- (generated using CRISPR)
	1471	sHP298	BY4741△ADE8△MET14	-	BY4741△MET14	ade-met- (generated using CRISPR)
	1472	sHP299	BY4741△LYS2△MET14	-	BY4741△MET14	lys-met- (generated using CRISPR)
	1473	sHP300	BY4741△ADE8△LYS2△TRP1	-	sHP295	ade-lys-trp- (generated using CRISPR)
	1474	sHP301	BY4741△ADE8△MET14△TRP1	-	sHP298	ade-met-trp- (generated using CRISPR)
	1475	sHP302	BY4741△LYS2△MET14△TRP1	-	sHP299	lys-met-trp- (generated using CRISPR)
	1476	sHP303	BY4741△LYS2△MET14△ADE8	-	sHP299	lys-met-ade- (generated using CRISPR)
	1477	sHP305	sHP296-pHP36(RFP-Leu)+pHM	-HLM	sHP296-pHP36(RFP-Leu)+pHM	ade-trp-, RFP, pHM
	1478	sHP306	sHP297-pHP33 (GFP, leu)+pHM	-HLM	sHP297-pHP33 (GFP, leu)+pHM	lys-trp-, GFP, pHM
	1479	sHP307	sHP295-pHP035(BFP-Leu)+pHM	-HLM	sHP295-pHP035(BFP-Leu)+pHM	ade-lys-, BFP, pHM
	1480	sHP308	BY4741△ADE8△TRP1-pHP52 (lys+, URA)- pHP36(RFP-Leu)+pHM	-HLUM	sHP305-pHP52 (lys+, URA)	ade-lys+trp- RFP
	1481	sHP309	BY4741△LYS2△TRP1-pHP48(ade+, URA)-pHP33 (GFP, leu)+pHM	-HLUM	sHP306-pHP48(ade+, URA)	ade+lys-trp- GFP
	1482	sHP310	BY4741△ADE8△LYS2-pHP42 (TRP+, URA)- pHP035(BFP-Leu)+pHM	-HLUM	sHP307-pHP42 (TRP+, URA)	ade-lys-trp+ BFP
	1483	sHP311	BY4741△ADE8-pM	-M	BY4741△ADE8-pM	ade-, pM
	1484	sHP312	BY4741△LYS2-pM	-M	BY4741△LYS2-pM	lys-, pM
	1485	sHP313	BY4741△ADE8-pHP52 (lys+, URA) pHP36(RFP-Leu)+pM	-LUM	sHP311-pHP52 (lys+, URA)-pHP36(RFP-Leu)	ade-lys+his- RFP
	1486	sHP314	BY4741△LYS2-pM-pHP48(ade+, URA)-pHP33 (GFP, leu)	-LUM	sHP312-pHP48(ade+, URA)-pHP33 (GFP, leu)	ade+lys-his- GFP
	1487	sHP315	BY4741△ADE8△LYS2-pHP42 (TRP+, URA)- pHP035(BFP-Leu)+pHM	-HLUM	sHP307-pHP188 (his+, URA)	ade-lys-his+ BFP
	1488	sHP316	sHP298-pHP36(RFP-Leu)+pH	-HL	sHP298-pHP36(RFP-Leu)+pH	ade-met-, RFP, pH
	1489	sHP317	sHP299-pHP33 (GFP, leu)+pH	-HL	sHP299-pHP33 (GFP, leu)+pH	lys-met-, GFP, pH
	1490	sHP318	BY4741△ADE8△MET14-pHP52 (lys+, URA)-pHP36(RFP-Leu)+pH	-HLU	sHP316-pHP52 (lys+, URA)	ade-lys+met- RFP
	1491	sHP319	BY4741△LYS2△MET14-pHP48(ade+, URA)-pHP33 (GFP, leu)+pH	-HLU	sHP317-pHP48(ade+, URA)	ade+lys-met- GFP
	1492	sHP320	BY4741△ADE8△LYS2-pHP190 (met+, URA)-pHP035(BFP-Leu)+pHM	-HLUM	sHP295-pHP035(BFP-Leu)+pHUM	ade-lys-met+ BFP
	1493	sHP321	BY4741△MET14-pHP52 (lys+, URA)-pHP36(RFP-Leu)	-LU	BY4741△MET14-pHP52 (lys+, URA)-pHP36(RFP-Leu)	lys+ met-
	1494	sHP322	sHP299-pHP035(BFP-Leu)-pH	-HL	sHP299-pHP035(BFP-Leu)-pH	lys-met-, BFP, pH
	1495	sHP323	BY4741△LYS2-pHP190 (met+, URA)-pHP33 (GFP, leu)+pM	-LUM	BY4741△LYS2-pUM-pHP33 (GFP, leu)	lys-his-met+ GFP
	1496	sHP324	BY4741△LYS2-pHP188 (his+, URA)-pHP035(BFP-Leu)-pH	-HLU	sHP322-pHP188 (his+, URA)	lys-his+met- BFP
	1497	sHP325	BY4741△LYS2△TRP1-pM	-M	sHP297-pM	lys-trp-, pM
	1498	sHP326	BY4741△ADE8△TRP1-pM	-M	sHP296-pM	ade-trp-, pM
	1499	sHP327	BY4741△ADE8△LYS2-pM	-M	sHP295-pM	ade-lys-, pM
	1500	sHP328	BY4741△LYS2△TRP1-pM-pHP48(ade+, ura)-pHP36(RFP, leu)	-LUM	sHP325-pHP48(ade+, ura)-pHP36(RFP, leu)	ade+lys-trp-his- RFP
	1501	sHP329	BY4741△ADE8△TRP1-pM-pHP52 (lys+, ura)-pHP33(GFP, leu)	-LUM	sHP326-pHP52 (lys+, ura)-pHP33(GFP, leu)	ade-lys+trp-his- GFP
	1502	sHP330	BY4741△ADE8△LYS2-pM-pHP42 (trp+, Ura)-pHP35 (BFP, leu)	-LUM	sHP327-pHP42 (trp+, Ura)-pHP35 (BFP, leu)	ade-lys-trp+his- BFP
	1503	sHP331	BY4741△ADE8△LYS2△TRP1-pHP188 (his+, URA),pHLM	-HLUM	sHP300-pHP188 (his+, URA),pHLM	ade-lys-trp-his+
	1504	sHP332	BY4741△LYS2△TRP1△MET14-pHP36(RFP, Leu)-pH	-HL	sHP302-pHP36(RFP, Leu)-pH	lys-trp-met-, RFP, pH
	1505	sHP333	BY4741△ADE8△TRP1△MET14-pHP33(GFP, leu)-pH	-HL	sHP301-pHP33(GFP, leu)-pH	ade-trp-met-, GFP, pH
	1506	sHP334	BY4741△LYS2△ADE8△MET14-pHP35 (BFP, leu)-pH	-HL	sHP303-pHP35 (BFP, leu)-pH	lys-ade-met-, BFP, pH
	1507	sHP335	BY4741△LYS2△TRP1△MET14-pHP48(ade+, ura)-pHP36(RFP, Leu)-pH	-HLU	sHP332-pHP48(ade+, ura)	ade+lys-trp-met- RFP
	1508	sHP336	BY4741△ADE8△TRP1△MET14-pHP52 (lys+, URA)-pHP33(GFP, leu)-pH	-HLU	sHP333-pHP52 (lys+, URA)	ade-lys+trp-met- GFP
	1509	sHP337	BY4741△LYS2△ADE8△MET14-pHP42 (trp+, Ura)-pHP35 (BFP, leu)-pH	-HLU	sHP334-pHP42 (trp+, Ura)	ade-lys-trp+met- BFP
	1510	sHP338	BY4741△ADE8△LYS2△TRP1-pHLUM	-HLUM	sHP300-pHLUM	ade-lys-trp-met+
	1548	sHP376	ΔARG4 (sHP112), pHP035(BFP-Leu)+pHUM	-HLUM	ΔARG4 (sHP112), pHP035(BFP-Leu)+pHUM	arg- BFP, pHUM
	1549	sHP377	△CYS4 (sHP114), pHP035(BFP-Leu)+pHUM	-HLUM	△CYS4 (sHP114), pHP035(BFP-Leu)+pHUM	cys- BFP, pHUM
	1550	sHP378	BY4741, pHP035(BFP-Leu)+pUM	-LUM	BY4741, pHP035(BFP-Leu)+pUM	His- BFP, pUM
	1551	sHP379	BY4741, pHP057(BFP-his)+pUM	-HUM	BY4741, pHP057(BFP-his)+pUM	Leu- BFP, pUM
	1552	sHP380	BY4741met14ko-pHP035(BFP-Leu)+pHU	-HLU	BY4741met14ko-pHP035(BFP-Leu)+pHU	met- BFP, pHU
	1553	sHP381	BY4741△ARO7-pHP035(BFP-Leu)+pHUM	-HLUM	BY4741△ARO7-pHP035(BFP-Leu)+pHUM	phe&tyr- BFP, pHUM
	1554	sHP382	△SER1 (sHP113)-pHP035(BFP-Leu)+pHUM	-HLUM	△SER1 (sHP113)-pHP035(BFP-Leu)+pHUM	ser- BFP, pHUM
	1555	sHP383	△THR4 (sHP115)-pHP035(BFP-Leu)+pHUM	-HLUM	△THR4 (sHP115)-pHP035(BFP-Leu)+pHUM	thr- BFP, pHUM
	1556	sHP384	△TRP1 (RLAs20)-pHP035(BFP-Leu)+pHUM	-HLUM	△TRP1 (RLAs20)-pHP035(BFP-Leu)+pHUM	trp- BFP, pHUM
	1557	sHP385	△TYR1(sHP108)-pHP035(BFP-Leu)+pHUM	-HLUM	△TYR1(sHP108)-pHP035(BFP-Leu)+pHUM	tyr- BFP, pHUM
	1558	sHP386	BY4741-pHP035(BFP-Leu)+pHM	-HLM	BY4741-pHP035(BFP-Leu)+pHM	ura- BFP, pHM
	1559	sHP387	BY4741△ADE8△TRP2	-	BY4741△TRP2 (RLAs319)	ade-trp-
	1560	sHP388	BY4741△LYS2△TRP2	-	BY4741△TRP2 (RLAs319)	lys-trp-
	1561	sHP389	BY4741△ADE8△LYS2△TRP2	-	BY4741△TRP2 (RLAs319)	ade-lys-trp-
	1562	sHP390	BY4741△ADE8△LYS2 (sHP295)- pHP35 (BFP, leu)-pUM	LUM	BY4741△ADE8△LYS2 (sHP295)- pHP35 (BFP, leu)-pUM	ade-lys-trp+his- BFP
	1563	sHP391	BY4741△LYS2△ADE8△MET14 (sHP303)-pHP35 (BFP, leu)-pHU	HLU	BY4741△LYS2△ADE8△MET14 (sHP303)-pHP35 (BFP, leu)-pHU	ade-lys-trp+met- BFP
	1564	sHP392	BY4741△TRP2-pHP035(BFP-Leu), pHM	-HLM	BY4741△TRP2-pHP035(BFP-Leu), pHM	ade trp- BFP
	1565	sHP393	BY4741△ADE8△TRP2-pHP035(BFP-Leu), pHM	-HLM	sHP387-pHP036(RFP-Leu), pHM	ade trp- RFP
	1566	sHP394	BY4741△LYS2△TRP2-pHP035(BFP-Leu), pHM	-HLM	sHP388-pHP035(BFP-Leu), pHM	lys-trp- BFP
	1567	sHP395	BY4741△LYS2△TRP2-pHP035(BFP-Leu), pHM,pCCW12-TRP2Fbr-tSSA1-vURA3	-HLUM	sHP394+pHP42	trp+lys- BFP (version 2 without native trp synthesis pathway), TRP2Fbr promoter from strong to weak
	1568	sHP396	BY4741△LYS2△TRP2-pHP035(BFP-Leu), pHM,pTEF1-TRP2Fbr-tSSA1-vURA3	-HLUM	sHP394+pHP43
	1569	sHP397	BY4741△LYS2△TRP2-pHP035(BFP-Leu), pHM,pRPL18B-TRP2Fbr-tSSA1-vURA3	-HLUM	sHP394+pHP44
	1570	sHP398	BY4741△LYS2△TRP2-pHP035(BFP-Leu), pHM,pPOP6-TRP2Fbr-tSSA1-vURA3	-HLUM	sHP394+pHP45
	1571	sHP399	BY4741△LYS2△TRP2-pHP035(BFP-Leu), pHM,pREV1-TRP2Fbr-tSSA1-vURA3	-HLUM	sHP394+pHP46
	1572	sHP400	BY4741△LYS2△TRP2-pHP035(BFP-Leu), pHUM	-HLUM	sHP388-pHP035(BFP-Leu), pHUM	trp-lys- BFP
	1573	sHP401	BY4741△ADE8△TRP2-pHP036(RFP-Leu), pHM,pCCW12-TRP2Fbr-tSSA1-vURA3	-HLUM	sHP393-pHP042	ADE-TRP+ RFP, TRP2Fbr promoter from strong to weak
	1574	sHP402	BY4741△ADE8△TRP2-pHP036(RFP-Leu), pHM,pTEF1-TRP2Fbr-tSSA1-vURA3	-HLUM	sHP393-pHP043
	1575	sHP403	BY4741△ADE8△TRP2-pHP036(RFP-Leu), pHM,pRPL18B-TRP2Fbr-tSSA1-vURA3	-HLUM	sHP393-pHP044
	1576	sHP404	BY4741△ADE8△TRP2-pHP036(RFP-Leu), pHM,pPOP6-TRP2Fbr-tSSA1-vURA3	-HLUM	sHP393-pHP045
	1577	sHP405	BY4741△ADE8△TRP2-pHP036(RFP-Leu), pHM,pREV1-TRP2Fbr-tSSA1-vURA3	-HLUM	sHP393-pHP046
	1578	sHP406	BY4741△ADE8△TRP2-pHP036 (RFP-Leu)-pHUM	-HLUM	sHP387-pHP036 (RFP-Leu)-pHUM	ADE-TRP- RFP
	1579	sHP407	BY4741△TRP2-pHP035(BFP-Leu), pHM, pCCW12-ADE4op-tPGK1-vURA3	-HLUM	sHP392-pHP047	ADE+TRP- BFP, ADE4op promoter from strong to weak
	1580	sHP408	BY4741△TRP2-pHP035(BFP-Leu), pHM, pTEF1-ADE4op-tPGK1-vURA3	-HLUM	sHP392-pHP048
	1581	sHP409	BY4741△TRP2-pHP035(BFP-Leu), pHM, pRPL18B-ADE4op-tPGK1-vURA3	-HLUM	sHP392-pHP049
	1582	sHP410	BY4741△TRP2-pHP035(BFP-Leu), pHM, pPOP6-ADE4op-tPGK1-vURA3	-HLUM	sHP392-pHP050
	1583	sHP411	BY4741△TRP2-pHP035(BFP-Leu), pHM, pREV1-ADE4op-tPGK1-vURA3	-HLUM	sHP392-pHP051
	1584	sHP412	BY4741△TRP2-pHP035(BFP-Leu)-pHUM	-HLUM	BY4741△TRP2-pHP035(BFP-Leu)-pHUM	ADE TRP- BFP
	1586	sHP414	BY4741-pHP247, pHUM	-HLUM	BY4741-pHP247, pHUM	Resveratrol full pathway
	1587	sHP415	BY4741△LYS2, pHM, pHP048	-HUM	BY4741△LYS2, pHM, pHP048	lys-ade+, pHM
	1588	sHP416	BY4741△ade8, pHM, pHP053	-HUM	BY4741△ade8, pHM, pHP053	lys+ade-, pHM
	1589	sHP417	BY4741△trp1, pHM, pHP048	-HUM	BY4741△trp1, pHM, pHP048	trp-ade+, pHM
	1590	sHP418	BY4741△trp2△ade8, pHM, pHP042	-HUM	sHP387, pHM, pHP042	trp+ade-
	1591	sHP419	BY4741△trp2, pHM, pHP052	-HUM	BY4741△trp2, pHM, pHP052	trp-lys+
	1592	sHP420	BY4741△trp2△lys2, pHM, pHP042	-HUM	sHP388, pHM, pHP042	trp+lys-
	1593	sHP421	BY4741△ADE8△TRP1, pHM, pHP052	-HUM	sHP296, pHM, pHP052	ade-trp-lys+
	1594	sHP422	BY4741△ADE8△LYS2, pHM, pHP042	-HUM	sHP295, pHM, pHP042	ade-lys-trp+
	1595	sHP423	BY4741△TRP1△LYS2, pHM, pHP047	-HUM	sHP297, pHM, pHP047	trp-lys-ade+
	1613	sHP441	sHP415-pPGK1-FjTAL-tENO1-vLeu2	-HLUM	sHP415-pHP240	lys-ade+, FjTAL (resveratrol pathway split in cross-feeding cocultures)
	1614	sHP442	sHP415-pTEF1-At4CL-tSSA1-pTDH3-VvVST1-tADH1-vLeu2	-HLUM	sHP415-pHP243	lys-ade+, At4CL-VvVST1
	1615	sHP443	sHP416-pPGK1-FjTAL-tENO1-vLeu2	-HLUM	sHP416-pHP240	lys+ade-, FjTAL
	1616	sHP444	sHP416-pTEF1-At4CL-tSSA1-pTDH3-VvVST1-tADH1-vLeu2	-HLUM	sHP416-pHP243	lys+ade-, At4CL-VvVST1
	1617	sHP445	sHP417-pPGK1-FjTAL-tENO1-vLeu2	-HLUM	sHP417-pHP240	trp-ade+, FjTAL
	1618	sHP446	sHP417-pTEF1-At4CL-tSSA1-pTDH3-VvVST1-tADH1-vLeu2	-HLUM	sHP417-pHP243	trp-ade+, At4CL-VvVST1
	1619	sHP447	BY4741△trp2△ade8, pHM, pHP042, pHP240	-HLUM	sHP418-pHP240	trp+ade-, FjTAL
	1620	sHP448	BY4741△trp2△ade8, pHM, pHP042, pHP243	-HLUM	sHP418-pHP243	trp+ade-, At4CL-VvVST1
	1621	sHP449	BY4741△trp2, pHM, pHP052, pHP240	-HLUM	sHP419-pHP240	trp-lys+, FjTAL
	1622	sHP450	BY4741△trp2, pHM, pHP052, pHP243	-HLUM	sHP419-pHP243	trp-lys+, At4CL-VvVST1
	1623	sHP451	BY4741△trp2△lys2, pHM, pHP042, pHP240	-HLUM	sHP420-pHP240	trp+lys-, FjTAL
	1624	sHP452	BY4741△trp2△lys2, pHM, pHP042, pHP243	-HLUM	sHP420-pHP243	trp+lys-, At4CL-VvVST1
	1630	sHP458	BY4741-pHP240-pHUM	-HLUM	BY4741-pHP240-pHUM	BY4741, FjTAL (resveratrol pathway split in BY4741 cocultures)
	1631	sHP459	BY4741-pHP243-pHUM	-HLUM	BY4741-pHP243-pHUM	BY4741, At4CL-VvVST1

## Sheet: Tab.S9
	The standard curve between OD700nm and OD600nm using Tecan plater reader
	Four strains, namely sHP093, sHP119, sHP120 and sHP121, are non-fluorescent, expressing sfGFP, mTagBFP2 and mScarlet-I, respectively. The strains were cultured in synthetic complete medium at 30°C, 250 rpm for an overnight incubation period. Subsequently, the cultures were appropriately diluted to various times. Optical density (OD) measurements were then performed at two distinct wavelengths, 60…
	Dilution times
	Dilution x	100	14	7	3.5	1.75	1.4	1.2	1
	sample uL	1	7.14286	14.2857	28.5714	57.1429	71.4286	83.3333	100
	SC uL	99	92.8571	85.7143	71.4286	42.8571	28.5714	16.6667	0
		OD600nm from Spark plate reader								Sample				Rearranged OD600nm data from Spark plate reader
		1	2	3	4	5	6	7	8	Strain	Description
	A	0.045	0.0923	0.1473	0.2449	0.4353	0.5734	0.602	0.6747	sHP093-1	non-fluorescent			0.045	0.0923	0.1473	0.2449	0.4353	0.5734	0.602	0.6747	0.0464	0.0875	0.1358	0.2466	0.4336	0.5335	0.5957	0.6973	0.0443	0.0742	0.1161	0.2066	0.3802	0.4712	0.5377	0.6203	0.0446	0.0763	0.1251	0.2004	0.3871	0.4687	0.5615	0.6331	0.046	0.094	0.1418	0.26
	B	0.0464	0.0875	0.1358	0.2466	0.4336	0.5335	0.5957	0.6973	sHP093-2
	C	0.0443	0.0742	0.1161	0.2066	0.3802	0.4712	0.5377	0.6203	sHP119-1	expressing sfGFP
	D	0.0446	0.0763	0.1251	0.2004	0.3871	0.4687	0.5615	0.6331	sHP119-2
	E	0.046	0.094	0.1418	0.26	0.4517	0.5193	0.5799	0.6709	sHP120-1	expressing mTagBFP2
	F	0.0457	0.0996	0.1596	0.267	0.4406	0.5117	0.6049	0.6964	sHP120-2
	G	0.0448	0.0971	0.171	0.2495	0.4605	0.509	0.583	0.6946	sHP121-1	expressing mScarlet-I
	H	0.0455	0.1083	0.1715	0.2399	0.4257	0.5084	0.5725	0.7031	sHP121-2
		OD700nm from Spark plate reader								Sample				Rearranged OD700nm data from Spark plate reader
		1	2	3	4	5	6	7	8	Strain	Description
	A	0.0439	0.0876	0.1468	0.2174	0.3875	0.5194	0.5408	0.6097	sHP093-1	non-fluorescent			0.0439	0.0876	0.1468	0.2174	0.3875	0.5194	0.5408	0.6097	0.045	0.0847	0.132	0.2226	0.3928	0.4787	0.5275	0.6221	0.0431	0.072	0.1167	0.1929	0.3362	0.4124	0.4734	0.5652	0.0433	0.0754	0.1212	0.1933	0.3462	0.4093	0.4921	0.5708	0.0451	0.0929	0.1391	0.2559
	B	0.045	0.0847	0.132	0.2226	0.3928	0.4787	0.5275	0.6221	sHP093-2
	C	0.0431	0.072	0.1167	0.1929	0.3362	0.4124	0.4734	0.5652	sHP119-1	expressing sfGFP
	D	0.0433	0.0754	0.1212	0.1933	0.3462	0.4093	0.4921	0.5708	sHP119-2
	E	0.0451	0.0929	0.1391	0.2559	0.4622	0.5222	0.5598	0.6414	sHP120-1	expressing mTagBFP2
	F	0.0444	0.0987	0.1548	0.2686	0.4613	0.511	0.5957	0.6723	sHP120-2
	G	0.0448	0.0971	0.171	0.2495	0.4605	0.509	0.583	0.6946	sHP121-1	expressing mScarlet-I
	H	0.0444	0.1042	0.1626	0.2453	0.4427	0.5136	0.5781	0.7078	sHP121-2
	The standard curve between OD700nm from plate reader and OD600nm from spectrometry
	OD700nm from Spark plate reader									Sample				Rearranged OD700nm data from Spark plate reader
		1	2	3	4	5	6	7	8	Strain	Description			0.052335	0.10216	0.15695	0.29067	0.53627	0.65533	0.74217	0.82944	0.050469	0.11359	0.1654	0.32575	0.57905	0.68895	0.75859	0.88805	0.051123	0.097378	0.1468	0.27509	0.49454	0.59595	0.67751	0.77517	0.04924	0.10911	0.16726	0.31308	0.55019	0.6426	0.72372	0.84278	0.059469	0.10987	0.16568	0.30623
	A	0.052335	0.10216	0.15695	0.29067	0.53627	0.65533	0.74217	0.82944	sHP093-1	non-fluorescent
	B	0.050469	0.11359	0.1654	0.32575	0.57905	0.68895	0.75859	0.88805	sHP093-2
	C	0.051123	0.097378	0.1468	0.27509	0.49454	0.59595	0.67751	0.77517	sHP119-1	expressing sfGFP
	D	0.04924	0.10911	0.16726	0.31308	0.55019	0.6426	0.72372	0.84278	sHP119-2
	E	0.059469	0.10987	0.16568	0.30623	0.56944	0.65384	0.72564	0.83881	sHP120-1	expressing mTagBFP2
	F	0.052497	0.10422	0.16106	0.31879	0.5646	0.64899	0.73272	0.8558	sHP120-2
	G	0.051543	0.10063	0.17084	0.28485	0.52466	0.6183	0.70938	0.8169	sHP121-1	expressing mScarlet-I
	H	0.051635	0.11107	0.17232	0.29401	0.53442	0.62979	0.69564	0.86201	sHP121-2
	OD600nm from Spectrophotometer									Sample				Rearranged OD600nm from spectrophotometer
		1	2	3	4	5	6	7	8	Strain	Description			0.0988571	0.988571	1.97714	3.95429	7.90857	9.88571	11.8629	13.84	0.1045	1.045	2.09	4.18	8.36	10.45	12.54	14.63	0.101571	1.01571	2.03143	4.06286	8.12571	10.1571	12.1886	14.22	0.100857	1.00857	2.01714	4.03429	8.06857	10.0857	12.1029	14.12	0.101643	1.01643	2.03286	4.06571
	A	0.0988571	0.988571	1.97714	3.95429	7.90857	9.88571	11.8629	13.84	sHP093-1	non-fluorescent
	B	0.1045	1.045	2.09	4.18	8.36	10.45	12.54	14.63	sHP093-2
	C	0.101571	1.01571	2.03143	4.06286	8.12571	10.1571	12.1886	14.22	sHP119-1	expressing sfGFP
	D	0.100857	1.00857	2.01714	4.03429	8.06857	10.0857	12.1029	14.12	sHP119-2
	E	0.101643	1.01643	2.03286	4.06571	8.13143	10.1643	12.1971	14.23	sHP120-1	expressing mTagBFP2
	F	0.100714	1.00714	2.01429	4.02857	8.05714	10.0714	12.0857	14.1	sHP120-2
	G	0.0924286	0.924286	1.84857	3.69714	7.39429	9.24286	11.0914	12.94	sHP121-1	expressing mScarlet-I
	H	0.0912143	0.912143	1.82429	3.64857	7.29714	9.12143	10.9457	12.77	sHP121-2
[truncated: 28 more columns]
