# Supplementary material for: A molecular toolkit of cross-feeding strains for engineering synthetic yeast communities
Source: Nat Microbiol. 2024 Feb 7;9(3):848–63. doi: 10.1038/s41564-023-01596-4 (PMC10914607; doi:10.1038/s41564-023-01596-4)
Supplement: Supplementary file 5 — Supplementary source data, including raw data and statistical analysis for Supplementary Figs. 11–32. [file 41564_2023_1596_MOESM5_ESM.xlsx]

## Sheet: Outline
	Source data list
	Fig.S11	Fig. S11 Assessment of the expression of three fluorescence proteins on yeast cell growth in different medium.
	Fig.S12	Fig. S12 Validation of reported two pairs of cross-feeding co-cultures.
	Fig.S13	Fig. S13 Cell growth curves of auxotrophic strains with and without amino acid and nucleotide supplementation in synthetic minimal medium.
	Fig.S14	Fig. S14 Time courses of total OD values for 52 pairs of co-cultures adenine-exchanged metabolite I-IV in synthetic minimal medium within 72 h
	Fig.S15	Fig. S15 Time courses of red fluorescent intensities for 52 pairs of co-cultures adenine-exchanged metabolite I-IV in synthetic minimal medium within 72 h
	Fig.S16	Fig. S16 Time courses of blue fluorescent intensities for 52 pairs of co-cultures adenine- exchanged metabolite I-IV in synthetic minimal medium within 72 h
	Fig.S17	Fig. S17 Comparing cell growth and secretion of exchanged metabolites in auxotrophic monocultures that contain an extra-strong or native promoter for exchanged metabolite synthesis.
	Fig.S18	Fig. S18 Cell growth, exchanged metabolite uptake and secretion of auxotrophic monocultures that contain strong and native promoter for exchanged metabolite synthesis.
	Fig.S19	Fig. S19 Initial and maximal OD700nm values of two-member and three-member co-cultures and their controls of monocultures and two-member co-cultures within 72 h.
	Fig.S20	Fig. S20 Promoter engineering controlled cell growth and population size in tryptophan-leucine two-member cross-feeding co-cultures.
	Fig.S21	Fig. S21 Promoter engineering controlled cell growth and population size in valine - lysine two-member cross-feeding co-cultures.
	Fig.S22	Fig. S22 Promoter engineering controlled cell growth and population size in tryptophan - lysine two-member cross-feeding co-cultures.
	Fig.S23	Fig. S23 Promoter engineering controlled cell growth and population size in histidine -lysine two-member cross-feeding co-cultures.
	Fig.S24	Fig. S24 Effects of metabolite supplementation on cell growth of three pairs of two-member co-cultures.
	Fig.S25	Fig. S25 Effects of initial cell densities on cell growth and population percentages of three-member co-cultures via two-way communication.
	Fig.S26	Fig. S26 Effects of initial cell densities on cell growth of three-member co-cultures via two-way communication and their negative controls.
	Fig.S27-31	Fig. S27 Time courses of cell growth of four pairs of three-member co-cultures via two-way communication under different initial cell densities.
		Fig. S28 Time courses of cell growth of co-culture AKW_VI and its individual member under different initial cell densities.
		Fig. S29 Time courses of cell growth of co-culture AKH_VIII and its individual member under different initial cell densities.
		Fig. S30 Time courses of cell growth of co-culture AKH_VII and its individual member under different initial cell densities.
		Fig. S31 Time courses of cell growth of co-culture AHM_IX and its individual member under different initial cell densities.
	Fig.S32	Fig. S32 Co-culture strain setup and remaining p-coumaric acid concentrations in synthetic co-cultures for resveratrol production.

## Sheet: Fig.S11
	Fig. S11B OD700nm
	Time [h]	Ctrl-YPD						GFP-YPD						BFP-YPD						RFP-YPD						Ctrl-SD						GFP-SD						BFP-SD						RFP-SD
	Replicate	1	2	3	4	5	6	1	2	3	4	5	6	1	2	3	4	5	6	1	2	3	4	5	6	1	2	3	4	5	6	1	2	3	4	5	6	1	2	3	4	5	6	1	2	3	4	5	6
	0.5	0.03	0.03	0.02	0.01	0.03	0.02	0.02	0.02	0.03	0.03	0.03	0.03	0.02	0.02	0.02	0.01	0.02	0.03	0.02	0.02	0.02	0.02	0.02	0.02	0.03	0.03	0.02	0.03	0.03	0.02	0.03	0.03	0.02	0.03	0.03	0.03	0.03	0.03	0.02	0.05	0.03	0.02	0.03	0.04	0.03	0.03	0.05	0.04
	1	0.03	0.03	0.02	0.02	0.03	0.02	0.03	0.02	0.04	0.03	0.03	0.04	0.03	0.03	0.02	0.03	0.03	0.04	0.03	0.03	0.03	0.03	0.02	0.03	0.03	0.03	0.02	0.03	0.03	0.03	0.03	0.03	0.03	0.03	0.03	0.04	0.03	0.02	0.02	0.03	0.03	0.04	0.03	0.03	0.03	0.03	0.03	0.04
	1.5	0.03	0.03	0.03	0.02	0.03	0.02	0.03	0.02	0.04	0.03	0.03	0.04	0.03	0.03	0.03	0.03	0.03	0.04	0.03	0.03	0.03	0.03	0.03	0.03	0.03	0.03	0.03	0.04	0.03	0.03	0.04	0.03	0.03	0.03	0.03	0.04	0.03	0.03	0.03	0.04	0.03	0.04	0.03	0.03	0.04	0.03	0.03	0.04
	2	0.03	0.03	0.03	0.02	0.03	0.03	0.03	0.02	0.04	0.03	0.03	0.04	0.03	0.03	0.03	0.03	0.04	0.04	0.03	0.04	0.03	0.03	0.03	0.03	0.03	0.03	0.03	0.04	0.03	0.04	0.04	0.04	0.04	0.04	0.03	0.04	0.03	0.03	0.03	0.04	0.04	0.04	0.04	0.04	0.04	0.04	0.04	0.04
	2.5	0.03	0.04	0.03	0.02	0.04	0.03	0.03	0.03	0.04	0.04	0.04	0.05	0.04	0.04	0.03	0.04	0.04	0.05	0.04	0.04	0.03	0.04	0.03	0.04	0.04	0.04	0.03	0.05	0.04	0.05	0.05	0.04	0.04	0.04	0.04	0.05	0.04	0.04	0.03	0.05	0.05	0.05	0.05	0.04	0.05	0.04	0.04	0.05
	3	0.04	0.04	0.04	0.03	0.04	0.04	0.04	0.03	0.05	0.04	0.04	0.05	0.04	0.04	0.04	0.04	0.05	0.05	0.04	0.05	0.04	0.04	0.03	0.04	0.05	0.05	0.04	0.05	0.05	0.05	0.05	0.05	0.05	0.05	0.05	0.06	0.05	0.04	0.04	0.06	0.06	0.06	0.06	0.05	0.06	0.05	0.05	0.05
	3.5	0.04	0.05	0.04	0.03	0.05	0.04	0.04	0.04	0.06	0.05	0.05	0.06	0.05	0.05	0.05	0.05	0.06	0.06	0.05	0.05	0.05	0.05	0.04	0.05	0.06	0.06	0.05	0.07	0.06	0.07	0.06	0.06	0.06	0.06	0.05	0.06	0.06	0.05	0.05	0.08	0.07	0.08	0.07	0.07	0.07	0.06	0.06	0.06
	4	0.05	0.06	0.05	0.04	0.06	0.05	0.05	0.04	0.07	0.06	0.06	0.08	0.06	0.06	0.06	0.06	0.07	0.08	0.06	0.06	0.06	0.06	0.05	0.06	0.07	0.07	0.06	0.08	0.07	0.08	0.07	0.07	0.07	0.07	0.07	0.07	0.07	0.07	0.07	0.09	0.09	0.1	0.08	0.08	0.09	0.07	0.07	0.07
	4.5	0.06	0.07	0.07	0.05	0.08	0.07	0.06	0.05	0.08	0.08	0.07	0.09	0.07	0.08	0.07	0.08	0.09	0.09	0.08	0.08	0.08	0.07	0.05	0.07	0.08	0.09	0.08	0.1	0.09	0.1	0.09	0.08	0.09	0.09	0.08	0.09	0.09	0.08	0.08	0.12	0.11	0.12	0.1	0.1	0.11	0.08	0.08	0.09
	5	0.08	0.09	0.08	0.06	0.1	0.08	0.07	0.06	0.1	0.1	0.08	0.11	0.09	0.1	0.09	0.1	0.11	0.11	0.09	0.1	0.09	0.08	0.07	0.09	0.11	0.12	0.1	0.13	0.11	0.13	0.11	0.1	0.11	0.12	0.11	0.12	0.11	0.1	0.11	0.15	0.14	0.15	0.13	0.13	0.13	0.1	0.1	0.1
	5.5	0.09	0.11	0.1	0.08	0.12	0.11	0.09	0.08	0.12	0.12	0.1	0.14	0.11	0.13	0.11	0.12	0.14	0.14	0.12	0.12	0.12	0.1	0.08	0.11	0.13	0.14	0.13	0.16	0.14	0.16	0.14	0.13	0.14	0.14	0.13	0.14	0.14	0.13	0.13	0.18	0.17	0.18	0.16	0.15	0.16	0.13	0.13	0.13
	6	0.12	0.15	0.13	0.1	0.15	0.14	0.11	0.1	0.15	0.15	0.13	0.18	0.14	0.16	0.14	0.16	0.18	0.18	0.15	0.15	0.15	0.12	0.1	0.13	0.16	0.18	0.16	0.2	0.17	0.19	0.17	0.15	0.17	0.17	0.16	0.17	0.18	0.16	0.16	0.23	0.21	0.23	0.2	0.19	0.21	0.16	0.16	0.16
	6.5	0.15	0.18	0.17	0.12	0.19	0.17	0.14	0.12	0.19	0.19	0.16	0.22	0.18	0.2	0.18	0.2	0.22	0.22	0.18	0.19	0.19	0.15	0.13	0.16	0.2	0.22	0.2	0.24	0.21	0.24	0.21	0.19	0.21	0.22	0.2	0.21	0.23	0.2	0.2	0.29	0.26	0.29	0.25	0.24	0.26	0.21	0.19	0.19
	7	0.19	0.23	0.21	0.15	0.23	0.21	0.17	0.16	0.23	0.23	0.2	0.27	0.22	0.25	0.22	0.24	0.28	0.28	0.23	0.24	0.23	0.19	0.16	0.2	0.25	0.27	0.25	0.3	0.26	0.3	0.26	0.23	0.26	0.27	0.25	0.26	0.28	0.25	0.25	0.34	0.32	0.35	0.31	0.3	0.31	0.25	0.24	0.23
	7.5	0.23	0.28	0.26	0.2	0.29	0.27	0.21	0.19	0.29	0.29	0.25	0.33	0.28	0.31	0.28	0.31	0.34	0.34	0.28	0.29	0.29	0.23	0.2	0.25	0.31	0.33	0.3	0.36	0.32	0.36	0.31	0.28	0.32	0.32	0.31	0.31	0.35	0.31	0.31	0.41	0.39	0.42	0.37	0.36	0.38	0.31	0.29	0.29
	8	0.29	0.35	0.32	0.24	0.36	0.33	0.27	0.24	0.35	0.36	0.3	0.4	0.34	0.38	0.34	0.37	0.41	0.41	0.35	0.36	0.35	0.29	0.25	0.31	0.37	0.4	0.36	0.43	0.38	0.43	0.38	0.35	0.39	0.39	0.37	0.38	0.42	0.37	0.38	0.49	0.46	0.5	0.45	0.43	0.46	0.38	0.35	0.35
	8.5	0.35	0.43	0.39	0.3	0.42	0.4	0.33	0.3	0.42	0.43	0.37	0.48	0.42	0.46	0.41	0.46	0.49	0.49	0.42	0.44	0.43	0.35	0.3	0.38	0.45	0.48	0.44	0.52	0.46	0.51	0.45	0.41	0.46	0.47	0.45	0.45	0.5	0.45	0.45	0.58	0.55	0.58	0.53	0.51	0.54	0.45	0.42	0.42
	9	0.42	0.51	0.46	0.37	0.51	0.48	0.4	0.37	0.51	0.51	0.45	0.56	0.5	0.55	0.5	0.54	0.58	0.57	0.51	0.52	0.51	0.43	0.37	0.45	0.53	0.56	0.52	0.6	0.54	0.59	0.54	0.49	0.54	0.55	0.52	0.53	0.58	0.53	0.54	0.66	0.63	0.66	0.62	0.6	0.62	0.53	0.5	0.49
	9.5	0.5	0.59	0.55	0.44	0.59	0.56	0.48	0.44	0.6	0.6	0.53	0.65	0.59	0.64	0.58	0.63	0.68	0.66	0.6	0.61	0.6	0.5	0.45	0.54	0.62	0.64	0.6	0.68	0.62	0.67	0.62	0.57	0.62	0.63	0.6	0.61	0.67	0.62	0.62	0.75	0.72	0.74	0.7	0.67	0.7	0.62	0.59	0.58
	10	0.6	0.69	0.64	0.52	0.69	0.65	0.55	0.52	0.69	0.69	0.61	0.74	0.68	0.73	0.67	0.72	0.77	0.75	0.68	0.71	0.69	0.58	0.52	0.62	0.7	0.72	0.68	0.77	0.71	0.75	0.69	0.65	0.7	0.71	0.68	0.69	0.76	0.71	0.71	0.84	0.8	0.82	0.78	0.76	0.78	0.7	0.67	0.66
	10.5	0.69	0.78	0.74	0.62	0.78	0.74	0.64	0.6	0.79	0.78	0.7	0.83	0.78	0.83	0.77	0.82	0.86	0.84	0.77	0.8	0.77	0.67	0.61	0.71	0.78	0.81	0.77	0.84	0.79	0.83	0.77	0.72	0.78	0.79	0.76	0.76	0.85	0.79	0.8	0.9	0.88	0.89	0.86	0.83	0.85	0.78	0.75	0.73
	11	0.78	0.8	0.79	0.71	0.82	0.81	0.73	0.69	0.84	0.84	0.79	0.85	0.84	0.85	0.84	0.86	0.87	0.86	0.85	0.86	0.85	0.76	0.7	0.79	0.85	0.86	0.84	0.87	0.85	0.87	0.85	0.8	0.86	0.87	0.83	0.84	0.89	0.87	0.87	0.9	0.89	0.89	0.9	0.89	0.91	0.85	0.82	0.81
	11.5	0.8	0.8	0.79	0.78	0.82	0.82	0.81	0.78	0.85	0.85	0.83	0.86	0.85	0.85	0.85	0.86	0.87	0.86	0.86	0.87	0.86	0.85	0.78	0.84	0.86	0.85	0.85	0.86	0.85	0.86	0.87	0.85	0.88	0.9	0.88	0.88	0.88	0.88	0.88	0.89	0.88	0.88	0.88	0.88	0.89	0.9	0.89	0.88
	12	0.8	0.8	0.79	0.78	0.82	0.82	0.82	0.8	0.85	0.85	0.83	0.85	0.85	0.85	0.84	0.86	0.86	0.86	0.86	0.87	0.86	0.86	0.85	0.84	0.85	0.85	0.84	0.86	0.84	0.85	0.86	0.84	0.87	0.89	0.87	0.87	0.88	0.87	0.87	0.89	0.88	0.88	0.88	0.87	0.88	0.89	0.89	0.89
	12.5	0.8	0.8	0.79	0.78	0.82	0.82	0.82	0.8	0.85	0.85	0.84	0.85	0.85	0.85	0.84	0.86	0.87	0.86	0.86	0.87	0.86	0.86	0.86	0.85	0.84	0.84	0.84	0.85	0.84	0.85	0.85	0.83	0.86	0.88	0.86	0.86	0.88	0.87	0.87	0.89	0.88	0.88	0.88	0.87	0.88	0.88	0.88	0.88
	13	0.8	0.8	0.79	0.78	0.83	0.81	0.82	0.8	0.84	0.85	0.83	0.85	0.85	0.85	0.84	0.85	0.86	0.86	0.85	0.87	0.85	0.86	0.85	0.84	0.84	0.84	0.83	0.85	0.83	0.84	0.85	0.83	0.86	0.88	0.86	0.85	0.87	0.87	0.87	0.88	0.87	0.88	0.87	0.87	0.88	0.88	0.87	0.87
	13.5	0.8	0.79	0.79	0.78	0.83	0.81	0.82	0.8	0.84	0.84	0.83	0.85	0.84	0.85	0.84	0.85	0.86	0.86	0.85	0.87	0.85	0.86	0.85	0.84	0.83	0.83	0.83	0.84	0.83	0.84	0.85	0.83	0.86	0.88	0.86	0.85	0.87	0.87	0.87	0.88	0.87	0.87	0.87	0.86	0.87	0.87	0.86	0.87
	14	0.8	0.79	0.79	0.77	0.83	0.81	0.81	0.8	0.84	0.84	0.83	0.85	0.84	0.85	0.84	0.85	0.86	0.86	0.85	0.87	0.85	0.86	0.84	0.84	0.83	0.83	0.83	0.84	0.83	0.84	0.85	0.83	0.86	0.88	0.86	0.86	0.87	0.86	0.86	0.88	0.87	0.87	0.87	0.86	0.87	0.87	0.86	0.86
	14.5	0.8	0.8	0.79	0.77	0.83	0.81	0.82	0.79	0.84	0.84	0.83	0.84	0.84	0.84	0.83	0.84	0.85	0.86	0.85	0.87	0.85	0.85	0.84	0.84	0.83	0.83	0.82	0.84	0.82	0.83	0.85	0.83	0.86	0.87	0.85	0.85	0.87	0.86	0.86	0.88	0.87	0.87	0.87	0.86	0.87	0.87	0.86	0.86
	15	0.8	0.8	0.79	0.77	0.83	0.81	0.81	0.79	0.84	0.84	0.82	0.84	0.84	0.84	0.83	0.84	0.86	0.86	0.85	0.87	0.85	0.85	0.84	0.84	0.83	0.82	0.82	0.84	0.82	0.83	0.84	0.82	0.86	0.87	0.85	0.85	0.87	0.86	0.87	0.88	0.87	0.87	0.87	0.86	0.87	0.87	0.85	0.86
	15.5	0.81	0.8	0.79	0.77	0.84	0.81	0.81	0.79	0.83	0.83	0.82	0.84	0.83	0.85	0.83	0.84	0.85	0.87	0.85	0.87	0.84	0.85	0.84	0.84	0.82	0.82	0.82	0.83	0.82	0.83	0.84	0.82	0.86	0.87	0.85	0.85	0.87	0.86	0.86	0.87	0.86	0.86	0.86	0.86	0.86	0.86	0.86	0.85
	16	0.81	0.8	0.79	0.77	0.84	0.81	0.81	0.78	0.83	0.83	0.82	0.84	0.83	0.85	0.83	0.84	0.85	0.87	0.85	0.87	0.85	0.85	0.84	0.84	0.82	0.82	0.81	0.83	0.81	0.83	0.84	0.82	0.86	0.87	0.85	0.85	0.86	0.85	0.86	0.88	0.86	0.86	0.86	0.85	0.86	0.86	0.85	0.85
	16.5	0.81	0.8	0.79	0.76	0.84	0.82	0.81	0.78	0.83	0.83	0.82	0.84	0.83	0.85	0.83	0.84	0.85	0.87	0.85	0.87	0.84	0.85	0.83	0.85	0.82	0.82	0.81	0.83	0.81	0.83	0.84	0.82	0.86	0.87	0.85	0.85	0.86	0.85	0.85	0.87	0.86	0.86	0.86	0.85	0.86	0.86	0.85	0.85
	17	0.81	0.81	0.79	0.76	0.85	0.81	0.8	0.78	0.83	0.83	0.82	0.83	0.83	0.84	0.83	0.84	0.85	0.87	0.85	0.88	0.85	0.85	0.84	0.84	0.81	0.82	0.81	0.82	0.8	0.83	0.84	0.82	0.86	0.87	0.85	0.85	0.86	0.85	0.85	0.87	0.86	0.86	0.86	0.85	0.86	0.85	0.85	0.85
	17.5	0.82	0.81	0.79	0.76	0.85	0.82	0.8	0.77	0.83	0.82	0.81	0.83	0.83	0.84	0.83	0.84	0.85	0.88	0.85	0.88	0.84	0.85	0.83	0.85	0.81	0.82	0.81	0.82	0.8	0.83	0.84	0.82	0.85	0.86	0.85	0.85	0.86	0.85	0.85	0.87	0.86	0.86	0.86	0.85	0.86	0.85	0.84	0.85
	18	0.82	0.81	0.79	0.76	0.85	0.82	0.8	0.77	0.83	0.83	0.81	0.83	0.83	0.85	0.83	0.84	0.85	0.88	0.85	0.88	0.85	0.85	0.84	0.85	0.81	0.82	0.81	0.82	0.79	0.82	0.84	0.81	0.86	0.86	0.85	0.85	0.86	0.85	0.85	0.87	0.86	0.86	0.85	0.85	0.86	0.85	0.84	0.84
	18.5	0.83	0.82	0.79	0.77	0.85	0.82	0.8	0.77	0.82	0.82	0.81	0.83	0.83	0.85	0.83	0.84	0.85	0.88	0.85	0.88	0.85	0.85	0.83	0.85	0.81	0.82	0.8	0.81	0.79	0.83	0.83	0.81	0.86	0.87	0.85	0.85	0.86	0.85	0.85	0.87	0.85	0.87	0.86	0.85	0.85	0.85	0.84	0.84
	19	0.83	0.82	0.8	0.77	0.86	0.82	0.79	0.77	0.82	0.82	0.81	0.83	0.83	0.85	0.83	0.84	0.85	0.88	0.85	0.89	0.85	0.85	0.84	0.85	0.8	0.82	0.8	0.81	0.79	0.82	0.83	0.81	0.85	0.86	0.85	0.85	0.85	0.85	0.84	0.86	0.85	0.87	0.86	0.85	0.85	0.85	0.84	0.84
	19.5	0.83	0.82	0.8	0.77	0.86	0.82	0.79	0.76	0.82	0.82	0.8	0.83	0.84	0.85	0.83	0.84	0.85	0.88	0.86	0.89	0.85	0.86	0.84	0.85	0.8	0.81	0.8	0.81	0.79	0.82	0.83	0.81	0.85	0.86	0.85	0.85	0.85	0.85	0.85	0.86	0.85	0.87	0.85	0.84	0.85	0.85	0.84	0.84
	20	0.84	0.82	0.8	0.77	0.87	0.82	0.79	0.77	0.82	0.82	0.81	0.82	0.84	0.85	0.83	0.84	0.85	0.89	0.86	0.89	0.85	0.85	0.84	0.86	0.8	0.81	0.8	0.81	0.79	0.82	0.83	0.81	0.85	0.86	0.85	0.85	0.85	0.85	0.85	0.87	0.85	0.87	0.85	0.84	0.85	0.85	0.84	0.84
	20.5	0.84	0.83	0.8	0.77	0.87	0.82	0.79	0.76	0.81	0.81	0.8	0.82	0.84	0.86	0.83	0.84	0.86	0.89	0.85	0.89	0.85	0.86	0.84	0.86	0.8	0.81	0.8	0.81	0.79	0.82	0.83	0.81	0.85	0.86	0.84	0.84	0.85	0.84	0.84	0.86	0.84	0.87	0.85	0.84	0.85	0.85	0.83	0.84
	21	0.85	0.83	0.81	0.78	0.87	0.82	0.79	0.76	0.81	0.81	0.8	0.82	0.84	0.86	0.84	0.84	0.86	0.89	0.85	0.9	0.85	0.86	0.84	0.86	0.8	0.81	0.8	0.81	0.79	0.82	0.83	0.8	0.85	0.86	0.85	0.84	0.85	0.85	0.85	0.86	0.84	0.87	0.85	0.84	0.85	0.84	0.84	0.83
	21.5	0.85	0.83	0.81	0.78	0.87	0.82	0.79	0.76	0.81	0.81	0.8	0.82	0.84	0.86	0.84	0.84	0.86	0.89	0.85	0.9	0.85	0.86	0.84	0.86	0.8	0.81	0.8	0.81	0.79	0.82	0.83	0.81	0.85	0.86	0.84	0.84	0.85	0.85	0.84	0.86	0.84	0.87	0.85	0.84	0.85	0.84	0.83	0.84
	22	0.86	0.84	0.81	0.78	0.87	0.82	0.79	0.75	0.81	0.81	0.8	0.82	0.84	0.86	0.84	0.85	0.86	0.9	0.85	0.9	0.85	0.86	0.84	0.87	0.8	0.81	0.8	0.81	0.78	0.82	0.82	0.8	0.85	0.86	0.84	0.84	0.85	0.84	0.84	0.86	0.84	0.88	0.85	0.84	0.84	0.84	0.83	0.84
	22.5	0.86	0.84	0.82	0.78	0.87	0.82	0.78	0.75	0.81	0.81	0.8	0.82	0.85	0.86	0.84	0.85	0.86	0.9	0.85	0.91	0.85	0.86	0.84	0.86	0.8	0.82	0.8	0.82	0.79	0.82	0.82	0.8	0.85	0.86	0.84	0.84	0.85	0.84	0.84	0.86	0.84	0.88	0.85	0.84	0.85	0.85	0.83	0.84
	23	0.87	0.84	0.82	0.79	0.88	0.81	0.78	0.75	0.81	0.81	0.8	0.82	0.85	0.87	0.84	0.85	0.86	0.9	0.85	0.91	0.85	0.86	0.84	0.86	0.81	0.82	0.8	0.82	0.79	0.82	0.82	0.8	0.85	0.85	0.84	0.84	0.85	0.84	0.84	0.86	0.85	0.88	0.85	0.84	0.84	0.84	0.83	0.83
	23.5	0.87	0.84	0.82	0.79	0.87	0.81	0.78	0.75	0.81	0.81	0.79	0.82	0.85	0.87	0.85	0.85	0.87	0.9	0.85	0.91	0.85	0.86	0.84	0.86	0.81	0.82	0.8	0.82	0.79	0.82	0.82	0.8	0.85	0.86	0.84	0.84	0.86	0.85	0.84	0.87	0.85	0.88	0.85	0.84	0.85	0.85	0.83	0.83
	24	0.88	0.85	0.82	0.79	0.88	0.81	0.78	0.75	0.81	0.81	0.79	0.82	0.86	0.87	0.85	0.86	0.87	0.9	0.85	0.91	0.85	0.86	0.84	0.86	0.81	0.82	0.81	0.83	0.8	0.82	0.81	0.8	0.84	0.85	0.84	0.84	0.86	0.84	0.84	0.87	0.85	0.88	0.85	0.84	0.85	0.84	0.83	0.84
	24.5	0.88	0.85	0.83	0.79	0.87	0.81	0.78	0.74	0.81	0.8	0.79	0.82	0.86	0.87	0.85	0.86	0.87	0.91	0.85	0.91	0.85	0.85	0.84	0.86	0.82	0.82	0.81	0.83	0.8	0.82	0.81	0.79	0.84	0.85	0.84	0.84	0.86	0.85	0.85	0.87	0.85	0.89	0.85	0.84	0.85	0.85	0.83	0.84
	25	0.88	0.85	0.83	0.79	0.87	0.81	0.78	0.74	0.8	0.8	0.79	0.81	0.86	0.88	0.85	0.86	0.88	0.91	0.84	0.91	0.84	0.86	0.84	0.86	0.82	0.83	0.81	0.83	0.81	0.82	0.81	0.79	0.84	0.85	0.83	0.84	0.86	0.85	0.85	0.88	0.86	0.89	0.85	0.84	0.85	0.84	0.83	0.84
	25.5	0.88	0.85	0.83	0.79	0.87	0.8	0.78	0.74	0.8	0.8	0.79	0.81	0.87	0.88	0.86	0.86	0.88	0.91	0.84	0.91	0.84	0.85	0.83	0.86	0.82	0.83	0.81	0.84	0.81	0.82	0.81	0.79	0.84	0.84	0.83	0.84	0.87	0.85	0.85	0.88	0.86	0.9	0.85	0.84	0.85	0.84	0.83	0.83
	26	0.89	0.85	0.83	0.8	0.87	0.8	0.78	0.74	0.8	0.8	0.79	0.81	0.86	0.88	0.86	0.86	0.88	0.91	0.84	0.91	0.84	0.85	0.84	0.86	0.83	0.84	0.82	0.84	0.81	0.82	0.8	0.79	0.84	0.84	0.83	0.83	0.87	0.86	0.86	0.88	0.86	0.9	0.85	0.84	0.85	0.84	0.83	0.84
	26.5	0.89	0.86	0.83	0.8	0.87	0.8	0.78	0.74	0.8	0.8	0.79	0.81	0.87	0.88	0.86	0.87	0.88	0.91	0.84	0.91	0.84	0.85	0.83	0.86	0.83	0.84	0.82	0.85	0.82	0.82	0.8	0.79	0.84	0.84	0.83	0.83	0.87	0.86	0.86	0.89	0.86	0.9	0.85	0.84	0.84	0.84	0.83	0.84
	27	0.89	0.86	0.84	0.8	0.87	0.8	0.78	0.74	0.8	0.8	0.79	0.81	0.87	0.89	0.86	0.87	0.89	0.91	0.84	0.91	0.84	0.85	0.83	0.86	0.84	0.85	0.83	0.85	0.82	0.81	0.8	0.79	0.84	0.84	0.83	0.83	0.88	0.86	0.86	0.89	0.86	0.91	0.85	0.84	0.84	0.84	0.83	0.84
	27.5	0.89	0.86	0.84	0.8	0.87	0.8	0.77	0.74	0.8	0.8	0.79	0.8	0.88	0.89	0.87	0.87	0.89	0.91	0.84	0.91	0.84	0.85	0.83	0.86	0.84	0.85	0.83	0.86	0.83	0.81	0.8	0.78	0.83	0.84	0.83	0.83	0.88	0.87	0.87	0.89	0.87	0.91	0.85	0.84	0.85	0.84	0.83	0.84
	28	0.9	0.86	0.84	0.81	0.86	0.79	0.78	0.74	0.8	0.79	0.78	0.8	0.88	0.89	0.87	0.88	0.89	0.91	0.84	0.91	0.84	0.85	0.83	0.86	0.85	0.86	0.84	0.86	0.83	0.81	0.8	0.78	0.83	0.84	0.83	0.83	0.89	0.87	0.87	0.9	0.88	0.92	0.84	0.84	0.84	0.84	0.83	0.84
	28.5	0.9	0.86	0.84	0.81	0.86	0.79	0.77	0.74	0.8	0.8	0.78	0.81	0.88	0.9	0.87	0.88	0.9	0.92	0.84	0.91	0.84	0.84	0.83	0.86	0.86	0.86	0.84	0.87	0.84	0.81	0.8	0.78	0.83	0.84	0.83	0.83	0.89	0.87	0.87	0.9	0.88	0.92	0.84	0.83	0.84	0.84	0.83	0.84
	29	0.9	0.87	0.84	0.81	0.86	0.79	0.77	0.74	0.8	0.79	0.78	0.8	0.88	0.9	0.87	0.88	0.9	0.92	0.83	0.91	0.83	0.84	0.83	0.85	0.86	0.87	0.85	0.88	0.84	0.81	0.79	0.77	0.83	0.83	0.82	0.83	0.89	0.88	0.88	0.91	0.88	0.93	0.84	0.83	0.84	0.84	0.83	0.83
	29.5	0.9	0.87	0.85	0.81	0.86	0.79	0.77	0.73	0.8	0.79	0.78	0.8	0.88	0.9	0.88	0.88	0.9	0.92	0.83	0.91	0.83	0.84	0.82	0.85	0.86	0.87	0.85	0.88	0.84	0.81	0.79	0.77	0.83	0.83	0.82	0.83	0.9	0.88	0.88	0.91	0.88	0.93	0.84	0.83	0.84	0.84	0.83	0.83
	30	0.91	0.87	0.85	0.81	0.86	0.79	0.77	0.74	0.8	0.79	0.78	0.8	0.88	0.9	0.88	0.88	0.9	0.92	0.83	0.9	0.83	0.84	0.83	0.85	0.86	0.88	0.85	0.88	0.85	0.81	0.79	0.78	0.83	0.83	0.82	0.83	0.9	0.88	0.88	0.91	0.89	0.93	0.84	0.83	0.84	0.84	0.83	0.83
	30.5	0.91	0.87	0.85	0.82	0.85	0.79	0.77	0.73	0.8	0.79	0.78	0.8	0.89	0.9	0.88	0.88	0.9	0.92	0.83	0.9	0.83	0.84	0.82	0.85	0.86	0.89	0.85	0.88	0.85	0.8	0.79	0.77	0.82	0.83	0.82	0.83	0.9	0.88	0.89	0.91	0.89	0.93	0.84	0.83	0.84	0.84	0.83	0.83
	31	0.91	0.87	0.85	0.82	0.85	0.78	0.77	0.73	0.8	0.79	0.78	0.8	0.88	0.9	0.88	0.88	0.9	0.92	0.83	0.9	0.83	0.84	0.82	0.85	0.87	0.89	0.85	0.88	0.85	0.8	0.79	0.77	0.82	0.83	0.82	0.83	0.9	0.88	0.89	0.92	0.89	0.94	0.83	0.83	0.83	0.84	0.83	0.83
	31.5	0.91	0.87	0.85	0.82	0.85	0.78	0.77	0.73	0.8	0.79	0.78	0.8	0.89	0.9	0.88	0.88	0.9	0.92	0.83	0.9	0.83	0.84	0.82	0.85	0.86	0.89	0.85	0.88	0.85	0.8	0.79	0.77	0.82	0.82	0.82	0.82	0.9	0.88	0.88	0.91	0.89	0.94	0.83	0.83	0.84	0.84	0.82	0.83
	32	0.91	0.87	0.85	0.81	0.85	0.78	0.77	0.73	0.8	0.79	0.78	0.8	0.89	0.9	0.88	0.88	0.9	0.92	0.83	0.9	0.83	0.83	0.82	0.85	0.86	0.9	0.85	0.88	0.85	0.8	0.79	0.77	0.82	0.83	0.82	0.82	0.9	0.88	0.89	0.91	0.89	0.93	0.83	0.82	0.83	0.83	0.82	0.83
	32.5	0.9	0.87	0.85	0.82	0.85	0.78	0.77	0.73	0.8	0.79	0.78	0.8	0.89	0.9	0.88	0.88	0.9	0.92	0.82	0.9	0.83	0.83	0.82	0.85	0.86	0.9	0.85	0.87	0.85	0.8	0.79	0.77	0.82	0.82	0.82	0.82	0.9	0.88	0.88	0.91	0.89	0.93	0.83	0.82	0.84	0.83	0.82	0.83
	33	0.91	0.87	0.85	0.82	0.85	0.77	0.77	0.72	0.8	0.79	0.78	0.8	0.88	0.9	0.88	0.88	0.9	0.92	0.82	0.9	0.82	0.83	0.81	0.84	0.86	0.91	0.85	0.87	0.84	0.8	0.78	0.77	0.82	0.83	0.82	0.82	0.9	0.88	0.88	0.91	0.89	0.93	0.83	0.82	0.83	0.83	0.82	0.83
	33.5	0.91	0.87	0.85	0.81	0.84	0.77	0.77	0.72	0.79	0.78	0.78	0.79	0.89	0.9	0.88	0.88	0.9	0.91	0.82	0.9	0.82	0.83	0.81	0.84	0.85	0.91	0.84	0.87	0.84	0.8	0.78	0.76	0.82	0.82	0.81	0.82	0.89	0.88	0.88	0.9	0.88	0.93	0.83	0.82	0.83	0.83	0.82	0.83
	34	0.9	0.86	0.84	0.81	0.84	0.77	0.77	0.72	0.79	0.79	0.78	0.8	0.88	0.9	0.88	0.88	0.9	0.92	0.82	0.89	0.82	0.83	0.81	0.84	0.85	0.91	0.84	0.86	0.84	0.8	0.79	0.77	0.82	0.82	0.82	0.82	0.89	0.88	0.88	0.9	0.88	0.93	0.83	0.82	0.83	0.83	0.82	0.83
	34.5	0.9	0.86	0.84	0.81	0.84	0.77	0.76	0.72	0.79	0.78	0.78	0.79	0.88	0.9	0.87	0.87	0.9	0.91	0.82	0.89	0.82	0.83	0.81	0.84	0.84	0.91	0.84	0.86	0.83	0.8	0.78	0.77	0.82	0.82	0.81	0.82	0.89	0.87	0.87	0.9	0.88	0.92	0.82	0.82	0.82	0.83	0.82	0.83
	35	0.9	0.86	0.84	0.81	0.84	0.77	0.76	0.72	0.79	0.78	0.78	0.8	0.88	0.89	0.87	0.87	0.89	0.91	0.82	0.89	0.82	0.83	0.8	0.84	0.84	0.91	0.84	0.86	0.83	0.79	0.78	0.77	0.82	0.82	0.81	0.82	0.89	0.87	0.87	0.9	0.87	0.92	0.82	0.82	0.83	0.83	0.82	0.82
	35.5	0.9	0.86	0.84	0.81	0.84	0.76	0.76	0.72	0.79	0.78	0.77	0.79	0.88	0.89	0.87	0.87	0.89	0.91	0.82	0.89	0.82	0.82	0.8	0.84	0.84	0.92	0.83	0.85	0.82	0.79	0.78	0.77	0.81	0.82	0.81	0.82	0.88	0.87	0.87	0.89	0.87	0.92	0.82	0.82	0.83	0.83	0.82	0.83
	36	0.9	0.86	0.84	0.81	0.84	0.76	0.76	0.72	0.79	0.78	0.77	0.79	0.88	0.89	0.87	0.87	0.89	0.91	0.82	0.89	0.81	0.82	0.8	0.83	0.84	0.92	0.83	0.85	0.82	0.79	0.78	0.76	0.81	0.82	0.81	0.82	0.88	0.87	0.87	0.89	0.87	0.92	0.82	0.82	0.83	0.83	0.82	0.82
	36.5	0.9	0.86	0.83	0.8	0.84	0.76	0.76	0.72	0.79	0.78	0.77	0.79	0.88	0.89	0.87	0.87	0.89	0.91	0.81	0.89	0.81	0.82	0.8	0.83	0.84	0.91	0.83	0.85	0.82	0.79	0.78	0.76	0.82	0.82	0.81	0.82	0.88	0.86	0.86	0.89	0.87	0.92	0.82	0.82	0.82	0.82	0.82	0.82
	37	0.9	0.85	0.83	0.8	0.83	0.76	0.76	0.72	0.79	0.78	0.77	0.79	0.88	0.89	0.87	0.87	0.89	0.91	0.81	0.89	0.81	0.82	0.8	0.83	0.83	0.91	0.83	0.85	0.81	0.79	0.78	0.76	0.81	0.82	0.81	0.82	0.88	0.86	0.86	0.89	0.87	0.92	0.82	0.81	0.82	0.82	0.81	0.82
	37.5	0.89	0.85	0.83	0.79	0.83	0.75	0.76	0.71	0.79	0.78	0.77	0.79	0.88	0.89	0.86	0.86	0.89	0.91	0.81	0.89	0.81	0.82	0.8	0.83	0.83	0.92	0.82	0.84	0.81	0.79	0.78	0.76	0.81	0.82	0.81	0.82	0.87	0.86	0.86	0.88	0.86	0.91	0.82	0.81	0.82	0.82	0.82	0.82
	38	0.89	0.85	0.82	0.79	0.83	0.75	0.76	0.71	0.78	0.77	0.77	0.79	0.87	0.89	0.86	0.86	0.88	0.91	0.81	0.88	0.81	0.82	0.8	0.83	0.82	0.92	0.82	0.84	0.81	0.79	0.78	0.76	0.81	0.81	0.81	0.81	0.87	0.86	0.86	0.88	0.86	0.91	0.82	0.81	0.82	0.82	0.81	0.82
	38.5	0.89	0.84	0.82	0.79	0.83	0.74	0.75	0.71	0.79	0.77	0.77	0.79	0.87	0.88	0.86	0.86	0.88	0.91	0.8	0.89	0.81	0.81	0.79	0.83	0.83	0.91	0.82	0.84	0.8	0.79	0.78	0.76	0.81	0.81	0.8	0.81	0.87	0.85	0.85	0.88	0.86	0.91	0.81	0.81	0.82	0.82	0.81	0.82
	39	0.89	0.84	0.82	0.78	0.83	0.74	0.75	0.71	0.78	0.77	0.77	0.78	0.87	0.88	0.86	0.86	0.88	0.9	0.8	0.88	0.8	0.81	0.79	0.82	0.82	0.92	0.82	0.84	0.8	0.79	0.77	0.76	0.81	0.81	0.81	0.82	0.86	0.85	0.85	0.88	0.86	0.91	0.82	0.81	0.82	0.82	0.81	0.82
	39.5	0.89	0.84	0.82	0.78	0.83	0.74	0.75	0.71	0.78	0.77	0.76	0.78	0.87	0.88	0.86	0.86	0.88	0.9	0.8	0.88	0.8	0.81	0.78	0.82	0.82	0.91	0.81	0.83	0.8	0.79	0.77	0.76	0.81	0.81	0.81	0.82	0.86	0.85	0.85	0.87	0.85	0.9	0.81	0.81	0.81	0.82	0.81	0.81
	40	0.88	0.84	0.81	0.78	0.82	0.74	0.75	0.71	0.78	0.77	0.76	0.78	0.87	0.87	0.86	0.85	0.87	0.9	0.8	0.88	0.8	0.81	0.78	0.82	0.81	0.91	0.81	0.83	0.79	0.79	0.77	0.76	0.81	0.81	0.81	0.81	0.86	0.85	0.85	0.87	0.85	0.9	0.81	0.81	0.82	0.82	0.8	0.81
	40.5	0.88	0.83	0.81	0.77	0.82	0.73	0.75	0.7	0.78	0.76	0.76	0.78	0.86	0.88	0.86	0.85	0.87	0.9	0.8	0.88	0.79	0.81	0.78	0.82	0.82	0.91	0.81	0.82	0.79	0.79	0.77	0.76	0.81	0.81	0.8	0.81	0.86	0.84	0.85	0.87	0.85	0.9	0.81	0.81	0.81	0.82	0.8	0.81
	41	0.88	0.83	0.81	0.77	0.82	0.73	0.75	0.7	0.78	0.76	0.76	0.78	0.86	0.87	0.85	0.85	0.87	0.9	0.79	0.88	0.79	0.81	0.78	0.82	0.81	0.91	0.81	0.82	0.78	0.78	0.77	0.75	0.81	0.81	0.81	0.81	0.86	0.84	0.84	0.87	0.84	0.9	0.81	0.81	0.81	0.81	0.8	0.81
	41.5	0.88	0.83	0.81	0.77	0.82	0.72	0.75	0.7	0.78	0.76	0.76	0.78	0.86	0.87	0.85	0.84	0.87	0.9	0.79	0.88	0.79	0.8	0.78	0.82	0.81	0.91	0.81	0.82	0.78	0.78	0.77	0.75	0.81	0.81	0.81	0.81	0.85	0.84	0.84	0.87	0.85	0.9	0.81	0.81	0.81	0.81	0.8	0.81
	42	0.88	0.83	0.8	0.76	0.82	0.72	0.74	0.7	0.77	0.76	0.76	0.77	0.85	0.87	0.85	0.84	0.86	0.89	0.79	0.88	0.79	0.8	0.77	0.82	0.81	0.91	0.8	0.81	0.77	0.78	0.77	0.75	0.81	0.8	0.8	0.81	0.85	0.84	0.84	0.87	0.84	0.89	0.81	0.81	0.81	0.81	0.8	0.81
	42.5	0.87	0.82	0.8	0.76	0.82	0.72	0.75	0.69	0.77	0.76	0.76	0.77	0.85	0.86	0.85	0.84	0.86	0.89	0.79	0.87	0.78	0.8	0.77	0.82	0.8	0.9	0.8	0.81	0.77	0.78	0.77	0.75	0.81	0.8	0.8	0.81	0.85	0.83	0.83	0.86	0.83	0.89	0.81	0.81	0.81	0.81	0.8	0.81
	43	0.87	0.82	0.8	0.76	0.81	0.71	0.74	0.69	0.77	0.76	0.75	0.77	0.85	0.86	0.84	0.84	0.85	0.89	0.78	0.87	0.78	0.8	0.77	0.81	0.8	0.9	0.8	0.81	0.77	0.78	0.76	0.75	0.8	0.8	0.8	0.81	0.85	0.83	0.83	0.86	0.83	0.89	0.81	0.8	0.81	0.81	0.79	0.8
	43.5	0.86	0.81	0.79	0.75	0.81	0.71	0.74	0.69	0.77	0.75	0.75	0.77	0.85	0.86	0.84	0.83	0.85	0.89	0.78	0.87	0.78	0.79	0.76	0.81	0.8	0.9	0.79	0.81	0.76	0.78	0.76	0.75	0.8	0.8	0.8	0.8	0.85	0.83	0.83	0.85	0.83	0.89	0.81	0.8	0.8	0.81	0.79	0.8
	44	0.87	0.81	0.79	0.75	0.81	0.71	0.74	0.69	0.76	0.75	0.75	0.76	0.84	0.85	0.84	0.82	0.85	0.88	0.77	0.87	0.78	0.79	0.76	0.81	0.8	0.9	0.79	0.8	0.75	0.78	0.76	0.75	0.8	0.8	0.8	0.81	0.85	0.83	0.83	0.85	0.82	0.89	0.81	0.8	0.8	0.8	0.79	0.8
	44.5	0.86	0.8	0.78	0.75	0.81	0.7	0.74	0.68	0.76	0.75	0.75	0.76	0.84	0.85	0.83	0.82	0.84	0.88	0.77	0.87	0.77	0.79	0.76	0.81	0.8	0.9	0.79	0.8	0.75	0.78	0.76	0.75	0.8	0.8	0.8	0.8	0.84	0.82	0.83	0.85	0.82	0.88	0.81	0.8	0.81	0.8	0.78	0.79
	45	0.86	0.8	0.78	0.74	0.8	0.7	0.73	0.68	0.76	0.74	0.74	0.76	0.84	0.85	0.83	0.82	0.84	0.88	0.77	0.87	0.77	0.78	0.75	0.81	0.79	0.89	0.78	0.79	0.74	0.78	0.76	0.75	0.8	0.8	0.8	0.8	0.84	0.82	0.82	0.85	0.81	0.88	0.8	0.8	0.8	0.8	0.78	0.79
	45.5	0.86	0.8	0.77	0.73	0.8	0.69	0.73	0.68	0.76	0.74	0.74	0.76	0.83	0.84	0.83	0.82	0.84	0.88	0.77	0.87	0.77	0.78	0.75	0.8	0.79	0.89	0.78	0.78	0.74	0.78	0.75	0.74	0.8	0.79	0.79	0.8	0.84	0.82	0.82	0.84	0.81	0.88	0.8	0.8	0.8	0.8	0.78	0.78
	46	0.85	0.79	0.77	0.73	0.8	0.68	0.73	0.67	0.75	0.74	0.74	0.75	0.83	0.84	0.82	0.81	0.84	0.88	0.76	0.87	0.76	0.78	0.75	0.8	0.78	0.89	0.78	0.78	0.73	0.77	0.75	0.74	0.79	0.79	0.79	0.8	0.83	0.82	0.82	0.84	0.81	0.88	0.8	0.8	0.8	0.8	0.78	0.78
	46.5	0.85	0.79	0.76	0.73	0.8	0.68	0.72	0.67	0.75	0.73	0.73	0.75	0.83	0.84	0.82	0.81	0.83	0.87	0.76	0.87	0.76	0.77	0.74	0.8	0.78	0.88	0.77	0.78	0.72	0.77	0.75	0.74	0.79	0.79	0.79	0.8	0.83	0.81	0.81	0.83	0.8	0.88	0.8	0.79	0.79	0.79	0.77	0.77
	47	0.85	0.78	0.76	0.72	0.8	0.67	0.72	0.66	0.75	0.73	0.73	0.75	0.82	0.83	0.82	0.81	0.83	0.87	0.76	0.86	0.76	0.77	0.74	0.79	0.78	0.88	0.77	0.77	0.72	0.77	0.74	0.73	0.79	0.79	0.79	0.8	0.83	0.81	0.8	0.83	0.8	0.87	0.8	0.79	0.79	0.79	0.77	0.77
	47.5	0.84	0.78	0.76	0.72	0.79	0.67	0.72	0.66	0.74	0.72	0.73	0.74	0.82	0.83	0.81	0.8	0.82	0.87	0.75	0.86	0.75	0.76	0.73	0.79	0.78	0.88	0.76	0.77	0.71	0.77	0.74	0.73	0.79	0.78	0.79	0.79	0.83	0.81	0.8	0.83	0.79	0.87	0.8	0.79	0.79	0.79	0.77	0.76
	48	0.84	0.78	0.75	0.71	0.79	0.66	0.72	0.66	0.74	0.72	0.72	0.74	0.82	0.82	0.81	0.8	0.82	0.86	0.75	0.86	0.74	0.76	0.73	0.79	0.77	0.88	0.76	0.76	0.7	0.77	0.74	0.72	0.79	0.78	0.79	0.8	0.82	0.8	0.8	0.82	0.79	0.86	0.79	0.79	0.79	0.79	0.76	0.76
	Fig. S11C Raw OD700nm at 48 h
		Ctrl						GFP						BFP						RFP
	YPD	0.84	0.78	0.75	0.71	0.79	0.66	0.72	0.66	0.74	0.72	0.72	0.74	0.82	0.82	0.81	0.8	0.82	0.86	0.75	0.86	0.74	0.76	0.73	0.79
	SD	0.77	0.88	0.76	0.76	0.7	0.77	0.74	0.72	0.79	0.78	0.79	0.8	0.82	0.8	0.8	0.82	0.79	0.86	0.79	0.79	0.79	0.79	0.76	0.76
	SM	0.5	0.47	0.46	0.5	0.43	0.52	0.53	0.51	0.54	0.55	0.52	0.54	0.52	0.49	0.5	0.49	0.51	0.54	0.52	0.56	0.55	0.56	0.53	0.56
	ANOVA analysis for OD700nm data for Fig. S11B
	Table Analyzed	3FPs in YPD										Table Analyzed	3FPs in SD										Table Analyzed	3FPs in SM
	Two-way RM ANOVA	Matching: Stacked										Two-way RM ANOVA	Matching: Stacked										Two-way RM ANOVA	Matching: Stacked
	Assume sphericity?	No										Assume sphericity?	No										Assume sphericity?	No
	Alpha	0.05										Alpha	0.05										Alpha	0.05
	Source of Variation	% of total variation	P value	P value summary	Significant?	Geisser-Greenhouse's epsilon						Source of Variation	% of total variation	P value	P value summary	Significant?	Geisser-Greenhouse's epsilon						Source of Variation	% of total variation	P value	P value summary	Significant?	Geisser-Greenhouse's epsilon
	Time x Medium	0.4093	<0.0001	****	Yes							Time x Medium	0.2479	<0.0001	****	Yes							Time x Column Factor	0.3474	<0.0001	****	Yes
	Time	97.59	<0.0001	****	Yes	0.02392						Time	98.7	<0.0001	****	Yes	0.02796						Time	98.03	<0.0001	****	Yes	0.02815
	Medium	0.9043	0.0007	***	Yes							Medium	0.4192	0.0006	***	Yes							Column Factor	0.9407	<0.0001	****	Yes
	Subject	0.6888	<0.0001	****	Yes							Subject	0.3155	<0.0001	****	Yes							Subject	0.4865	<0.0001	****	Yes
	ANOVA table	SS	DF	MS	F (DFn, DFd)	P value						ANOVA table	SS	DF	MS	F (DFn, DFd)	P value						ANOVA table	SS	DF	MS	F (DFn, DFd)	P value
	Time x Medium	0.7158	285	0.002512	F (285, 1900) = 6.669	P<0.0001						Time x Medium	0.4111	285	0.001442	F (285, 1900) = 5.194	P<0.0001						Time x Column Factor	0.3061	285	0.001074	F (285, 1900) = 11.74	P<0.0001
	Time	170.6	95	1.796	F (2.272, 45.45) = 4769	P<0.0001						Time	163.6	95	1.722	F (2.656, 53.12) = 6203	P<0.0001						Time	86.38	95	0.9092	F (2.674, 53.48) = 9937	P<0.0001
	Medium	1.581	3	0.5271	F (3, 20) = 8.752	P=0.0007						Medium	0.6949	3	0.2316	F (3, 20) = 8.857	P=0.0006						Column Factor	0.8288	3	0.2763	F (3, 20) = 12.89	P<0.0001
	Subject	1.204	20	0.06022	F (20, 1900) = 159.9	P<0.0001						Subject	0.523	20	0.02615	F (20, 1900) = 94.18	P<0.0001						Subject	0.4287	20	0.02143	F (20, 1900) = 234.2	P<0.0001
	Residual	0.7156	1900	0.0003766								Residual	0.5276	1900	0.0002777								Residual	0.1739	1900	9.15e-05
	Data summary											Data summary											Data summary
	Number of columns (Medium)	4										Number of columns (Medium)	4										Number of columns (Column Factor)	4
	Number of rows (Time)	96										Number of rows (Time)	96										Number of rows (Time)	96
	Number of subjects (Subject)	24										Number of subjects (Subject)	24										Number of subjects (Subject)	24
	Number of missing values	0										Number of missing values	0										Number of missing values	0
	Within each row, compare columns (simple effects within rows)											Within each row, compare columns (simple effects within rows)											Within each row, compare columns (simple effects within rows)
	Number of families	96										Number of families	96										Number of families	96
	Number of comparisons per family	3										Number of comparisons per family	3										Number of comparisons per family	3
	Alpha	0.05										Alpha	0.05										Alpha	0.05
	Bonferroni's multiple comparisons test	Mean Diff.	95.00% CI of diff.	Below threshold?	Summary	Adjusted P Value						Bonferroni's multiple comparisons test	Mean Diff.	95.00% CI of diff.	Below threshold?	Summary	Adjusted P Value						Bonferroni's multiple comparisons test	Mean Diff.	95.00% CI of diff.	Below threshold?	Summary	Adjusted P Value
	Row 1											Row 1											Row 1
	GFP-YPD vs. Ctrl-YPD	0.003333	-0.008404 to 0.01507	No	ns	>0.9999						Ctrl-SD vs. GFP-SD	-0.001667	-0.009460 to 0.006127	No	ns	>0.9999						Ctrl-SM vs. GFP-SM	-0.01333	-0.02558 to -0.001083	Yes	*	0.0327
	BFP-YPD vs. Ctrl-YPD	-0.003333	-0.01558 to 0.008917	No	ns	>0.9999						Ctrl-SD vs. BFP-SD	-0.003333	-0.01872 to 0.01205	No	ns	>0.9999						Ctrl-SM vs. BFP-SM	-0.01333	-0.02558 to -0.001083	Yes	*	0.0327
	RFP-YPD vs. Ctrl-YPD	-0.003333	-0.01511 to 0.008447	No	ns	>0.9999						Ctrl-SD vs. RFP-SD	-0.01	-0.02174 to 0.001737	No	ns	0.1005						Ctrl-SM vs. RFP-SM	-0.008333	-0.02203 to 0.005366	No	ns	0.3342
	Row 2											Row 2											Row 2
	GFP-YPD vs. Ctrl-YPD	0.006667	-0.004446 to 0.01778	No	ns	0.3384						Ctrl-SD vs. GFP-SD	-0.003333	-0.01010 to 0.003431	No	ns	0.563						Ctrl-SM vs. GFP-SM	-0.008333	-0.02032 to 0.003653	No	ns	0.2105
	BFP-YPD vs. Ctrl-YPD	0.005	-0.004842 to 0.01484	No	ns	0.5237						Ctrl-SD vs. BFP-SD	0	-0.01064 to 0.01064	No	ns	>0.9999						Ctrl-SM vs. BFP-SM	-0.003333	-0.01510 to 0.008432	No	ns	>0.9999
	RFP-YPD vs. Ctrl-YPD	0.003333	-0.004800 to 0.01147	No	ns	0.7853						Ctrl-SD vs. RFP-SD	-0.003333	-0.01010 to 0.003431	No	ns	0.563						Ctrl-SM vs. RFP-SM	-0.006667	-0.01843 to 0.005099	No	ns	0.3641
	Row 3											Row 3											Row 3
	GFP-YPD vs. Ctrl-YPD	0.005	-0.005972 to 0.01597	No	ns	0.6393						Ctrl-SD vs. GFP-SD	-0.001667	-0.009460 to 0.006127	No	ns	>0.9999						Ctrl-SM vs. GFP-SM	-0.005	-0.01597 to 0.005972	No	ns	0.6393
	BFP-YPD vs. Ctrl-YPD	0.005	-0.002794 to 0.01279	No	ns	0.2821						Ctrl-SD vs. BFP-SD	-0.001667	-0.009460 to 0.006127	No	ns	>0.9999						Ctrl-SM vs. BFP-SM	-0.003333	-0.01398 to 0.007312	No	ns	>0.9999
	RFP-YPD vs. Ctrl-YPD	0.003333	-0.004117 to 0.01078	No	ns	0.5241						Ctrl-SD vs. RFP-SD	-0.001667	-0.009460 to 0.006127	No	ns	>0.9999						Ctrl-SM vs. RFP-SM	-0.005	-0.01597 to 0.005972	No	ns	0.6393
	Row 4											Row 4											Row 4
	GFP-YPD vs. Ctrl-YPD	0.003333	-0.007312 to 0.01398	No	ns	>0.9999						Ctrl-SD vs. GFP-SD	-0.005	-0.01279 to 0.002794	No	ns	0.2821						Ctrl-SM vs. GFP-SM	-0.005	-0.01597 to 0.005972	No	ns	0.6393
	BFP-YPD vs. Ctrl-YPD	0.005	-0.002794 to 0.01279	No	ns	0.2821						Ctrl-SD vs. BFP-SD	-0.001667	-0.01049 to 0.007160	No	ns	>0.9999						Ctrl-SM vs. BFP-SM	-0.005	-0.01597 to 0.005972	No	ns	0.6393
	RFP-YPD vs. Ctrl-YPD	0.003333	-0.003431 to 0.01010	No	ns	0.563						Ctrl-SD vs. RFP-SD	-0.006667	-0.01412 to 0.0007839	No	ns	0.0751						Ctrl-SM vs. RFP-SM	-0.006667	-0.01778 to 0.004446	No	ns	0.3384
	Row 5											Row 5											Row 5
	GFP-YPD vs. Ctrl-YPD	0.006667	-0.005807 to 0.01914	No	ns	0.4682						Ctrl-SD vs. GFP-SD	-0.001667	-0.01264 to 0.009305	No	ns	>0.9999						Ctrl-SM vs. GFP-SM	-0.01	-0.01856 to -0.001443	Yes	*	0.0219
	BFP-YPD vs. Ctrl-YPD	0.008333	-0.003254 to 0.01992	No	ns	0.1963						Ctrl-SD vs. BFP-SD	-0.001667	-0.01470 to 0.01136	No	ns	>0.9999						Ctrl-SM vs. BFP-SM	-0.003333	-0.01189 to 0.005224	No	ns	0.8691
	RFP-YPD vs. Ctrl-YPD	0.005	-0.005972 to 0.01597	No	ns	0.6393						Ctrl-SD vs. RFP-SD	-0.003333	-0.01445 to 0.007779	No	ns	>0.9999						Ctrl-SM vs. RFP-SM	-0.006667	-0.01412 to 0.0007839	No	ns	0.0751
	Row 6											Row 6											Row 6
	GFP-YPD vs. Ctrl-YPD	0.003333	-0.007312 to 0.01398	No	ns	>0.9999						Ctrl-SD vs. GFP-SD	-0.003333	-0.01010 to 0.003431	No	ns	0.563						Ctrl-SM vs. GFP-SM	-0.005	-0.01597 to 0.005972	No	ns	0.6393
	BFP-YPD vs. Ctrl-YPD	0.005	-0.002794 to 0.01279	No	ns	0.2821						Ctrl-SD vs. BFP-SD	-0.003333	-0.01712 to 0.01046	No	ns	>0.9999						Ctrl-SM vs. BFP-SM	-0.006667	-0.01778 to 0.004446	No	ns	0.3384
	RFP-YPD vs. Ctrl-YPD	0.001667	-0.007453 to 0.01079	No	ns	>0.9999						Ctrl-SD vs. RFP-SD	-0.005	-0.01279 to 0.002794	No	ns	0.2821						Ctrl-SM vs. RFP-SM	-0.005	-0.01597 to 0.005972	No	ns	0.6393
	Row 7											Row 7											Row 7
	GFP-YPD vs. Ctrl-YPD	0.008333	-0.005443 to 0.02211	No	ns	0.3368						Ctrl-SD vs. GFP-SD	0.003333	-0.007312 to 0.01398	No	ns	>0.9999						Ctrl-SM vs. GFP-SM	-0.01167	-0.02264 to -0.0006947	Yes	*	0.0371
	BFP-YPD vs. Ctrl-YPD	0.01167	0.0006947 to 0.02264	Yes	*	0.0371						Ctrl-SD vs. BFP-SD	-0.003333	-0.02284 to 0.01617	No	ns	>0.9999						Ctrl-SM vs. BFP-SM	-0.008333	-0.01992 to 0.003254	No	ns	0.1963
	RFP-YPD vs. Ctrl-YPD	0.006667	-0.003978 to 0.01731	No	ns	0.2831						Ctrl-SD vs. RFP-SD	-0.003333	-0.01445 to 0.007779	No	ns	>0.9999						Ctrl-SM vs. RFP-SM	-0.01	-0.02064 to 0.0006449	No	ns	0.0659
	Row 8											Row 8											Row 8
	GFP-YPD vs. Ctrl-YPD	0.008333	-0.01164 to 0.02831	No	ns	0.7203						Ctrl-SD vs. GFP-SD	0.001667	-0.009194 to 0.01253	No	ns	>0.9999						Ctrl-SM vs. GFP-SM	-0.006667	-0.02088 to 0.007546	No	ns	0.6225
	BFP-YPD vs. Ctrl-YPD	0.01333	0.0001178 to 0.02655	Yes	*	0.0479						Ctrl-SD vs. BFP-SD	-0.01	-0.02886 to 0.008862	No	ns	0.4437						Ctrl-SM vs. BFP-SM	-0.005	-0.01780 to 0.007801	No	ns	0.8262
	RFP-YPD vs. Ctrl-YPD	0.006667	-0.003978 to 0.01731	No	ns	0.2831						Ctrl-SD vs. RFP-SD	-0.005	-0.01803 to 0.008029	No	ns	0.8883						Ctrl-SM vs. RFP-SM	-0.008333	-0.02089 to 0.004222	No	ns	0.2296
	Row 9											Row 9											Row 9
	GFP-YPD vs. Ctrl-YPD	0.005	-0.01655 to 0.02655	No	ns	>0.9999						Ctrl-SD vs. GFP-SD	0.003333	-0.009382 to 0.01605	No	ns	>0.9999						Ctrl-SM vs. GFP-SM	-0.006667	-0.02386 to 0.01052	No	ns	0.8555
	BFP-YPD vs. Ctrl-YPD	0.01333	-0.002739 to 0.02941	No	ns	0.1152						Ctrl-SD vs. BFP-SD	-0.01	-0.03665 to 0.01665	No	ns	0.8416						Ctrl-SM vs. BFP-SM	-0.006667	-0.02309 to 0.009753	No	ns	0.7376
	RFP-YPD vs. Ctrl-YPD	0.005	-0.01333 to 0.02333	No	ns	>0.9999						Ctrl-SD vs. RFP-SD	-0.003333	-0.02128 to 0.01461	No	ns	>0.9999						Ctrl-SM vs. RFP-SM	-0.005	-0.02140 to 0.01140	No	ns	>0.9999
	Row 10											Row 10											Row 10
	GFP-YPD vs. Ctrl-YPD	0.005	-0.02358 to 0.03358	No	ns	>0.9999						Ctrl-SD vs. GFP-SD	0.005	-0.01237 to 0.02237	No	ns	>0.9999						Ctrl-SM vs. GFP-SM	-0.006667	-0.02386 to 0.01052	No	ns	0.8555
	BFP-YPD vs. Ctrl-YPD	0.01833	-0.0009692 to 0.03764	No	ns	0.0634						Ctrl-SD vs. BFP-SD	-0.01	-0.04181 to 0.02181	No	ns	>0.9999						Ctrl-SM vs. BFP-SM	-0.008333	-0.02543 to 0.008768	No	ns	0.5589
	RFP-YPD vs. Ctrl-YPD	0.005	-0.01496 to 0.02496	No	ns	>0.9999						Ctrl-SD vs. RFP-SD	0.001667	-0.02266 to 0.02600	No	ns	>0.9999						Ctrl-SM vs. RFP-SM	-0.005	-0.02140 to 0.01140	No	ns	>0.9999
	Row 11											Row 11											Row 11
	GFP-YPD vs. Ctrl-YPD	0.006667	-0.02559 to 0.03892	No	ns	>0.9999						Ctrl-SD vs. GFP-SD	0.006667	-0.01251 to 0.02584	No	ns	0.9113						Ctrl-SM vs. GFP-SM	-0.008333	-0.02806 to 0.01139	No	ns	0.7595
	BFP-YPD vs. Ctrl-YPD	0.02333	-0.0003150 to 0.04698	No	ns	0.0534						Ctrl-SD vs. BFP-SD	-0.01167	-0.04611 to 0.02278	No	ns	>0.9999						Ctrl-SM vs. BFP-SM	-0.01	-0.02800 to 0.008001	No	ns	0.4224
	RFP-YPD vs. Ctrl-YPD	0.006667	-0.01886 to 0.03219	No	ns	>0.9999						Ctrl-SD vs. RFP-SD	0	-0.02386 to 0.02386	No	ns	>0.9999						Ctrl-SM vs. RFP-SM	-0.008333	-0.02543 to 0.008768	No	ns	0.5589
	Row 12											Row 12											Row 12
	GFP-YPD vs. Ctrl-YPD	0.005	-0.03760 to 0.04760	No	ns	>0.9999						Ctrl-SD vs. GFP-SD	0.01167	-0.01135 to 0.03468	No	ns	0.4821						Ctrl-SM vs. GFP-SM	-0.006667	-0.02738 to 0.01404	No	ns	>0.9999
	BFP-YPD vs. Ctrl-YPD	0.02833	-0.002633 to 0.05930	No	ns	0.0759						Ctrl-SD vs. BFP-SD	-0.01833	-0.06437 to 0.02771	No	ns	0.7717						Ctrl-SM vs. BFP-SM	-0.015	-0.03512 to 0.005117	No	ns	0.1699
	RFP-YPD vs. Ctrl-YPD	0.001667	-0.03157 to 0.03490	No	ns	>0.9999						Ctrl-SD vs. RFP-SD	-0.003333	-0.03687 to 0.03021	No	ns	>0.9999						Ctrl-SM vs. RFP-SM	-0.006667	-0.02585 to 0.01252	No	ns	0.9413
	Row 13											Row 13											Row 13
	GFP-YPD vs. Ctrl-YPD	0.006667	-0.04698 to 0.06031	No	ns	>0.9999						Ctrl-SD vs. GFP-SD	0.01167	-0.01436 to 0.03769	No	ns	0.6369						Ctrl-SM vs. GFP-SM	-0.006667	-0.03154 to 0.01820	No	ns	>0.9999
	BFP-YPD vs. Ctrl-YPD	0.03667	-0.0001338 to 0.07347	No	ns	0.0509						Ctrl-SD vs. BFP-SD	-0.02667	-0.08469 to 0.03136	No	ns	0.5779						Ctrl-SM vs. BFP-SM	-0.01667	-0.04154 to 0.008204	No	ns	0.2486
	RFP-YPD vs. Ctrl-YPD	0.003333	-0.03749 to 0.04416	No	ns	>0.9999						Ctrl-SD vs. RFP-SD	-0.005	-0.04889 to 0.03889	No	ns	>0.9999						Ctrl-SM vs. RFP-SM	-0.01	-0.03250 to 0.01250	No	ns	0.625
	Row 14											Row 14											Row 14
	GFP-YPD vs. Ctrl-YPD	0.006667	-0.05452 to 0.06786	No	ns	>0.9999						Ctrl-SD vs. GFP-SD	0.01667	-0.01637 to 0.04971	No	ns	0.5031						Ctrl-SM vs. GFP-SM	-0.006667	-0.03421 to 0.02087	No	ns	>0.9999
	BFP-YPD vs. Ctrl-YPD	0.045	-0.002598 to 0.09260	No	ns	0.0654						Ctrl-SD vs. BFP-SD	-0.02667	-0.08938 to 0.03604	No	ns	0.6931						Ctrl-SM vs. BFP-SM	-0.01833	-0.04593 to 0.009267	No	ns	0.2513
	RFP-YPD vs. Ctrl-YPD	0.005	-0.04531 to 0.05531	No	ns	>0.9999						Ctrl-SD vs. RFP-SD	-0.001667	-0.05507 to 0.05174	No	ns	>0.9999						Ctrl-SM vs. RFP-SM	-0.006667	-0.03279 to 0.01945	No	ns	>0.9999
	Row 15											Row 15											Row 15
	GFP-YPD vs. Ctrl-YPD	0.005	-0.07168 to 0.08168	No	ns	>0.9999						Ctrl-SD vs. GFP-SD	0.02167	-0.01433 to 0.05766	No	ns	0.3215						Ctrl-SM vs. GFP-SM	-0.008333	-0.03593 to 0.01927	No	ns	>0.9999
	BFP-YPD vs. Ctrl-YPD	0.055	0.003805 to 0.1062	Yes	*	0.0349						Ctrl-SD vs. BFP-SD	-0.035	-0.1039 to 0.03393	No	ns	0.4814						Ctrl-SM vs. BFP-SM	-0.01833	-0.04593 to 0.009267	No	ns	0.2513
	RFP-YPD vs. Ctrl-YPD	0.001667	-0.05695 to 0.06028	No	ns	>0.9999						Ctrl-SD vs. RFP-SD	-0.003333	-0.06246 to 0.05579	No	ns	>0.9999						Ctrl-SM vs. RFP-SM	-0.01	-0.03612 to 0.01612	No	ns	0.8046
	Row 16											Row 16											Row 16
	GFP-YPD vs. Ctrl-YPD	0.005	-0.08419 to 0.09419	No	ns	>0.9999						Ctrl-SD vs. GFP-SD	0.01833	-0.02412 to 0.06079	No	ns	0.6681						Ctrl-SM vs. GFP-SM	-0.01	-0.04381 to 0.02381	No	ns	>0.9999
	BFP-YPD vs. Ctrl-YPD	0.06	-0.004874 to 0.1249	No	ns	0.0717						Ctrl-SD vs. BFP-SD	-0.04167	-0.1200 to 0.03667	No	ns	0.4367						Ctrl-SM vs. BFP-SM	-0.02333	-0.05674 to 0.01007	No	ns	0.2137
	RFP-YPD vs. Ctrl-YPD	0.003333	-0.06897 to 0.07563	No	ns	>0.9999						Ctrl-SD vs. RFP-SD	-0.008333	-0.07934 to 0.06267	No	ns	>0.9999						Ctrl-SM vs. RFP-SM	-0.015	-0.04674 to 0.01674	No	ns	0.5636
	Row 17											Row 17											Row 17
	GFP-YPD vs. Ctrl-YPD	0.006667	-0.09264 to 0.1060	No	ns	>0.9999						Ctrl-SD vs. GFP-SD	0.02833	-0.01854 to 0.07520	No	ns	0.3225						Ctrl-SM vs. GFP-SM	-0.01167	-0.05009 to 0.02675	No	ns	>0.9999
	BFP-YPD vs. Ctrl-YPD	0.07333	0.002078 to 0.1446	Yes	*	0.0435						Ctrl-SD vs. BFP-SD	-0.04167	-0.1272 to 0.04382	No	ns	0.532						Ctrl-SM vs. BFP-SM	-0.03	-0.06763 to 0.007626	No	ns	0.1332
	RFP-YPD vs. Ctrl-YPD	0.005	-0.08068 to 0.09068	No	ns	>0.9999						Ctrl-SD vs. RFP-SD	-0.001667	-0.07999 to 0.07666	No	ns	>0.9999						Ctrl-SM vs. RFP-SM	-0.02	-0.05561 to 0.01561	No	ns	0.3744
	Row 18											Row 18											Row 18
	GFP-YPD vs. Ctrl-YPD	0.008333	-0.1002 to 0.1168	No	ns	>0.9999						Ctrl-SD vs. GFP-SD	0.02833	-0.01886 to 0.07553	No	ns	0.3317						Ctrl-SM vs. GFP-SM	-0.01167	-0.05009 to 0.02675	No	ns	>0.9999
	BFP-YPD vs. Ctrl-YPD	0.08167	0.002931 to 0.1604	Yes	*	0.0421						Ctrl-SD vs. BFP-SD	-0.04333	-0.1260 to 0.03933	No	ns	0.4548						Ctrl-SM vs. BFP-SM	-0.03333	-0.07133 to 0.004660	No	ns	0.0907
	RFP-YPD vs. Ctrl-YPD	0.006667	-0.08810 to 0.1014	No	ns	>0.9999						Ctrl-SD vs. RFP-SD	-0.003333	-0.08864 to 0.08197	No	ns	>0.9999						Ctrl-SM vs. RFP-SM	-0.01833	-0.05385 to 0.01719	No	ns	0.4526
	Row 19											Row 19											Row 19
	GFP-YPD vs. Ctrl-YPD	0.01167	-0.1071 to 0.1304	No	ns	>0.9999						Ctrl-SD vs. GFP-SD	0.03	-0.01552 to 0.07552	No	ns	0.2543						Ctrl-SM vs. GFP-SM	-0.01167	-0.05795 to 0.03462	No	ns	>0.9999
	BFP-YPD vs. Ctrl-YPD	0.09167	0.006916 to 0.1764	Yes	*	0.0341						Ctrl-SD vs. BFP-SD	-0.04833	-0.1310 to 0.03436	No	ns	0.3421						Ctrl-SM vs. BFP-SM	-0.03333	-0.07710 to 0.01043	No	ns	0.1551
	RFP-YPD vs. Ctrl-YPD	0.01167	-0.09109 to 0.1144	No	ns	>0.9999						Ctrl-SD vs. RFP-SD	-0.005	-0.08168 to 0.07168	No	ns	>0.9999						Ctrl-SM vs. RFP-SM	-0.02	-0.06254 to 0.02254	No	ns	0.5449
	Row 20											Row 20											Row 20
	GFP-YPD vs. Ctrl-YPD	0.001667	-0.1276 to 0.1310	No	ns	>0.9999						Ctrl-SD vs. GFP-SD	0.035	-0.01251 to 0.08251	No	ns	0.1734						Ctrl-SM vs. GFP-SM	-0.01167	-0.05998 to 0.03665	No	ns	>0.9999
	BFP-YPD vs. Ctrl-YPD	0.08833	-0.003597 to 0.1803	No	ns	0.06						Ctrl-SD vs. BFP-SD	-0.05167	-0.1311 to 0.02781	No	ns	0.2583						Ctrl-SM vs. BFP-SM	-0.03667	-0.08259 to 0.009254	No	ns	0.1317
	RFP-YPD vs. Ctrl-YPD	0.001667	-0.1133 to 0.1167	No	ns	>0.9999						Ctrl-SD vs. RFP-SD	-0.003333	-0.08194 to 0.07527	No	ns	>0.9999						Ctrl-SM vs. RFP-SM	-0.02167	-0.06559 to 0.02226	No	ns	0.5061
	Row 21											Row 21											Row 21
	GFP-YPD vs. Ctrl-YPD	-0.001667	-0.1342 to 0.1309	No	ns	>0.9999						Ctrl-SD vs. GFP-SD	0.04	-0.003601 to 0.08360	No	ns	0.0749						Ctrl-SM vs. GFP-SM	-0.01333	-0.06027 to 0.03360	No	ns	>0.9999
	BFP-YPD vs. Ctrl-YPD	0.09167	0.004688 to 0.1786	Yes	*	0.0391						Ctrl-SD vs. BFP-SD	-0.04833	-0.1155 to 0.01882	No	ns	0.1864						Ctrl-SM vs. BFP-SM	-0.04	-0.08678 to 0.006782	No	ns	0.101
	RFP-YPD vs. Ctrl-YPD	-0.003333	-0.1149 to 0.1082	No	ns	>0.9999						Ctrl-SD vs. RFP-SD	0.003333	-0.07336 to 0.08003	No	ns	>0.9999						Ctrl-SM vs. RFP-SM	-0.02667	-0.07050 to 0.01717	No	ns	0.2921
	Row 22											Row 22											Row 22
	GFP-YPD vs. Ctrl-YPD	0.005	-0.08996 to 0.09996	No	ns	>0.9999						Ctrl-SD vs. GFP-SD	0.015	-0.01992 to 0.04992	No	ns	0.6716						Ctrl-SM vs. GFP-SM	-0.01167	-0.06175 to 0.03842	No	ns	>0.9999
	BFP-YPD vs. Ctrl-YPD	0.06833	0.01285 to 0.1238	Yes	*	0.0203						Ctrl-SD vs. BFP-SD	-0.02833	-0.04852 to -0.008151	Yes	**	0.0072						Ctrl-SM vs. BFP-SM	-0.04	-0.08844 to 0.008436	No	ns	0.1159
	RFP-YPD vs. Ctrl-YPD	0.01667	-0.07460 to 0.1079	No	ns	>0.9999						Ctrl-SD vs. RFP-SD	-0.006667	-0.06703 to 0.05370	No	ns	>0.9999						Ctrl-SM vs. RFP-SM	-0.02667	-0.07252 to 0.01919	No	ns	0.3359
	Row 23											Row 23											Row 23
	GFP-YPD vs. Ctrl-YPD	0.02833	-0.01448 to 0.07115	No	ns	0.2388						Ctrl-SD vs. GFP-SD	-0.02167	-0.04464 to 0.001302	No	ns	0.0634						Ctrl-SM vs. GFP-SM	-0.015	-0.06755 to 0.03755	No	ns	>0.9999
	BFP-YPD vs. Ctrl-YPD	0.055	0.03243 to 0.07757	Yes	***	0.0003						Ctrl-SD vs. BFP-SD	-0.02667	-0.03480 to -0.01853	Yes	****	<0.0001						Ctrl-SM vs. BFP-SM	-0.04333	-0.09332 to 0.006655	No	ns	0.0931
	RFP-YPD vs. Ctrl-YPD	0.04167	-0.004269 to 0.08760	No	ns	0.0759						Ctrl-SD vs. RFP-SD	-0.03167	-0.04352 to -0.01982	Yes	****	<0.0001						Ctrl-SM vs. RFP-SM	-0.03333	-0.08252 to 0.01586	No	ns	0.2064
	Row 24											Row 24											Row 24
	GFP-YPD vs. Ctrl-YPD	0.03167	0.0006647 to 0.06267	Yes	*	0.0451						Ctrl-SD vs. GFP-SD	-0.01833	-0.04126 to 0.004594	No	ns	0.123						Ctrl-SM vs. GFP-SM	-0.01667	-0.06963 to 0.03630	No	ns	>0.9999
	BFP-YPD vs. Ctrl-YPD	0.05167	0.02910 to 0.07424	Yes	***	0.0005						Ctrl-SD vs. BFP-SD	-0.03	-0.04247 to -0.01753	Yes	***	0.0001						Ctrl-SM vs. BFP-SM	-0.04333	-0.09298 to 0.006316	No	ns	0.0918
	RFP-YPD vs. Ctrl-YPD	0.055	0.03190 to 0.07810	Yes	***	0.0002						Ctrl-SD vs. RFP-SD	-0.035	-0.04803 to -0.02197	Yes	****	<0.0001						Ctrl-SM vs. RFP-SM	-0.03333	-0.08112 to 0.01445	No	ns	0.1952
	Row 25											Row 25											Row 25
	GFP-YPD vs. Ctrl-YPD	0.03333	0.002245 to 0.06442	Yes	*	0.0353						Ctrl-SD vs. GFP-SD	-0.01333	-0.03633 to 0.009666	No	ns	0.3157						Ctrl-SM vs. GFP-SM	-0.01667	-0.06927 to 0.03594	No	ns	>0.9999
	BFP-YPD vs. Ctrl-YPD	0.05333	0.03018 to 0.07649	Yes	***	0.0003						Ctrl-SD vs. BFP-SD	-0.035	-0.04597 to -0.02403	Yes	****	<0.0001						Ctrl-SM vs. BFP-SM	-0.04	-0.09087 to 0.01087	No	ns	0.1385
	RFP-YPD vs. Ctrl-YPD	0.05833	0.03586 to 0.08081	Yes	***	0.0003						Ctrl-SD vs. RFP-SD	-0.035	-0.04279 to -0.02721	Yes	****	<0.0001						Ctrl-SM vs. RFP-SM	-0.03333	-0.08253 to 0.01586	No	ns	0.2119
	Row 26											Row 26											Row 26
	GFP-YPD vs. Ctrl-YPD	0.03	-0.0004879 to 0.06049	No	ns	0.0541						Ctrl-SD vs. GFP-SD	-0.01667	-0.03973 to 0.006401	No	ns	0.1751						Ctrl-SM vs. GFP-SM	-0.01667	-0.06927 to 0.03594	No	ns	>0.9999
	BFP-YPD vs. Ctrl-YPD	0.05	0.02584 to 0.07416	Yes	**	0.0011						Ctrl-SD vs. BFP-SD	-0.035	-0.04597 to -0.02403	Yes	****	<0.0001						Ctrl-SM vs. BFP-SM	-0.04333	-0.09410 to 0.007431	No	ns	0.1002
	RFP-YPD vs. Ctrl-YPD	0.05167	0.02708 to 0.07625	Yes	***	0.0006						Ctrl-SD vs. RFP-SD	-0.035	-0.04597 to -0.02403	Yes	****	<0.0001						Ctrl-SM vs. RFP-SM	-0.03333	-0.08253 to 0.01586	No	ns	0.2119
	Row 27											Row 27											Row 27
	GFP-YPD vs. Ctrl-YPD	0.03	0.0003580 to 0.05964	Yes	*	0.0471						Ctrl-SD vs. GFP-SD	-0.02167	-0.04481 to 0.001480	No	ns	0.0652						Ctrl-SM vs. GFP-SM	-0.02	-0.06974 to 0.02974	No	ns	0.8183
	BFP-YPD vs. Ctrl-YPD	0.05	0.02482 to 0.07518	Yes	**	0.0012						Ctrl-SD vs. BFP-SD	-0.03833	-0.04613 to -0.03054	Yes	****	<0.0001						Ctrl-SM vs. BFP-SM	-0.04667	-0.09372 to 0.0003908	No	ns	0.052
	RFP-YPD vs. Ctrl-YPD	0.05333	0.02790 to 0.07876	Yes	***	0.0007						Ctrl-SD vs. RFP-SD	-0.03333	-0.04189 to -0.02478	Yes	****	<0.0001						Ctrl-SM vs. RFP-SM	-0.03333	-0.07919 to 0.01252	No	ns	0.1718
	Row 28											Row 28											Row 28
	GFP-YPD vs. Ctrl-YPD	0.03	-0.003019 to 0.06302	No	ns	0.0784						Ctrl-SD vs. GFP-SD	-0.02333	-0.04633 to -0.0003338	Yes	*	0.0471						Ctrl-SM vs. GFP-SM	-0.01667	-0.06483 to 0.03150	No	ns	>0.9999
	BFP-YPD vs. Ctrl-YPD	0.05167	0.02303 to 0.08030	Yes	**	0.0024						Ctrl-SD vs. BFP-SD	-0.035	-0.04597 to -0.02403	Yes	****	<0.0001						Ctrl-SM vs. BFP-SM	-0.04333	-0.09028 to 0.003615	No	ns	0.0718
	RFP-YPD vs. Ctrl-YPD	0.05333	0.02434 to 0.08233	Yes	**	0.0016						Ctrl-SD vs. RFP-SD	-0.03167	-0.04049 to -0.02284	Yes	****	<0.0001						Ctrl-SM vs. RFP-SM	-0.03333	-0.07930 to 0.01264	No	ns	0.1759
	Row 29											Row 29											Row 29
	GFP-YPD vs. Ctrl-YPD	0.02667	-0.006199 to 0.05953	No	ns	0.1264						Ctrl-SD vs. GFP-SD	-0.02333	-0.04219 to -0.004472	Yes	*	0.0174						Ctrl-SM vs. GFP-SM	-0.01667	-0.06632 to 0.03298	No	ns	>0.9999
	BFP-YPD vs. Ctrl-YPD	0.04333	0.01514 to 0.07153	Yes	**	0.0054						Ctrl-SD vs. BFP-SD	-0.04	-0.05247 to -0.02753	Yes	****	<0.0001						Ctrl-SM vs. BFP-SM	-0.04333	-0.09152 to 0.004857	No	ns	0.0794
	RFP-YPD vs. Ctrl-YPD	0.05	0.02170 to 0.07830	Yes	**	0.0022						Ctrl-SD vs. RFP-SD	-0.03667	-0.04778 to -0.02555	Yes	****	<0.0001						Ctrl-SM vs. RFP-SM	-0.035	-0.08277 to 0.01277	No	ns	0.1637
	Row 30											Row 30											Row 30
	GFP-YPD vs. Ctrl-YPD	0.02333	-0.01036 to 0.05703	No	ns	0.2247						Ctrl-SD vs. GFP-SD	-0.02167	-0.04587 to 0.002532	No	ns	0.0798						Ctrl-SM vs. GFP-SM	-0.02333	-0.06903 to 0.02237	No	ns	0.4935
	BFP-YPD vs. Ctrl-YPD	0.045	0.01638 to 0.07362	Yes	**	0.0042						Ctrl-SD vs. BFP-SD	-0.04333	-0.05558 to -0.03108	Yes	****	<0.0001						Ctrl-SM vs. BFP-SM	-0.04667	-0.09198 to -0.001352	Yes	*	0.0436
	RFP-YPD vs. Ctrl-YPD	0.05	0.02170 to 0.07830	Yes	**	0.0022						Ctrl-SD vs. RFP-SD	-0.03667	-0.05020 to -0.02314	Yes	****	<0.0001						Ctrl-SM vs. RFP-SM	-0.04	-0.08477 to 0.004772	No	ns	0.0789
	Row 31											Row 31											Row 31
	GFP-YPD vs. Ctrl-YPD	0.01667	-0.01829 to 0.05163	No	ns	0.593						Ctrl-SD vs. GFP-SD	-0.025	-0.04929 to -0.0007091	Yes	*	0.0444						Ctrl-SM vs. GFP-SM	-0.025	-0.07494 to 0.02494	No	ns	0.5249
	BFP-YPD vs. Ctrl-YPD	0.04167	0.007926 to 0.07541	Yes	*	0.017						Ctrl-SD vs. BFP-SD	-0.04	-0.04856 to -0.03144	Yes	****	<0.0001						Ctrl-SM vs. BFP-SM	-0.04667	-0.09513 to 0.001794	No	ns	0.0591
	RFP-YPD vs. Ctrl-YPD	0.045	0.01209 to 0.07791	Yes	*	0.0106						Ctrl-SD vs. RFP-SD	-0.035	-0.04279 to -0.02721	Yes	****	<0.0001						Ctrl-SM vs. RFP-SM	-0.045	-0.09312 to 0.003121	No	ns	0.0661
	Row 32											Row 32											Row 32
	GFP-YPD vs. Ctrl-YPD	0.015	-0.02217 to 0.05217	No	ns	0.8197						Ctrl-SD vs. GFP-SD	-0.02833	-0.05262 to -0.004044	Yes	*	0.0241						Ctrl-SM vs. GFP-SM	-0.025	-0.07067 to 0.02067	No	ns	0.4179
	BFP-YPD vs. Ctrl-YPD	0.04167	0.007926 to 0.07541	Yes	*	0.017						Ctrl-SD vs. BFP-SD	-0.04167	-0.05727 to -0.02607	Yes	****	<0.0001						Ctrl-SM vs. BFP-SM	-0.04	-0.08477 to 0.004772	No	ns	0.0789
	RFP-YPD vs. Ctrl-YPD	0.04667	0.01383 to 0.07951	Yes	**	0.0089						Ctrl-SD vs. RFP-SD	-0.035	-0.04780 to -0.02220	Yes	****	<0.0001						Ctrl-SM vs. RFP-SM	-0.04167	-0.08655 to 0.003216	No	ns	0.0674
	Row 33											Row 33											Row 33
	GFP-YPD vs. Ctrl-YPD	0.015	-0.02611 to 0.05611	No	ns	0.9475						Ctrl-SD vs. GFP-SD	-0.02833	-0.05262 to -0.004044	Yes	*	0.0241						Ctrl-SM vs. GFP-SM	-0.01833	-0.05799 to 0.02132	No	ns	0.5943
	BFP-YPD vs. Ctrl-YPD	0.04167	0.002958 to 0.08038	Yes	*	0.0354						Ctrl-SD vs. BFP-SD	-0.03833	-0.05211 to -0.02456	Yes	****	<0.0001						Ctrl-SM vs. BFP-SM	-0.03333	-0.07283 to 0.006162	No	ns	0.0967
	RFP-YPD vs. Ctrl-YPD	0.045	0.006579 to 0.08342	Yes	*	0.0239						Ctrl-SD vs. RFP-SD	-0.035	-0.04780 to -0.02220	Yes	****	<0.0001						Ctrl-SM vs. RFP-SM	-0.03833	-0.07789 to 0.001227	No	ns	0.0568
	Row 34											Row 34											Row 34
	GFP-YPD vs. Ctrl-YPD	0.01	-0.03321 to 0.05321	No	ns	>0.9999						Ctrl-SD vs. GFP-SD	-0.03333	-0.05797 to -0.008701	Yes	*	0.0104						Ctrl-SM vs. GFP-SM	-0.01667	-0.04088 to 0.007551	No	ns	0.2244
	BFP-YPD vs. Ctrl-YPD	0.03833	-0.003224 to 0.07989	No	ns	0.071						Ctrl-SD vs. BFP-SD	-0.04333	-0.05877 to -0.02790	Yes	****	<0.0001						Ctrl-SM vs. BFP-SM	-0.02833	-0.05130 to -0.005365	Yes	*	0.0199
	RFP-YPD vs. Ctrl-YPD	0.04667	0.005153 to 0.08818	Yes	*	0.029						Ctrl-SD vs. RFP-SD	-0.03833	-0.05309 to -0.02358	Yes	***	0.0002						Ctrl-SM vs. RFP-SM	-0.03333	-0.05644 to -0.01022	Yes	**	0.0075
	Row 35											Row 35											Row 35
	GFP-YPD vs. Ctrl-YPD	0.001667	-0.04378 to 0.04711	No	ns	>0.9999						Ctrl-SD vs. GFP-SD	-0.03	-0.05058 to -0.009421	Yes	**	0.006						Ctrl-SM vs. GFP-SM	-0.015	-0.03902 to 0.009016	No	ns	0.3011
	BFP-YPD vs. Ctrl-YPD	0.03667	-0.007124 to 0.08046	No	ns	0.1073						Ctrl-SD vs. BFP-SD	-0.04333	-0.05877 to -0.02790	Yes	****	<0.0001						Ctrl-SM vs. BFP-SM	-0.02667	-0.04310 to -0.01024	Yes	**	0.0051
	RFP-YPD vs. Ctrl-YPD	0.04167	-0.001638 to 0.08497	No	ns	0.0594						Ctrl-SD vs. RFP-SD	-0.03667	-0.05210 to -0.02123	Yes	***	0.0002						Ctrl-SM vs. RFP-SM	-0.02833	-0.04581 to -0.01085	Yes	**	0.003
	Row 36											Row 36											Row 36
	GFP-YPD vs. Ctrl-YPD	0.003333	-0.04275 to 0.04942	No	ns	>0.9999						Ctrl-SD vs. GFP-SD	-0.03333	-0.06018 to -0.006486	Yes	*	0.0167						Ctrl-SM vs. GFP-SM	-0.01667	-0.03747 to 0.004140	No	ns	0.1325
	BFP-YPD vs. Ctrl-YPD	0.03833	-0.005431 to 0.08210	No	ns	0.0894						Ctrl-SD vs. BFP-SD	-0.04667	-0.06352 to -0.02982	Yes	****	<0.0001						Ctrl-SM vs. BFP-SM	-0.02667	-0.04310 to -0.01024	Yes	**	0.0051
	RFP-YPD vs. Ctrl-YPD	0.045	0.002054 to 0.08795	Yes	*	0.0407						Ctrl-SD vs. RFP-SD	-0.03667	-0.05352 to -0.01982	Yes	***	0.0004						Ctrl-SM vs. RFP-SM	-0.03333	-0.05052 to -0.01614	Yes	***	0.0009
	Row 37											Row 37											Row 37
	GFP-YPD vs. Ctrl-YPD	-0.005	-0.04766 to 0.03766	No	ns	>0.9999						Ctrl-SD vs. GFP-SD	-0.035	-0.06631 to -0.003686	Yes	*	0.0289						Ctrl-SM vs. GFP-SM	-0.01333	-0.03262 to 0.005950	No	ns	0.2236
	BFP-YPD vs. Ctrl-YPD	0.03333	-0.008147 to 0.07481	No	ns	0.1269						Ctrl-SD vs. BFP-SD	-0.04833	-0.06900 to -0.02767	Yes	***	0.0002						Ctrl-SM vs. BFP-SM	-0.025	-0.04274 to -0.007256	Yes	**	0.0096
	RFP-YPD vs. Ctrl-YPD	0.03833	-0.002410 to 0.07908	No	ns	0.0656						Ctrl-SD vs. RFP-SD	-0.03833	-0.05831 to -0.01836	Yes	**	0.0014						Ctrl-SM vs. RFP-SM	-0.03333	-0.05157 to -0.01509	Yes	**	0.0015
	Row 38											Row 38											Row 38
	GFP-YPD vs. Ctrl-YPD	-0.01	-0.05475 to 0.03475	No	ns	>0.9999						Ctrl-SD vs. GFP-SD	-0.035	-0.06156 to -0.008445	Yes	*	0.0117						Ctrl-SM vs. GFP-SM	-0.01833	-0.04167 to 0.005003	No	ns	0.1394
	BFP-YPD vs. Ctrl-YPD	0.03	-0.01315 to 0.07315	No	ns	0.2106						Ctrl-SD vs. BFP-SD	-0.04667	-0.06541 to -0.02793	Yes	***	0.0001						Ctrl-SM vs. BFP-SM	-0.02833	-0.05104 to -0.005627	Yes	*	0.0167
	RFP-YPD vs. Ctrl-YPD	0.03833	-0.004529 to 0.08120	No	ns	0.0817						Ctrl-SD vs. RFP-SD	-0.04167	-0.05903 to -0.02430	Yes	***	0.0002						Ctrl-SM vs. RFP-SM	-0.03667	-0.05936 to -0.01398	Yes	**	0.0059
	Row 39											Row 39											Row 39
	GFP-YPD vs. Ctrl-YPD	-0.01333	-0.06002 to 0.03335	No	ns	>0.9999						Ctrl-SD vs. GFP-SD	-0.03667	-0.06273 to -0.01061	Yes	**	0.0085						Ctrl-SM vs. GFP-SM	-0.02167	-0.04866 to 0.005322	No	ns	0.1274
	BFP-YPD vs. Ctrl-YPD	0.03167	-0.01110 to 0.07444	No	ns	0.1678						Ctrl-SD vs. BFP-SD	-0.05	-0.06587 to -0.03413	Yes	****	<0.0001						Ctrl-SM vs. BFP-SM	-0.03167	-0.05791 to -0.005421	Yes	*	0.021
	RFP-YPD vs. Ctrl-YPD	0.04167	-0.001102 to 0.08444	No	ns	0.0563						Ctrl-SD vs. RFP-SD	-0.04	-0.05479 to -0.02521	Yes	***	0.0001						Ctrl-SM vs. RFP-SM	-0.03667	-0.06291 to -0.01042	Yes	*	0.0103
	Row 40											Row 40											Row 40
	GFP-YPD vs. Ctrl-YPD	-0.015	-0.06371 to 0.03371	No	ns	>0.9999						Ctrl-SD vs. GFP-SD	-0.03667	-0.06273 to -0.01061	Yes	**	0.0085						Ctrl-SM vs. GFP-SM	-0.02667	-0.04925 to -0.004085	Yes	*	0.0209
	BFP-YPD vs. Ctrl-YPD	0.03	-0.01878 to 0.07878	No	ns	0.3063						Ctrl-SD vs. BFP-SD	-0.05167	-0.06891 to -0.03442	Yes	****	<0.0001						Ctrl-SM vs. BFP-SM	-0.03167	-0.05231 to -0.01102	Yes	**	0.0061
	RFP-YPD vs. Ctrl-YPD	0.03833	-0.009631 to 0.08630	No	ns	0.1249						Ctrl-SD vs. RFP-SD	-0.04	-0.05479 to -0.02521	Yes	***	0.0001						Ctrl-SM vs. RFP-SM	-0.04333	-0.06407 to -0.02259	Yes	***	0.0008
	Row 41											Row 41											Row 41
	GFP-YPD vs. Ctrl-YPD	-0.02333	-0.07254 to 0.02587	No	ns	0.5802						Ctrl-SD vs. GFP-SD	-0.03333	-0.05797 to -0.008701	Yes	*	0.0104						Ctrl-SM vs. GFP-SM	-0.02667	-0.05566 to 0.002327	No	ns	0.0741
	BFP-YPD vs. Ctrl-YPD	0.03167	-0.01761 to 0.08095	No	ns	0.2706						Ctrl-SD vs. BFP-SD	-0.045	-0.06438 to -0.02562	Yes	***	0.0002						Ctrl-SM vs. BFP-SM	-0.03167	-0.05791 to -0.005421	Yes	*	0.021
	RFP-YPD vs. Ctrl-YPD	0.03667	-0.01163 to 0.08496	No	ns	0.1502						Ctrl-SD vs. RFP-SD	-0.03833	-0.05409 to -0.02258	Yes	***	0.0001						Ctrl-SM vs. RFP-SM	-0.04333	-0.06993 to -0.01674	Yes	**	0.0059
	Row 42											Row 42											Row 42
	GFP-YPD vs. Ctrl-YPD	-0.02833	-0.07404 to 0.01738	No	ns	0.3052						Ctrl-SD vs. GFP-SD	-0.03333	-0.06339 to -0.003276	Yes	*	0.031						Ctrl-SM vs. GFP-SM	-0.03167	-0.06033 to -0.003007	Yes	*	0.0303
	BFP-YPD vs. Ctrl-YPD	0.02833	-0.01678 to 0.07345	No	ns	0.2895						Ctrl-SD vs. BFP-SD	-0.04833	-0.06558 to -0.03109	Yes	****	<0.0001						Ctrl-SM vs. BFP-SM	-0.035	-0.06241 to -0.007591	Yes	*	0.015
	RFP-YPD vs. Ctrl-YPD	0.03333	-0.01222 to 0.07889	No	ns	0.1796						Ctrl-SD vs. RFP-SD	-0.03667	-0.05210 to -0.02123	Yes	***	0.0002						Ctrl-SM vs. RFP-SM	-0.05	-0.07761 to -0.02239	Yes	**	0.0036
	Row 43											Row 43											Row 43
	GFP-YPD vs. Ctrl-YPD	-0.02833	-0.07404 to 0.01738	No	ns	0.3052						Ctrl-SD vs. GFP-SD	-0.03333	-0.05797 to -0.008701	Yes	*	0.0104						Ctrl-SM vs. GFP-SM	-0.03833	-0.07122 to -0.005451	Yes	*	0.0232
	BFP-YPD vs. Ctrl-YPD	0.02833	-0.01678 to 0.07345	No	ns	0.2895						Ctrl-SD vs. BFP-SD	-0.04667	-0.06511 to -0.02822	Yes	****	<0.0001						Ctrl-SM vs. BFP-SM	-0.03667	-0.06921 to -0.004118	Yes	*	0.0281
	RFP-YPD vs. Ctrl-YPD	0.03333	-0.01222 to 0.07889	No	ns	0.1796						Ctrl-SD vs. RFP-SD	-0.03667	-0.05210 to -0.02123	Yes	***	0.0002						Ctrl-SM vs. RFP-SM	-0.05833	-0.09088 to -0.02578	Yes	**	0.0039
	Row 44											Row 44											Row 44
	GFP-YPD vs. Ctrl-YPD	-0.03333	-0.08307 to 0.01641	No	ns	0.2447						Ctrl-SD vs. GFP-SD	-0.03167	-0.06281 to -0.0005184	Yes	*	0.0463						Ctrl-SM vs. GFP-SM	-0.04167	-0.07006 to -0.01328	Yes	**	0.0056
	BFP-YPD vs. Ctrl-YPD	0.02833	-0.02018 to 0.07684	No	ns	0.3586						Ctrl-SD vs. BFP-SD	-0.04833	-0.07312 to -0.02354	Yes	***	0.0007						Ctrl-SM vs. BFP-SM	-0.03667	-0.06486 to -0.008471	Yes	*	0.012
	RFP-YPD vs. Ctrl-YPD	0.03167	-0.01651 to 0.07984	No	ns	0.2532						Ctrl-SD vs. RFP-SD	-0.03667	-0.05585 to -0.01748	Yes	**	0.0016						Ctrl-SM vs. RFP-SM	-0.05667	-0.08291 to -0.03042	Yes	***	0.0009
	Row 45											Row 45											Row 45
	GFP-YPD vs. Ctrl-YPD	-0.03667	-0.08583 to 0.01250	No	ns	0.1719						Ctrl-SD vs. GFP-SD	-0.02667	-0.05770 to 0.004365	No	ns	0.0968						Ctrl-SM vs. GFP-SM	-0.04167	-0.07010 to -0.01323	Yes	**	0.006
	BFP-YPD vs. Ctrl-YPD	0.02833	-0.01854 to 0.07520	No	ns	0.3245						Ctrl-SD vs. BFP-SD	-0.04333	-0.06789 to -0.01878	Yes	**	0.0015						Ctrl-SM vs. BFP-SM	-0.03667	-0.06636 to -0.006972	Yes	*	0.0162
	RFP-YPD vs. Ctrl-YPD	0.03	-0.01858 to 0.07858	No	ns	0.3142						Ctrl-SD vs. RFP-SD	-0.035	-0.05403 to -0.01597	Yes	**	0.0015						Ctrl-SM vs. RFP-SM	-0.06	-0.08723 to -0.03277	Yes	***	0.0009
	Row 46											Row 46											Row 46
	GFP-YPD vs. Ctrl-YPD	-0.04	-0.09195 to 0.01195	No	ns	0.1517						Ctrl-SD vs. GFP-SD	-0.02333	-0.05167 to 0.005006	No	ns	0.1154						Ctrl-SM vs. GFP-SM	-0.04333	-0.07455 to -0.01211	Yes	**	0.0087
	BFP-YPD vs. Ctrl-YPD	0.02667	-0.02349 to 0.07683	No	ns	0.4476						Ctrl-SD vs. BFP-SD	-0.04333	-0.06651 to -0.02016	Yes	**	0.001						Ctrl-SM vs. BFP-SM	-0.035	-0.06704 to -0.002963	Yes	*	0.0321
	RFP-YPD vs. Ctrl-YPD	0.02667	-0.02479 to 0.07812	No	ns	0.4884						Ctrl-SD vs. RFP-SD	-0.02833	-0.04637 to -0.01029	Yes	**	0.0043						Ctrl-SM vs. RFP-SM	-0.06167	-0.09247 to -0.03086	Yes	**	0.0023
	Row 47											Row 47											Row 47
	GFP-YPD vs. Ctrl-YPD	-0.04	-0.08929 to 0.009292	No	ns	0.125						Ctrl-SD vs. GFP-SD	-0.025	-0.05585 to 0.005853	No	ns	0.1212						Ctrl-SM vs. GFP-SM	-0.04833	-0.07905 to -0.01762	Yes	**	0.0038
	BFP-YPD vs. Ctrl-YPD	0.03167	-0.01500 to 0.07833	No	ns	0.2268						Ctrl-SD vs. BFP-SD	-0.04833	-0.07117 to -0.02549	Yes	***	0.0004						Ctrl-SM vs. BFP-SM	-0.03833	-0.06968 to -0.006985	Yes	*	0.0173
	RFP-YPD vs. Ctrl-YPD	0.02833	-0.02042 to 0.07708	No	ns	0.3713						Ctrl-SD vs. RFP-SD	-0.03167	-0.05066 to -0.01267	Yes	**	0.0024						Ctrl-SM vs. RFP-SM	-0.06833	-0.09823 to -0.03844	Yes	**	0.0012
	Row 48											Row 48											Row 48
	GFP-YPD vs. Ctrl-YPD	-0.045	-0.09986 to 0.009860	No	ns	0.1181						Ctrl-SD vs. GFP-SD	-0.015	-0.04322 to 0.01322	No	ns	0.4338						Ctrl-SM vs. GFP-SM	-0.05167	-0.08630 to -0.01704	Yes	**	0.0058
	BFP-YPD vs. Ctrl-YPD	0.03	-0.02284 to 0.08284	No	ns	0.3572						Ctrl-SD vs. BFP-SD	-0.04167	-0.06520 to -0.01814	Yes	**	0.0019						Ctrl-SM vs. BFP-SM	-0.04	-0.07570 to -0.004298	Yes	*	0.0282
	RFP-YPD vs. Ctrl-YPD	0.02333	-0.03114 to 0.07780	No	ns	0.714						Ctrl-SD vs. RFP-SD	-0.02667	-0.04210 to -0.01123	Yes	**	0.002						Ctrl-SM vs. RFP-SM	-0.07	-0.1045 to -0.03555	Yes	**	0.002
	Row 49											Row 49											Row 49
	GFP-YPD vs. Ctrl-YPD	-0.04833	-0.1014 to 0.004725	No	ns	0.0772						Ctrl-SD vs. GFP-SD	-0.01167	-0.04417 to 0.02084	No	ns	0.8924						Ctrl-SM vs. GFP-SM	-0.05	-0.08049 to -0.01951	Yes	**	0.0025
	BFP-YPD vs. Ctrl-YPD	0.03167	-0.01814 to 0.08147	No	ns	0.2768						Ctrl-SD vs. BFP-SD	-0.045	-0.06810 to -0.02190	Yes	***	0.001						Ctrl-SM vs. BFP-SM	-0.04	-0.07216 to -0.007840	Yes	*	0.0153
	RFP-YPD vs. Ctrl-YPD	0.02167	-0.02978 to 0.07312	No	ns	0.7466						Ctrl-SD vs. RFP-SD	-0.02667	-0.04225 to -0.01108	Yes	**	0.002						Ctrl-SM vs. RFP-SM	-0.07333	-0.1006 to -0.04611	Yes	***	0.0002
	Row 50											Row 50											Row 50
	GFP-YPD vs. Ctrl-YPD	-0.05167	-0.1030 to -0.0003400	Yes	*	0.0484						Ctrl-SD vs. GFP-SD	-0.006667	-0.03824 to 0.02491	No	ns	>0.9999						Ctrl-SM vs. GFP-SM	-0.05167	-0.08033 to -0.02301	Yes	**	0.0015
	BFP-YPD vs. Ctrl-YPD	0.035	-0.01499 to 0.08499	No	ns	0.2059						Ctrl-SD vs. BFP-SD	-0.045	-0.06824 to -0.02176	Yes	**	0.0013						Ctrl-SM vs. BFP-SM	-0.04167	-0.07104 to -0.01229	Yes	**	0.007
	RFP-YPD vs. Ctrl-YPD	0.02	-0.03240 to 0.07240	No	ns	0.8854						Ctrl-SD vs. RFP-SD	-0.02167	-0.03544 to -0.007891	Yes	**	0.0035						Ctrl-SM vs. RFP-SM	-0.07333	-0.1006 to -0.04610	Yes	***	0.0003
	Row 51											Row 51											Row 51
	GFP-YPD vs. Ctrl-YPD	-0.05	-0.1034 to 0.003429	No	ns	0.0679						Ctrl-SD vs. GFP-SD	-0.003333	-0.03275 to 0.02608	No	ns	>0.9999						Ctrl-SM vs. GFP-SM	-0.055	-0.08742 to -0.02258	Yes	**	0.0025
	BFP-YPD vs. Ctrl-YPD	0.04	-0.01169 to 0.09169	No	ns	0.1406						Ctrl-SD vs. BFP-SD	-0.04667	-0.07439 to -0.01895	Yes	**	0.0028						Ctrl-SM vs. BFP-SM	-0.04167	-0.07621 to -0.007128	Yes	*	0.0185
	RFP-YPD vs. Ctrl-YPD	0.01833	-0.03694 to 0.07360	No	ns	>0.9999						Ctrl-SD vs. RFP-SD	-0.01833	-0.03581 to -0.0008540	Yes	*	0.0395						Ctrl-SM vs. RFP-SM	-0.07667	-0.1084 to -0.04490	Yes	***	0.0006
	Row 52											Row 52											Row 52
	GFP-YPD vs. Ctrl-YPD	-0.05333	-0.1070 to 0.0003092	No	ns	0.0514						Ctrl-SD vs. GFP-SD	0.005	-0.02533 to 0.03533	No	ns	>0.9999						Ctrl-SM vs. GFP-SM	-0.05667	-0.09114 to -0.02219	Yes	**	0.0033
	BFP-YPD vs. Ctrl-YPD	0.035	-0.01710 to 0.08710	No	ns	0.2286						Ctrl-SD vs. BFP-SD	-0.045	-0.06888 to -0.02112	Yes	**	0.001						Ctrl-SM vs. BFP-SM	-0.03833	-0.07504 to -0.001627	Yes	*	0.0403
	RFP-YPD vs. Ctrl-YPD	0.01667	-0.03801 to 0.07135	No	ns	>0.9999						Ctrl-SD vs. RFP-SD	-0.015	-0.03237 to 0.002366	No	ns	0.0949						Ctrl-SM vs. RFP-SM	-0.07667	-0.1109 to -0.04238	Yes	**	0.0011
	Row 53											Row 53											Row 53
	GFP-YPD vs. Ctrl-YPD	-0.055	-0.1095 to -0.0004548	Yes	*	0.0481						Ctrl-SD vs. GFP-SD	0.008333	-0.02213 to 0.03879	No	ns	>0.9999						Ctrl-SM vs. GFP-SM	-0.05667	-0.08753 to -0.02580	Yes	**	0.0013
	BFP-YPD vs. Ctrl-YPD	0.03667	-0.01617 to 0.08950	No	ns	0.1998						Ctrl-SD vs. BFP-SD	-0.04333	-0.06914 to -0.01753	Yes	**	0.0024						Ctrl-SM vs. BFP-SM	-0.04167	-0.07519 to -0.008143	Yes	*	0.0154
	RFP-YPD vs. Ctrl-YPD	0.01333	-0.04295 to 0.06962	No	ns	>0.9999						Ctrl-SD vs. RFP-SD	-0.01	-0.02780 to 0.007805	No	ns	0.3744						Ctrl-SM vs. RFP-SM	-0.07667	-0.1064 to -0.04693	Yes	***	0.0006
	Row 54											Row 54											Row 54
	GFP-YPD vs. Ctrl-YPD	-0.05667	-0.1107 to -0.002598	Yes	*	0.0399						Ctrl-SD vs. GFP-SD	0.01167	-0.02027 to 0.04361	No	ns	0.9439						Ctrl-SM vs. GFP-SM	-0.06	-0.09159 to -0.02841	Yes	**	0.0011
	BFP-YPD vs. Ctrl-YPD	0.03833	-0.01405 to 0.09072	No	ns	0.1701						Ctrl-SD vs. BFP-SD	-0.04333	-0.07451 to -0.01216	Yes	**	0.008						Ctrl-SM vs. BFP-SM	-0.04	-0.07657 to -0.003433	Yes	*	0.0316
	RFP-YPD vs. Ctrl-YPD	0.01167	-0.04418 to 0.06752	No	ns	>0.9999						Ctrl-SD vs. RFP-SD	-0.006667	-0.02958 to 0.01625	No	ns	>0.9999						Ctrl-SM vs. RFP-SM	-0.08	-0.1103 to -0.04968	Yes	***	0.0003
	Row 55											Row 55											Row 55
	GFP-YPD vs. Ctrl-YPD	-0.06	-0.1138 to -0.006238	Yes	*	0.0291						Ctrl-SD vs. GFP-SD	0.01833	-0.01619 to 0.05286	No	ns	0.4659						Ctrl-SM vs. GFP-SM	-0.055	-0.08554 to -0.02446	Yes	**	0.002
	BFP-YPD vs. Ctrl-YPD	0.04167	-0.01057 to 0.09390	No	ns	0.1219						Ctrl-SD vs. BFP-SD	-0.045	-0.07285 to -0.01715	Yes	**	0.0028						Ctrl-SM vs. BFP-SM	-0.04	-0.07734 to -0.002656	Yes	*	0.0353
	RFP-YPD vs. Ctrl-YPD	0.01167	-0.04418 to 0.06752	No	ns	>0.9999						Ctrl-SD vs. RFP-SD	-0.005	-0.02956 to 0.01956	No	ns	>0.9999						Ctrl-SM vs. RFP-SM	-0.07833	-0.1089 to -0.04773	Yes	***	0.0006
	Row 56											Row 56											Row 56
	GFP-YPD vs. Ctrl-YPD	-0.06167	-0.1175 to -0.005855	Yes	*	0.0311						Ctrl-SD vs. GFP-SD	0.02333	-0.01229 to 0.05896	No	ns	0.2664						Ctrl-SM vs. GFP-SM	-0.05667	-0.09022 to -0.02311	Yes	**	0.0021
	BFP-YPD vs. Ctrl-YPD	0.04333	-0.01194 to 0.09861	No	ns	0.1271						Ctrl-SD vs. BFP-SD	-0.04667	-0.07883 to -0.01451	Yes	**	0.0058						Ctrl-SM vs. BFP-SM	-0.035	-0.06910 to -0.0008979	Yes	*	0.0439
	RFP-YPD vs. Ctrl-YPD	0.01167	-0.04648 to 0.06982	No	ns	>0.9999						Ctrl-SD vs. RFP-SD	0.003333	-0.02428 to 0.03095	No	ns	>0.9999						Ctrl-SM vs. RFP-SM	-0.075	-0.1054 to -0.04464	Yes	***	0.0005
	Row 57											Row 57											Row 57
	GFP-YPD vs. Ctrl-YPD	-0.06	-0.1169 to -0.003134	Yes	*	0.0386						Ctrl-SD vs. GFP-SD	0.02833	-0.008816 to 0.06548	No	ns	0.1601						Ctrl-SM vs. GFP-SM	-0.05667	-0.09104 to -0.02229	Yes	**	0.0031
	BFP-YPD vs. Ctrl-YPD	0.04833	-0.006897 to 0.1036	No	ns	0.0873						Ctrl-SD vs. BFP-SD	-0.04167	-0.07577 to -0.007565	Yes	*	0.0171						Ctrl-SM vs. BFP-SM	-0.03833	-0.07583 to -0.0008415	Yes	*	0.0448
	RFP-YPD vs. Ctrl-YPD	0.01	-0.04846 to 0.06846	No	ns	>0.9999						Ctrl-SD vs. RFP-SD	0.01	-0.02064 to 0.04064	No	ns	0.9464						Ctrl-SM vs. RFP-SM	-0.08	-0.1138 to -0.04617	Yes	***	0.0007
	Row 58											Row 58											Row 58
	GFP-YPD vs. Ctrl-YPD	-0.065	-0.1223 to -0.007722	Yes	*	0.0273						Ctrl-SD vs. GFP-SD	0.04	-0.001819 to 0.08182	No	ns	0.0619						Ctrl-SM vs. GFP-SM	-0.05667	-0.08644 to -0.02689	Yes	***	0.001
	BFP-YPD vs. Ctrl-YPD	0.04667	-0.01000 to 0.1033	No	ns	0.1101						Ctrl-SD vs. BFP-SD	-0.04333	-0.08148 to -0.005190	Yes	*	0.0259						Ctrl-SM vs. BFP-SM	-0.04	-0.07397 to -0.006026	Yes	*	0.0211
	RFP-YPD vs. Ctrl-YPD	0.003333	-0.05723 to 0.06389	No	ns	>0.9999						Ctrl-SD vs. RFP-SD	0.01667	-0.01863 to 0.05196	No	ns	0.4924						Ctrl-SM vs. RFP-SM	-0.08333	-0.1114 to -0.05528	Yes	***	0.0001
	Row 59											Row 59											Row 59
	GFP-YPD vs. Ctrl-YPD	-0.06833	-0.1266 to -0.01005	Yes	*	0.0225						Ctrl-SD vs. GFP-SD	0.04	-0.001819 to 0.08182	No	ns	0.0619						Ctrl-SM vs. GFP-SM	-0.05667	-0.08967 to -0.02366	Yes	**	0.0022
	BFP-YPD vs. Ctrl-YPD	0.04667	-0.009907 to 0.1032	No	ns	0.1078						Ctrl-SD vs. BFP-SD	-0.045	-0.08309 to -0.006908	Yes	*	0.0208						Ctrl-SM vs. BFP-SM	-0.04	-0.07635 to -0.003647	Yes	*	0.0306
	RFP-YPD vs. Ctrl-YPD	0	-0.06132 to 0.06132	No	ns	>0.9999						Ctrl-SD vs. RFP-SD	0.01667	-0.01863 to 0.05196	No	ns	0.4924						Ctrl-SM vs. RFP-SM	-0.07667	-0.1087 to -0.04463	Yes	***	0.0006
	Row 60											Row 60											Row 60
	GFP-YPD vs. Ctrl-YPD	-0.06833	-0.1292 to -0.007501	Yes	*	0.0289						Ctrl-SD vs. GFP-SD	0.04167	0.001323 to 0.08201	Yes	*	0.0426						Ctrl-SM vs. GFP-SM	-0.05833	-0.09125 to -0.02542	Yes	**	0.0015
	BFP-YPD vs. Ctrl-YPD	0.045	-0.01548 to 0.1055	No	ns	0.1538						Ctrl-SD vs. BFP-SD	-0.04333	-0.08183 to -0.004839	Yes	*	0.0274						Ctrl-SM vs. BFP-SM	-0.04	-0.07734 to -0.002656	Yes	*	0.0353
	RFP-YPD vs. Ctrl-YPD	-0.001667	-0.06363 to 0.06030	No	ns	>0.9999						Ctrl-SD vs. RFP-SD	0.02	-0.01682 to 0.05682	No	ns	0.3555						Ctrl-SM vs. RFP-SM	-0.08333	-0.1138 to -0.05285	Yes	***	0.0003
	Row 61											Row 61											Row 61
	GFP-YPD vs. Ctrl-YPD	-0.07	-0.1293 to -0.01067	Yes	*	0.0218						Ctrl-SD vs. GFP-SD	0.045	-0.002274 to 0.09227	No	ns	0.0631						Ctrl-SM vs. GFP-SM	-0.06333	-0.09807 to -0.02860	Yes	**	0.0016
	BFP-YPD vs. Ctrl-YPD	0.04667	-0.01117 to 0.1045	No	ns	0.1155						Ctrl-SD vs. BFP-SD	-0.045	-0.08967 to -0.0003346	Yes	*	0.0483						Ctrl-SM vs. BFP-SM	-0.03833	-0.07504 to -0.001627	Yes	*	0.0403
	RFP-YPD vs. Ctrl-YPD	-0.003333	-0.06361 to 0.05694	No	ns	>0.9999						Ctrl-SD vs. RFP-SD	0.02	-0.02494 to 0.06494	No	ns	0.547						Ctrl-SM vs. RFP-SM	-0.08333	-0.1174 to -0.04927	Yes	***	0.0006
	Row 62											Row 62											Row 62
	GFP-YPD vs. Ctrl-YPD	-0.06833	-0.1313 to -0.005369	Yes	*	0.0338						Ctrl-SD vs. GFP-SD	0.04667	-0.001231 to 0.09456	No	ns	0.0566						Ctrl-SM vs. GFP-SM	-0.06	-0.09626 to -0.02374	Yes	**	0.0026
	BFP-YPD vs. Ctrl-YPD	0.04667	-0.01528 to 0.1086	No	ns	0.1469						Ctrl-SD vs. BFP-SD	-0.04667	-0.09360 to 0.0002619	No	ns	0.0513						Ctrl-SM vs. BFP-SM	-0.04	-0.07686 to -0.003142	Yes	*	0.0331
	RFP-YPD vs. Ctrl-YPD	-0.001667	-0.06541 to 0.06207	No	ns	>0.9999						Ctrl-SD vs. RFP-SD	0.025	-0.02096 to 0.07096	No	ns	0.344						Ctrl-SM vs. RFP-SM	-0.08333	-0.1174 to -0.04927	Yes	***	0.0006
	Row 63											Row 63											Row 63
	GFP-YPD vs. Ctrl-YPD	-0.06833	-0.1313 to -0.005369	Yes	*	0.0338						Ctrl-SD vs. GFP-SD	0.04833	0.002465 to 0.09420	Yes	*	0.0388						Ctrl-SM vs. GFP-SM	-0.05667	-0.09114 to -0.02219	Yes	**	0.0033
	BFP-YPD vs. Ctrl-YPD	0.04833	-0.01369 to 0.1104	No	ns	0.1296						Ctrl-SD vs. BFP-SD	-0.045	-0.09140 to 0.001404	No	ns	0.0578						Ctrl-SM vs. BFP-SM	-0.04	-0.07686 to -0.003142	Yes	*	0.0331
	RFP-YPD vs. Ctrl-YPD	-0.001667	-0.06541 to 0.06207	No	ns	>0.9999						Ctrl-SD vs. RFP-SD	0.02333	-0.02130 to 0.06797	No	ns	0.3946						Ctrl-SM vs. RFP-SM	-0.08167	-0.1157 to -0.04762	Yes	***	0.0006
	Row 64											Row 64											Row 64
	GFP-YPD vs. Ctrl-YPD	-0.06667	-0.1314 to -0.001955	Yes	*	0.0435						Ctrl-SD vs. GFP-SD	0.04833	-0.0009962 to 0.09766	No	ns	0.055						Ctrl-SM vs. GFP-SM	-0.05667	-0.09104 to -0.02229	Yes	**	0.0031
	BFP-YPD vs. Ctrl-YPD	0.05	-0.01400 to 0.1140	No	ns	0.128						Ctrl-SD vs. BFP-SD	-0.04333	-0.09113 to 0.004467	No	ns	0.0765						Ctrl-SM vs. BFP-SM	-0.04	-0.07649 to -0.003510	Yes	*	0.0314
	RFP-YPD vs. Ctrl-YPD	-0.001667	-0.06730 to 0.06396	No	ns	>0.9999						Ctrl-SD vs. RFP-SD	0.03	-0.01846 to 0.07846	No	ns	0.2469						Ctrl-SM vs. RFP-SM	-0.08167	-0.1154 to -0.04790	Yes	***	0.0006
	Row 65											Row 65											Row 65
	GFP-YPD vs. Ctrl-YPD	-0.06667	-0.1262 to -0.007142	Yes	*	0.0287						Ctrl-SD vs. GFP-SD	0.04833	0.0009876 to 0.09568	Yes	*	0.0453						Ctrl-SM vs. GFP-SM	-0.05833	-0.08905 to -0.02762	Yes	**	0.001
	BFP-YPD vs. Ctrl-YPD	0.05	-0.008064 to 0.1081	No	ns	0.0908						Ctrl-SD vs. BFP-SD	-0.04333	-0.08997 to 0.003304	No	ns	0.0695						Ctrl-SM vs. BFP-SM	-0.04167	-0.07519 to -0.008143	Yes	*	0.0154
	RFP-YPD vs. Ctrl-YPD	-0.003333	-0.06463 to 0.05796	No	ns	>0.9999						Ctrl-SD vs. RFP-SD	0.02667	-0.01978 to 0.07311	No	ns	0.3112						Ctrl-SM vs. RFP-SM	-0.08167	-0.1111 to -0.05220	Yes	***	0.0003
	Row 66											Row 66											Row 66
	GFP-YPD vs. Ctrl-YPD	-0.06833	-0.1363 to -0.0003681	Yes	*	0.0487						Ctrl-SD vs. GFP-SD	0.04833	-0.004507 to 0.1012	No	ns	0.0751						Ctrl-SM vs. GFP-SM	-0.05833	-0.09533 to -0.02134	Yes	**	0.0044
	BFP-YPD vs. Ctrl-YPD	0.04833	-0.01804 to 0.1147	No	ns	0.1631						Ctrl-SD vs. BFP-SD	-0.04333	-0.09447 to 0.007808	No	ns	0.1008						Ctrl-SM vs. BFP-SM	-0.03667	-0.07499 to 0.001661	No	ns	0.0615
	RFP-YPD vs. Ctrl-YPD	-0.008333	-0.07727 to 0.06061	No	ns	>0.9999						Ctrl-SD vs. RFP-SD	0.02833	-0.02351 to 0.08018	No	ns	0.3416						Ctrl-SM vs. RFP-SM	-0.07833	-0.1149 to -0.04173	Yes	**	0.0011
	Row 67											Row 67											Row 67
	GFP-YPD vs. Ctrl-YPD	-0.07	-0.1384 to -0.001610	Yes	*	0.0449						Ctrl-SD vs. GFP-SD	0.05	-0.003521 to 0.1035	No	ns	0.0685						Ctrl-SM vs. GFP-SM	-0.055	-0.09248 to -0.01752	Yes	**	0.0067
	BFP-YPD vs. Ctrl-YPD	0.05167	-0.01682 to 0.1202	No	ns	0.14						Ctrl-SD vs. BFP-SD	-0.04167	-0.09334 to 0.01000	No	ns	0.122						Ctrl-SM vs. BFP-SM	-0.035	-0.07369 to 0.003692	No	ns	0.079
	RFP-YPD vs. Ctrl-YPD	-0.005	-0.07525 to 0.06525	No	ns	>0.9999						Ctrl-SD vs. RFP-SD	0.025	-0.02738 to 0.07738	No	ns	0.4676						Ctrl-SM vs. RFP-SM	-0.075	-0.1120 to -0.03797	Yes	**	0.0014
	Row 68											Row 68											Row 68
	GFP-YPD vs. Ctrl-YPD	-0.06167	-0.1254 to 0.002073	No	ns	0.0583						Ctrl-SD vs. GFP-SD	0.04333	-0.007780 to 0.09445	No	ns	0.102						Ctrl-SM vs. GFP-SM	-0.05833	-0.09533 to -0.02134	Yes	**	0.0044
	BFP-YPD vs. Ctrl-YPD	0.05667	-0.005277 to 0.1186	No	ns	0.0719						Ctrl-SD vs. BFP-SD	-0.04333	-0.09398 to 0.007309	No	ns	0.0972						Ctrl-SM vs. BFP-SM	-0.035	-0.07388 to 0.003882	No	ns	0.081
	RFP-YPD vs. Ctrl-YPD	-0.001667	-0.06541 to 0.06207	No	ns	>0.9999						Ctrl-SD vs. RFP-SD	0.02333	-0.02791 to 0.07458	No	ns	0.5171						Ctrl-SM vs. RFP-SM	-0.075	-0.1117 to -0.03829	Yes	**	0.0016
	Row 69											Row 69											Row 69
	GFP-YPD vs. Ctrl-YPD	-0.06667	-0.1298 to -0.003577	Yes	*	0.0385						Ctrl-SD vs. GFP-SD	0.04333	-0.009197 to 0.09586	No	ns	0.1139						Ctrl-SM vs. GFP-SM	-0.05833	-0.09107 to -0.02559	Yes	**	0.0017
	BFP-YPD vs. Ctrl-YPD	0.05167	-0.01024 to 0.1136	No	ns	0.1028						Ctrl-SD vs. BFP-SD	-0.04167	-0.09347 to 0.01014	No	ns	0.1228						Ctrl-SM vs. BFP-SM	-0.03667	-0.07171 to -0.001623	Yes	*	0.0399
	RFP-YPD vs. Ctrl-YPD	-0.001667	-0.06541 to 0.06207	No	ns	>0.9999						Ctrl-SD vs. RFP-SD	0.02333	-0.02924 to 0.07591	No	ns	0.5443						Ctrl-SM vs. RFP-SM	-0.08	-0.1117 to -0.04829	Yes	***	0.0004
	Row 70											Row 70											Row 70
	GFP-YPD vs. Ctrl-YPD	-0.065	-0.1287 to -0.001344	Yes	*	0.0453						Ctrl-SD vs. GFP-SD	0.04167	-0.01425 to 0.09758	No	ns	0.1641						Ctrl-SM vs. GFP-SM	-0.05833	-0.09408 to -0.02259	Yes	**	0.0029
	BFP-YPD vs. Ctrl-YPD	0.04833	-0.01369 to 0.1104	No	ns	0.1296						Ctrl-SD vs. BFP-SD	-0.04167	-0.09722 to 0.01389	No	ns	0.158						Ctrl-SM vs. BFP-SM	-0.03667	-0.07352 to 0.0001911	No	ns	0.0513
	RFP-YPD vs. Ctrl-YPD	-0.003333	-0.06785 to 0.06119	No	ns	>0.9999						Ctrl-SD vs. RFP-SD	0.02167	-0.03479 to 0.07812	No	ns	0.7114						Ctrl-SM vs. RFP-SM	-0.075	-0.1090 to -0.04095	Yes	***	0.0006
	Row 71											Row 71											Row 71
	GFP-YPD vs. Ctrl-YPD	-0.06667	-0.1336 to 0.0002684	No	ns	0.0509						Ctrl-SD vs. GFP-SD	0.04	-0.02125 to 0.1013	No	ns	0.2449						Ctrl-SM vs. GFP-SM	-0.06	-0.09773 to -0.02227	Yes	**	0.0039
	BFP-YPD vs. Ctrl-YPD	0.05	-0.01649 to 0.1165	No	ns	0.1451						Ctrl-SD vs. BFP-SD	-0.04167	-0.1028 to 0.01946	No	ns	0.2109						Ctrl-SM vs. BFP-SM	-0.04167	-0.08086 to -0.002478	Yes	*	0.0369
	RFP-YPD vs. Ctrl-YPD	-0.003333	-0.07171 to 0.06504	No	ns	>0.9999						Ctrl-SD vs. RFP-SD	0.01667	-0.04581 to 0.07915	No	ns	>0.9999						Ctrl-SM vs. RFP-SM	-0.07833	-0.1154 to -0.04131	Yes	**	0.001
	Row 72											Row 72											Row 72
	GFP-YPD vs. Ctrl-YPD	-0.06667	-0.1336 to 0.0002684	No	ns	0.0509						Ctrl-SD vs. GFP-SD	0.04167	-0.02010 to 0.1034	No	ns	0.2278						Ctrl-SM vs. GFP-SM	-0.05833	-0.09438 to -0.02228	Yes	**	0.0034
	BFP-YPD vs. Ctrl-YPD	0.05	-0.01649 to 0.1165	No	ns	0.1451						Ctrl-SD vs. BFP-SD	-0.04167	-0.1028 to 0.01946	No	ns	0.2109						Ctrl-SM vs. BFP-SM	-0.035	-0.07151 to 0.001508	No	ns	0.0609
	RFP-YPD vs. Ctrl-YPD	-0.006667	-0.07529 to 0.06195	No	ns	>0.9999						Ctrl-SD vs. RFP-SD	0.01833	-0.04418 to 0.08085	No	ns	>0.9999						Ctrl-SM vs. RFP-SM	-0.07833	-0.1135 to -0.04318	Yes	***	0.0006
	Row 73											Row 73											Row 73
	GFP-YPD vs. Ctrl-YPD	-0.06333	-0.1317 to 0.005057	No	ns	0.0701						Ctrl-SD vs. GFP-SD	0.03833	-0.01928 to 0.09594	No	ns	0.244						Ctrl-SM vs. GFP-SM	-0.05833	-0.09563 to -0.02104	Yes	**	0.0048
	BFP-YPD vs. Ctrl-YPD	0.05333	-0.01476 to 0.1214	No	ns	0.126						Ctrl-SD vs. BFP-SD	-0.04	-0.09680 to 0.01680	No	ns	0.1988						Ctrl-SM vs. BFP-SM	-0.035	-0.07369 to 0.003692	No	ns	0.079
	RFP-YPD vs. Ctrl-YPD	-0.005	-0.07525 to 0.06525	No	ns	>0.9999						Ctrl-SD vs. RFP-SD	0.02	-0.03771 to 0.07771	No	ns	0.8257						Ctrl-SM vs. RFP-SM	-0.07667	-0.1137 to -0.03963	Yes	**	0.0011
	Row 74											Row 74											Row 74
	GFP-YPD vs. Ctrl-YPD	-0.06	-0.1268 to 0.006752	No	ns	0.0797						Ctrl-SD vs. GFP-SD	0.03667	-0.02223 to 0.09556	No	ns	0.2934						Ctrl-SM vs. GFP-SM	-0.06167	-0.09995 to -0.02338	Yes	**	0.0041
	BFP-YPD vs. Ctrl-YPD	0.05667	-0.009615 to 0.1229	No	ns	0.0923						Ctrl-SD vs. BFP-SD	-0.04333	-0.1018 to 0.01516	No	ns	0.1665						Ctrl-SM vs. BFP-SM	-0.03667	-0.07673 to 0.003399	No	ns	0.0752
	RFP-YPD vs. Ctrl-YPD	-0.001667	-0.07044 to 0.06711	No	ns	>0.9999						Ctrl-SD vs. RFP-SD	0.02	-0.03927 to 0.07927	No	ns	0.8723						Ctrl-SM vs. RFP-SM	-0.07667	-0.1149 to -0.03842	Yes	**	0.0018
	Row 75											Row 75											Row 75
	GFP-YPD vs. Ctrl-YPD	-0.05667	-0.1261 to 0.01280	No	ns	0.1192						Ctrl-SD vs. GFP-SD	0.035	-0.02872 to 0.09872	No	ns	0.4035						Ctrl-SM vs. GFP-SM	-0.05833	-0.09678 to -0.01989	Yes	**	0.0056
	BFP-YPD vs. Ctrl-YPD	0.05833	-0.009620 to 0.1263	No	ns	0.0927						Ctrl-SD vs. BFP-SD	-0.03833	-0.1015 to 0.02487	No	ns	0.2962						Ctrl-SM vs. BFP-SM	-0.03667	-0.07673 to 0.003399	No	ns	0.0752
	RFP-YPD vs. Ctrl-YPD	0.003333	-0.06704 to 0.07371	No	ns	>0.9999						Ctrl-SD vs. RFP-SD	0.01667	-0.04814 to 0.08147	No	ns	>0.9999						Ctrl-SM vs. RFP-SM	-0.07333	-0.1114 to -0.03526	Yes	**	0.0017
	Row 76											Row 76											Row 76
	GFP-YPD vs. Ctrl-YPD	-0.05833	-0.1271 to 0.01042	No	ns	0.1012						Ctrl-SD vs. GFP-SD	0.03667	-0.02721 to 0.1005	No	ns	0.3499						Ctrl-SM vs. GFP-SM	-0.055	-0.09050 to -0.01950	Yes	**	0.0046
	BFP-YPD vs. Ctrl-YPD	0.05667	-0.01114 to 0.1245	No	ns	0.1026						Ctrl-SD vs. BFP-SD	-0.04	-0.1038 to 0.02377	No	ns	0.2688						Ctrl-SM vs. BFP-SM	-0.03667	-0.07219 to -0.001139	Yes	*	0.0431
	RFP-YPD vs. Ctrl-YPD	0.003333	-0.06562 to 0.07229	No	ns	>0.9999						Ctrl-SD vs. RFP-SD	0.01667	-0.04862 to 0.08195	No	ns	>0.9999						Ctrl-SM vs. RFP-SM	-0.07167	-0.1065 to -0.03683	Yes	**	0.0011
	Row 77											Row 77											Row 77
	GFP-YPD vs. Ctrl-YPD	-0.055	-0.1269 to 0.01687	No	ns	0.1504						Ctrl-SD vs. GFP-SD	0.03667	-0.02326 to 0.09660	No	ns	0.2957						Ctrl-SM vs. GFP-SM	-0.05833	-0.09668 to -0.01999	Yes	**	0.0063
	BFP-YPD vs. Ctrl-YPD	0.05833	-0.01238 to 0.1290	No	ns	0.1066						Ctrl-SD vs. BFP-SD	-0.03833	-0.09855 to 0.02188	No	ns	0.2691						Ctrl-SM vs. BFP-SM	-0.035	-0.07391 to 0.003908	No	ns	0.0797
	RFP-YPD vs. Ctrl-YPD	0.003333	-0.07072 to 0.07738	No	ns	>0.9999						Ctrl-SD vs. RFP-SD	0.01667	-0.04447 to 0.07780	No	ns	>0.9999						Ctrl-SM vs. RFP-SM	-0.07333	-0.1117 to -0.03500	Yes	**	0.0019
	Row 78											Row 78											Row 78
	GFP-YPD vs. Ctrl-YPD	-0.05667	-0.1295 to 0.01616	No	ns	0.1384						Ctrl-SD vs. GFP-SD	0.035	-0.03093 to 0.1009	No	ns	0.4372						Ctrl-SM vs. GFP-SM	-0.05667	-0.09815 to -0.01519	Yes	*	0.0106
	BFP-YPD vs. Ctrl-YPD	0.05833	-0.01453 to 0.1312	No	ns	0.116						Ctrl-SD vs. BFP-SD	-0.03667	-0.1023 to 0.02898	No	ns	0.3793						Ctrl-SM vs. BFP-SM	-0.035	-0.07664 to 0.006640	No	ns	0.1042
	RFP-YPD vs. Ctrl-YPD	0	-0.07423 to 0.07423	No	ns	>0.9999						Ctrl-SD vs. RFP-SD	0.015	-0.05201 to 0.08201	No	ns	>0.9999						Ctrl-SM vs. RFP-SM	-0.07333	-0.1147 to -0.03201	Yes	**	0.003
	Row 79											Row 79											Row 79
	GFP-YPD vs. Ctrl-YPD	-0.05833	-0.1311 to 0.01443	No	ns	0.1237						Ctrl-SD vs. GFP-SD	0.03	-0.03144 to 0.09144	No	ns	0.5377						Ctrl-SM vs. GFP-SM	-0.05833	-0.09965 to -0.01702	Yes	**	0.0093
	BFP-YPD vs. Ctrl-YPD	0.05833	-0.01453 to 0.1312	No	ns	0.116						Ctrl-SD vs. BFP-SD	-0.03667	-0.09731 to 0.02398	No	ns	0.3014						Ctrl-SM vs. BFP-SM	-0.03167	-0.07439 to 0.01106	No	ns	0.1719
	RFP-YPD vs. Ctrl-YPD	-0.001667	-0.07656 to 0.07323	No	ns	>0.9999						Ctrl-SD vs. RFP-SD	0.015	-0.04713 to 0.07713	No	ns	>0.9999						Ctrl-SM vs. RFP-SM	-0.07667	-0.1180 to -0.03534	Yes	**	0.0024
	Row 80											Row 80											Row 80
	GFP-YPD vs. Ctrl-YPD	-0.05333	-0.1217 to 0.01506	No	ns	0.1384						Ctrl-SD vs. GFP-SD	0.02833	-0.03516 to 0.09183	No	ns	0.6329						Ctrl-SM vs. GFP-SM	-0.06167	-0.1030 to -0.02032	Yes	**	0.0068
	BFP-YPD vs. Ctrl-YPD	0.05833	-0.009612 to 0.1263	No	ns	0.0914						Ctrl-SD vs. BFP-SD	-0.04	-0.1032 to 0.02316	No	ns	0.2618						Ctrl-SM vs. BFP-SM	-0.03667	-0.07876 to 0.005424	No	ns	0.0914
	RFP-YPD vs. Ctrl-YPD	0.003333	-0.06771 to 0.07437	No	ns	>0.9999						Ctrl-SD vs. RFP-SD	0.01167	-0.05267 to 0.07600	No	ns	>0.9999						Ctrl-SM vs. RFP-SM	-0.07667	-0.1180 to -0.03534	Yes	**	0.0024
	Row 81											Row 81											Row 81
	GFP-YPD vs. Ctrl-YPD	-0.05167	-0.1250 to 0.02167	No	ns	0.1986						Ctrl-SD vs. GFP-SD	0.03	-0.03277 to 0.09277	No	ns	0.547						Ctrl-SM vs. GFP-SM	-0.055	-0.09979 to -0.01021	Yes	*	0.019
	BFP-YPD vs. Ctrl-YPD	0.06333	-0.009250 to 0.1359	No	ns	0.086						Ctrl-SD vs. BFP-SD	-0.03833	-0.1010 to 0.02431	No	ns	0.2946						Ctrl-SM vs. BFP-SM	-0.03167	-0.07660 to 0.01326	No	ns	0.1942
	RFP-YPD vs. Ctrl-YPD	0.006667	-0.06867 to 0.08200	No	ns	>0.9999						Ctrl-SD vs. RFP-SD	0.01333	-0.05052 to 0.07719	No	ns	>0.9999						Ctrl-SM vs. RFP-SM	-0.07167	-0.1164 to -0.02694	Yes	**	0.0048
	Row 82											Row 82											Row 82
	GFP-YPD vs. Ctrl-YPD	-0.05167	-0.1250 to 0.02167	No	ns	0.1986						Ctrl-SD vs. GFP-SD	0.025	-0.04289 to 0.09289	No	ns	0.891						Ctrl-SM vs. GFP-SM	-0.05833	-0.09916 to -0.01751	Yes	**	0.0083
	BFP-YPD vs. Ctrl-YPD	0.06	-0.01253 to 0.1325	No	ns	0.1053						Ctrl-SD vs. BFP-SD	-0.04	-0.1075 to 0.02746	No	ns	0.3246						Ctrl-SM vs. BFP-SM	-0.035	-0.07719 to 0.007188	No	ns	0.1128
	RFP-YPD vs. Ctrl-YPD	0.005	-0.07076 to 0.08076	No	ns	>0.9999						Ctrl-SD vs. RFP-SD	0.01	-0.05896 to 0.07896	No	ns	>0.9999						Ctrl-SM vs. RFP-SM	-0.075	-0.1159 to -0.03409	Yes	**	0.003
	Row 83											Row 83											Row 83
	GFP-YPD vs. Ctrl-YPD	-0.05	-0.1273 to 0.02729	No	ns	0.257						Ctrl-SD vs. GFP-SD	0.025	-0.04289 to 0.09289	No	ns	0.891						Ctrl-SM vs. GFP-SM	-0.05833	-0.09916 to -0.01751	Yes	**	0.0083
	BFP-YPD vs. Ctrl-YPD	0.06	-0.01674 to 0.1367	No	ns	0.1297						Ctrl-SD vs. BFP-SD	-0.04	-0.1074 to 0.02737	No	ns	0.3209						Ctrl-SM vs. BFP-SM	-0.03333	-0.07444 to 0.007776	No	ns	0.1203
	RFP-YPD vs. Ctrl-YPD	0.005	-0.07444 to 0.08444	No	ns	>0.9999						Ctrl-SD vs. RFP-SD	0.01	-0.05896 to 0.07896	No	ns	>0.9999						Ctrl-SM vs. RFP-SM	-0.07	-0.1107 to -0.02932	Yes	**	0.0036
	Row 84											Row 84											Row 84
	GFP-YPD vs. Ctrl-YPD	-0.05167	-0.1304 to 0.02704	No	ns	0.2398						Ctrl-SD vs. GFP-SD	0.02333	-0.04708 to 0.09374	No	ns	>0.9999						Ctrl-SM vs. GFP-SM	-0.05833	-0.09916 to -0.01751	Yes	**	0.0083
	BFP-YPD vs. Ctrl-YPD	0.05833	-0.02053 to 0.1372	No	ns	0.1532						Ctrl-SD vs. BFP-SD	-0.04167	-0.1119 to 0.02856	No	ns	0.3113						Ctrl-SM vs. BFP-SM	-0.03333	-0.07444 to 0.007776	No	ns	0.1203
	RFP-YPD vs. Ctrl-YPD	0.006667	-0.07508 to 0.08841	No	ns	>0.9999						Ctrl-SD vs. RFP-SD	0.005	-0.06706 to 0.07706	No	ns	>0.9999						Ctrl-SM vs. RFP-SM	-0.07	-0.1107 to -0.02932	Yes	**	0.0036
	Row 85											Row 85											Row 85
	GFP-YPD vs. Ctrl-YPD	-0.04833	-0.1227 to 0.02607	No	ns	0.2576						Ctrl-SD vs. GFP-SD	0.02	-0.04560 to 0.08560	No	ns	>0.9999						Ctrl-SM vs. GFP-SM	-0.055	-0.09570 to -0.01430	Yes	*	0.0127
	BFP-YPD vs. Ctrl-YPD	0.06	-0.01361 to 0.1336	No	ns	0.11						Ctrl-SD vs. BFP-SD	-0.03833	-0.1039 to 0.02719	No	ns	0.3388						Ctrl-SM vs. BFP-SM	-0.03167	-0.07271 to 0.009377	No	ns	0.1442
	RFP-YPD vs. Ctrl-YPD	0.006667	-0.06971 to 0.08304	No	ns	>0.9999						Ctrl-SD vs. RFP-SD	0.001667	-0.06520 to 0.06853	No	ns	>0.9999						Ctrl-SM vs. RFP-SM	-0.06833	-0.1090 to -0.02768	Yes	**	0.0039
	Row 86											Row 86											Row 86
	GFP-YPD vs. Ctrl-YPD	-0.04833	-0.1257 to 0.02908	No	ns	0.2865						Ctrl-SD vs. GFP-SD	0.02333	-0.04236 to 0.08902	No	ns	0.9353						Ctrl-SM vs. GFP-SM	-0.05833	-0.09780 to -0.01887	Yes	**	0.008
	BFP-YPD vs. Ctrl-YPD	0.06	-0.01688 to 0.1369	No	ns	0.1288						Ctrl-SD vs. BFP-SD	-0.03833	-0.1039 to 0.02719	No	ns	0.3388						Ctrl-SM vs. BFP-SM	-0.03333	-0.07435 to 0.007687	No	ns	0.1226
	RFP-YPD vs. Ctrl-YPD	0.006667	-0.07265 to 0.08598	No	ns	>0.9999						Ctrl-SD vs. RFP-SD	0.006667	-0.05970 to 0.07303	No	ns	>0.9999						Ctrl-SM vs. RFP-SM	-0.07333	-0.1128 to -0.03391	Yes	**	0.0021
	Row 87											Row 87											Row 87
	GFP-YPD vs. Ctrl-YPD	-0.04333	-0.1175 to 0.03087	No	ns	0.347						Ctrl-SD vs. GFP-SD	0.02167	-0.04699 to 0.09033	No	ns	>0.9999						Ctrl-SM vs. GFP-SM	-0.05833	-0.1031 to -0.01359	Yes	*	0.0142
	BFP-YPD vs. Ctrl-YPD	0.065	-0.008391 to 0.1384	No	ns	0.082						Ctrl-SD vs. BFP-SD	-0.04	-0.1087 to 0.02866	No	ns	0.337						Ctrl-SM vs. BFP-SM	-0.035	-0.08038 to 0.01038	No	ns	0.1457
	RFP-YPD vs. Ctrl-YPD	0.01	-0.06753 to 0.08753	No	ns	>0.9999						Ctrl-SD vs. RFP-SD	0.005	-0.06491 to 0.07491	No	ns	>0.9999						Ctrl-SM vs. RFP-SM	-0.075	-0.1199 to -0.03012	Yes	**	0.0045
	Row 88											Row 88											Row 88
	GFP-YPD vs. Ctrl-YPD	-0.04833	-0.1258 to 0.02915	No	ns	0.2789						Ctrl-SD vs. GFP-SD	0.01667	-0.05488 to 0.08821	No	ns	>0.9999						Ctrl-SM vs. GFP-SM	-0.06	-0.1008 to -0.01924	Yes	**	0.0072
	BFP-YPD vs. Ctrl-YPD	0.05667	-0.02079 to 0.1341	No	ns	0.1613						Ctrl-SD vs. BFP-SD	-0.04167	-0.1132 to 0.02988	No	ns	0.3396						Ctrl-SM vs. BFP-SM	-0.035	-0.07719 to 0.007188	No	ns	0.1128
	RFP-YPD vs. Ctrl-YPD	0.006667	-0.07459 to 0.08792	No	ns	>0.9999						Ctrl-SD vs. RFP-SD	0.003333	-0.06964 to 0.07631	No	ns	>0.9999						Ctrl-SM vs. RFP-SM	-0.07667	-0.1174 to -0.03595	Yes	**	0.0023
	Row 89											Row 89											Row 89
	GFP-YPD vs. Ctrl-YPD	-0.04333	-0.1208 to 0.03408	No	ns	0.3864						Ctrl-SD vs. GFP-SD	0.01833	-0.05307 to 0.08974	No	ns	>0.9999						Ctrl-SM vs. GFP-SM	-0.05833	-0.09916 to -0.01751	Yes	**	0.0083
	BFP-YPD vs. Ctrl-YPD	0.06	-0.01670 to 0.1367	No	ns	0.1294						Ctrl-SD vs. BFP-SD	-0.03667	-0.1080 to 0.03471	No	ns	0.4546						Ctrl-SM vs. BFP-SM	-0.03333	-0.07444 to 0.007776	No	ns	0.1203
	RFP-YPD vs. Ctrl-YPD	0.01167	-0.06955 to 0.09288	No	ns	>0.9999						Ctrl-SD vs. RFP-SD	0.005	-0.06721 to 0.07721	No	ns	>0.9999						Ctrl-SM vs. RFP-SM	-0.06833	-0.1090 to -0.02768	Yes	**	0.0039
	Row 90											Row 90											Row 90
	GFP-YPD vs. Ctrl-YPD	-0.045	-0.1229 to 0.03289	No	ns	0.3531						Ctrl-SD vs. GFP-SD	0.01	-0.06036 to 0.08036	No	ns	>0.9999						Ctrl-SM vs. GFP-SM	-0.05833	-0.09916 to -0.01751	Yes	**	0.0083
	BFP-YPD vs. Ctrl-YPD	0.06333	-0.01406 to 0.1407	No	ns	0.11						Ctrl-SD vs. BFP-SD	-0.04167	-0.1123 to 0.02895	No	ns	0.331						Ctrl-SM vs. BFP-SM	-0.03167	-0.07334 to 0.01000	No	ns	0.1557
	RFP-YPD vs. Ctrl-YPD	0.01167	-0.07127 to 0.09460	No	ns	>0.9999						Ctrl-SD vs. RFP-SD	0	-0.07160 to 0.07160	No	ns	>0.9999						Ctrl-SM vs. RFP-SM	-0.06833	-0.1090 to -0.02768	Yes	**	0.0039
	Row 91											Row 91											Row 91
	GFP-YPD vs. Ctrl-YPD	-0.04	-0.1238 to 0.04383	No	ns	0.5467						Ctrl-SD vs. GFP-SD	0.015	-0.05619 to 0.08619	No	ns	>0.9999						Ctrl-SM vs. GFP-SM	-0.055	-0.09973 to -0.01027	Yes	*	0.0193
	BFP-YPD vs. Ctrl-YPD	0.065	-0.01872 to 0.1487	No	ns	0.1316						Ctrl-SD vs. BFP-SD	-0.04167	-0.1127 to 0.02935	No	ns	0.3335						Ctrl-SM vs. BFP-SM	-0.03333	-0.07865 to 0.01198	No	ns	0.1719
	RFP-YPD vs. Ctrl-YPD	0.015	-0.07252 to 0.1025	No	ns	>0.9999						Ctrl-SD vs. RFP-SD	0	-0.07184 to 0.07184	No	ns	>0.9999						Ctrl-SM vs. RFP-SM	-0.07	-0.1148 to -0.02523	Yes	**	0.006
	Row 92											Row 92											Row 92
	GFP-YPD vs. Ctrl-YPD	-0.04	-0.1231 to 0.04315	No	ns	0.5416						Ctrl-SD vs. GFP-SD	0.01167	-0.06340 to 0.08673	No	ns	>0.9999						Ctrl-SM vs. GFP-SM	-0.05333	-0.1000 to -0.006671	Yes	*	0.0274
	BFP-YPD vs. Ctrl-YPD	0.06667	-0.01608 to 0.1494	No	ns	0.1177						Ctrl-SD vs. BFP-SD	-0.045	-0.1201 to 0.03007	No	ns	0.3105						Ctrl-SM vs. BFP-SM	-0.03167	-0.07901 to 0.01568	No	ns	0.2357
	RFP-YPD vs. Ctrl-YPD	0.01667	-0.07124 to 0.1046	No	ns	>0.9999						Ctrl-SD vs. RFP-SD	-0.005	-0.08118 to 0.07118	No	ns	>0.9999						Ctrl-SM vs. RFP-SM	-0.06833	-0.1150 to -0.02167	Yes	**	0.008
	Row 93											Row 93											Row 93
	GFP-YPD vs. Ctrl-YPD	-0.04333	-0.1266 to 0.03989	No	ns	0.4507						Ctrl-SD vs. GFP-SD	0.006667	-0.06698 to 0.08031	No	ns	>0.9999						Ctrl-SM vs. GFP-SM	-0.055	-0.1000 to -0.009972	Yes	*	0.0198
	BFP-YPD vs. Ctrl-YPD	0.065	-0.01810 to 0.1481	No	ns	0.1282						Ctrl-SD vs. BFP-SD	-0.04333	-0.1175 to 0.03084	No	ns	0.3446						Ctrl-SM vs. BFP-SM	-0.02833	-0.07354 to 0.01688	No	ns	0.2787
	RFP-YPD vs. Ctrl-YPD	0.015	-0.07425 to 0.1043	No	ns	>0.9999						Ctrl-SD vs. RFP-SD	-0.001667	-0.07605 to 0.07272	No	ns	>0.9999						Ctrl-SM vs. RFP-SM	-0.06833	-0.1135 to -0.02315	Yes	**	0.0075
	Row 94											Row 94											Row 94
	GFP-YPD vs. Ctrl-YPD	-0.04	-0.1287 to 0.04869	No	ns	0.622						Ctrl-SD vs. GFP-SD	0.008333	-0.06650 to 0.08317	No	ns	>0.9999						Ctrl-SM vs. GFP-SM	-0.055	-0.1008 to -0.009164	Yes	*	0.0215
	BFP-YPD vs. Ctrl-YPD	0.06667	-0.02170 to 0.1550	No	ns	0.1443						Ctrl-SD vs. BFP-SD	-0.04167	-0.1159 to 0.03253	No	ns	0.3754						Ctrl-SM vs. BFP-SM	-0.03	-0.07597 to 0.01597	No	ns	0.2463
	RFP-YPD vs. Ctrl-YPD	0.01667	-0.07463 to 0.1080	No	ns	>0.9999						Ctrl-SD vs. RFP-SD	-0.003333	-0.07813 to 0.07147	No	ns	>0.9999						Ctrl-SM vs. RFP-SM	-0.06833	-0.1141 to -0.02252	Yes	**	0.0073
	Row 95											Row 95											Row 95
	GFP-YPD vs. Ctrl-YPD	-0.04167	-0.1248 to 0.04142	No	ns	0.4932						Ctrl-SD vs. GFP-SD	0.008333	-0.06996 to 0.08663	No	ns	>0.9999						Ctrl-SM vs. GFP-SM	-0.05333	-0.09943 to -0.007239	Yes	*	0.0259
	BFP-YPD vs. Ctrl-YPD	0.065	-0.01774 to 0.1477	No	ns	0.129						Ctrl-SD vs. BFP-SD	-0.04333	-0.1218 to 0.03509	No	ns	0.3926						Ctrl-SM vs. BFP-SM	-0.03167	-0.07788 to 0.01454	No	ns	0.2106
	RFP-YPD vs. Ctrl-YPD	0.01333	-0.07577 to 0.1024	No	ns	>0.9999						Ctrl-SD vs. RFP-SD	-0.005	-0.08369 to 0.07369	No	ns	>0.9999						Ctrl-SM vs. RFP-SM	-0.07	-0.1161 to -0.02388	Yes	**	0.0069
	Row 96											Row 96											Row 96
	GFP-YPD vs. Ctrl-YPD	-0.03833	-0.1275 to 0.05081	No	ns	0.6637						Ctrl-SD vs. GFP-SD	0.003333	-0.07954 to 0.08621	No	ns	>0.9999						Ctrl-SM vs. GFP-SM	-0.05167	-0.09778 to -0.005549	Yes	*	0.0299
	BFP-YPD vs. Ctrl-YPD	0.06667	-0.02271 to 0.1560	No	ns	0.1491						Ctrl-SD vs. BFP-SD	-0.04167	-0.1238 to 0.04045	No	ns	0.4635						Ctrl-SM vs. BFP-SM	-0.02833	-0.07516 to 0.01850	No	ns	0.318
	RFP-YPD vs. Ctrl-YPD	0.01667	-0.07791 to 0.1112	No	ns	>0.9999						Ctrl-SD vs. RFP-SD	-0.006667	-0.08949 to 0.07616	No	ns	>0.9999						Ctrl-SM vs. RFP-SM	-0.06667	-0.1131 to -0.02025	Yes	**	0.0078
	Test details	Mean 1	Mean 2	Mean Diff.	SE of diff.	N1	N2	t	DF			Test details	Mean 1	Mean 2	Mean Diff.	SE of diff.	N1	N2	t	DF			Test details	Mean 1	Mean 2	Mean Diff.	SE of diff.	N1	N2	t	DF
	Row 1											Row 1											Row 1
	GFP-YPD vs. Ctrl-YPD	0.02667	0.02333	0.003333	0.003944	6	6	0.8452	8.448			Ctrl-SD vs. GFP-SD	0.02667	0.02833	-0.001667	0.002687	6	6	0.6202	9.494			Ctrl-SM vs. GFP-SM	0.02667	0.04	-0.01333	0.004216	6	6	3.162	9.412
	BFP-YPD vs. Ctrl-YPD	0.02	0.02333	-0.003333	0.004216	6	6	0.7906	9.412			Ctrl-SD vs. BFP-SD	0.02667	0.03	-0.003333	0.004944	6	6	0.6742	7.118			Ctrl-SM vs. BFP-SM	0.02667	0.04	-0.01333	0.004216	6	6	3.162	9.412
	RFP-YPD vs. Ctrl-YPD	0.02	0.02333	-0.003333	0.003333	6	6	1	5			Ctrl-SD vs. RFP-SD	0.02667	0.03667	-0.01	0.003944	6	6	2.535	8.448			Ctrl-SM vs. RFP-SM	0.02667	0.035	-0.008333	0.004773	6	6	1.746	9.994
	Row 2											Row 2											Row 2
	GFP-YPD vs. Ctrl-YPD	0.03167	0.025	0.006667	0.003801	6	6	1.754	9.135			Ctrl-SD vs. GFP-SD	0.02833	0.03167	-0.003333	0.002357	6	6	1.414	10			Ctrl-SM vs. GFP-SM	0.025	0.03333	-0.008333	0.004014	6	6	2.076	8.327
	BFP-YPD vs. Ctrl-YPD	0.03	0.025	0.005	0.003416	6	6	1.464	9.8			Ctrl-SD vs. BFP-SD	0.02833	0.02833	0	0.003496	6	6	0	7.707			Ctrl-SM vs. BFP-SM	0.025	0.02833	-0.003333	0.003801	6	6	0.8771	7.253
	RFP-YPD vs. Ctrl-YPD	0.02833	0.025	0.003333	0.002789	6	6	1.195	9.245			Ctrl-SD vs. RFP-SD	0.02833	0.03167	-0.003333	0.002357	6	6	1.414	10			Ctrl-SM vs. RFP-SM	0.025	0.03167	-0.006667	0.003801	6	6	1.754	7.253
	Row 3											Row 3											Row 3
	GFP-YPD vs. Ctrl-YPD	0.03167	0.02667	0.005	0.003727	6	6	1.342	8.853			Ctrl-SD vs. GFP-SD	0.03167	0.03333	-0.001667	0.002687	6	6	0.6202	9.494			Ctrl-SM vs. GFP-SM	0.02833	0.03333	-0.005	0.003727	6	6	1.342	8.853
	BFP-YPD vs. Ctrl-YPD	0.03167	0.02667	0.005	0.002687	6	6	1.861	9.494			Ctrl-SD vs. BFP-SD	0.03167	0.03333	-0.001667	0.002687	6	6	0.6202	9.494			Ctrl-SM vs. BFP-SM	0.02833	0.03167	-0.003333	0.003496	6	6	0.9535	7.707
	RFP-YPD vs. Ctrl-YPD	0.03	0.02667	0.003333	0.002108	6	6	1.581	5			Ctrl-SD vs. RFP-SD	0.03167	0.03333	-0.001667	0.002687	6	6	0.6202	9.494			Ctrl-SM vs. RFP-SM	0.02833	0.03333	-0.005	0.003727	6	6	1.342	8.853
	Row 4											Row 4											Row 4
	GFP-YPD vs. Ctrl-YPD	0.03167	0.02833	0.003333	0.003496	6	6	0.9535	7.707			Ctrl-SD vs. GFP-SD	0.03333	0.03833	-0.005	0.002687	6	6	1.861	9.494			Ctrl-SM vs. GFP-SM	0.02833	0.03333	-0.005	0.003727	6	6	1.342	8.853
	BFP-YPD vs. Ctrl-YPD	0.03333	0.02833	0.005	0.002687	6	6	1.861	9.494			Ctrl-SD vs. BFP-SD	0.03333	0.035	-0.001667	0.003073	6	6	0.5423	9.966			Ctrl-SM vs. BFP-SM	0.02833	0.03333	-0.005	0.003727	6	6	1.342	8.853
	RFP-YPD vs. Ctrl-YPD	0.03167	0.02833	0.003333	0.002357	6	6	1.414	10			Ctrl-SD vs. RFP-SD	0.03333	0.04	-0.006667	0.002108	6	6	3.162	5			Ctrl-SM vs. RFP-SM	0.02833	0.035	-0.006667	0.003801	6	6	1.754	9.135
	Row 5											Row 5											Row 5
	GFP-YPD vs. Ctrl-YPD	0.03833	0.03167	0.006667	0.004346	6	6	1.534	10			Ctrl-SD vs. GFP-SD	0.04167	0.04333	-0.001667	0.003727	6	6	0.4472	8.853			Ctrl-SM vs. GFP-SM	0.03333	0.04333	-0.01	0.002981	6	6	3.354	10
	BFP-YPD vs. Ctrl-YPD	0.04	0.03167	0.008333	0.004014	6	6	2.076	9.711			Ctrl-SD vs. BFP-SD	0.04167	0.04333	-0.001667	0.004534	6	6	0.3676	9.935			Ctrl-SM vs. BFP-SM	0.03333	0.03667	-0.003333	0.002981	6	6	1.118	10
	RFP-YPD vs. Ctrl-YPD	0.03667	0.03167	0.005	0.003727	6	6	1.342	8.853			Ctrl-SD vs. RFP-SD	0.04167	0.045	-0.003333	0.003801	6	6	0.8771	9.135			Ctrl-SM vs. RFP-SM	0.03333	0.04	-0.006667	0.002108	6	6	3.162	5
	Row 6											Row 6											Row 6
	GFP-YPD vs. Ctrl-YPD	0.04167	0.03833	0.003333	0.003496	6	6	0.9535	7.707			Ctrl-SD vs. GFP-SD	0.04833	0.05167	-0.003333	0.002357	6	6	1.414	10			Ctrl-SM vs. GFP-SM	0.03833	0.04333	-0.005	0.003727	6	6	1.342	8.853
	BFP-YPD vs. Ctrl-YPD	0.04333	0.03833	0.005	0.002687	6	6	1.861	9.494			Ctrl-SD vs. BFP-SD	0.04833	0.05167	-0.003333	0.004346	6	6	0.767	6.674			Ctrl-SM vs. BFP-SM	0.03833	0.045	-0.006667	0.003801	6	6	1.754	9.135
	RFP-YPD vs. Ctrl-YPD	0.04	0.03833	0.001667	0.003073	6	6	0.5423	8.55			Ctrl-SD vs. RFP-SD	0.04833	0.05333	-0.005	0.002687	6	6	1.861	9.494			Ctrl-SM vs. RFP-SM	0.03833	0.04333	-0.005	0.003727	6	6	1.342	8.853
	Row 7											Row 7											Row 7
	GFP-YPD vs. Ctrl-YPD	0.05	0.04167	0.008333	0.004773	6	6	1.746	9.717			Ctrl-SD vs. GFP-SD	0.06167	0.05833	0.003333	0.003496	6	6	0.9535	7.707			Ctrl-SM vs. GFP-SM	0.04167	0.05333	-0.01167	0.003727	6	6	3.13	8.853
	BFP-YPD vs. Ctrl-YPD	0.05333	0.04167	0.01167	0.003727	6	6	3.13	8.853			Ctrl-SD vs. BFP-SD	0.06167	0.065	-0.003333	0.006412	6	6	0.5199	7.739			Ctrl-SM vs. BFP-SM	0.04167	0.05	-0.008333	0.004014	6	6	2.076	9.711
	RFP-YPD vs. Ctrl-YPD	0.04833	0.04167	0.006667	0.003496	6	6	1.907	7.707			Ctrl-SD vs. RFP-SD	0.06167	0.065	-0.003333	0.003801	6	6	0.8771	9.135			Ctrl-SM vs. RFP-SM	0.04167	0.05167	-0.01	0.003496	6	6	2.86	7.707
	Row 8											Row 8											Row 8
	GFP-YPD vs. Ctrl-YPD	0.06	0.05167	0.008333	0.00654	6	6	1.274	7.623			Ctrl-SD vs. GFP-SD	0.07167	0.07	0.001667	0.003073	6	6	0.5423	5			Ctrl-SM vs. GFP-SM	0.05	0.05667	-0.006667	0.004944	6	6	1.348	9.918
	BFP-YPD vs. Ctrl-YPD	0.065	0.05167	0.01333	0.004595	6	6	2.902	9.89			Ctrl-SD vs. BFP-SD	0.07167	0.08167	-0.01	0.006236	6	6	1.604	7.908			Ctrl-SM vs. BFP-SM	0.05	0.055	-0.005	0.004282	6	6	1.168	8.288
	RFP-YPD vs. Ctrl-YPD	0.05833	0.05167	0.006667	0.003496	6	6	1.907	7.707			Ctrl-SD vs. RFP-SD	0.07167	0.07667	-0.005	0.004534	6	6	1.103	9.935			Ctrl-SM vs. RFP-SM	0.05	0.05833	-0.008333	0.004014	6	6	2.076	6.997
	Row 9											Row 9											Row 9
	GFP-YPD vs. Ctrl-YPD	0.07167	0.06667	0.005	0.007341	6	6	0.6811	8.963			Ctrl-SD vs. GFP-SD	0.09	0.08667	0.003333	0.004216	6	6	0.7906	8			Ctrl-SM vs. GFP-SM	0.05833	0.065	-0.006667	0.005869	6	6	1.136	9.057
	BFP-YPD vs. Ctrl-YPD	0.08	0.06667	0.01333	0.005578	6	6	2.39	9.8			Ctrl-SD vs. BFP-SD	0.09	0.1	-0.01	0.008563	6	6	1.168	7.118			Ctrl-SM vs. BFP-SM	0.05833	0.065	-0.006667	0.00527	6	6	1.265	7.094
	RFP-YPD vs. Ctrl-YPD	0.07167	0.06667	0.005	0.006368	6	6	0.7851	9.85			Ctrl-SD vs. RFP-SD	0.09	0.09333	-0.003333	0.006146	6	6	0.5423	9.204			Ctrl-SM vs. RFP-SM	0.05833	0.06333	-0.005	0.005217	6	6	0.9583	6.88
	Row 10											Row 10											Row 10
	GFP-YPD vs. Ctrl-YPD	0.08667	0.08167	0.005	0.00969	6	6	0.516	8.78			Ctrl-SD vs. GFP-SD	0.1167	0.1117	0.005	0.005821	6	6	0.8589	8.362			Ctrl-SM vs. GFP-SM	0.06833	0.075	-0.006667	0.005869	6	6	1.136	9.057
	BFP-YPD vs. Ctrl-YPD	0.1	0.08167	0.01833	0.00654	6	6	2.803	8.758			Ctrl-SD vs. BFP-SD	0.1167	0.1267	-0.01	0.01043	6	6	0.9583	7.671			Ctrl-SM vs. BFP-SM	0.06833	0.07667	-0.008333	0.005821	6	6	1.431	8.94
	RFP-YPD vs. Ctrl-YPD	0.08667	0.08167	0.005	0.006872	6	6	0.7276	9.425			Ctrl-SD vs. RFP-SD	0.1167	0.115	0.001667	0.008333	6	6	0.2	9.194			Ctrl-SM vs. RFP-SM	0.06833	0.07333	-0.005	0.005217	6	6	0.9583	6.88
	Row 11											Row 11											Row 11
	GFP-YPD vs. Ctrl-YPD	0.1083	0.1017	0.006667	0.0109	6	6	0.6114	8.665			Ctrl-SD vs. GFP-SD	0.1433	0.1367	0.006667	0.005963	6	6	1.118	6.4			Ctrl-SM vs. GFP-SM	0.07833	0.08667	-0.008333	0.006872	6	6	1.213	9.988
	BFP-YPD vs. Ctrl-YPD	0.125	0.1017	0.02333	0.008233	6	6	2.834	9.957			Ctrl-SD vs. BFP-SD	0.1433	0.155	-0.01167	0.01138	6	6	1.025	7.876			Ctrl-SM vs. BFP-SM	0.07833	0.08833	-0.01	0.006236	6	6	1.604	9.715
	RFP-YPD vs. Ctrl-YPD	0.1083	0.1017	0.006667	0.008882	6	6	0.7506	9.929			Ctrl-SD vs. RFP-SD	0.1433	0.1433	0	0.0083	6	6	0	9.907			Ctrl-SM vs. RFP-SM	0.07833	0.08667	-0.008333	0.005821	6	6	1.431	8.94
	Row 12											Row 12											Row 12
	GFP-YPD vs. Ctrl-YPD	0.1367	0.1317	0.005	0.0144	6	6	0.3473	8.656			Ctrl-SD vs. GFP-SD	0.1767	0.165	0.01167	0.007491	6	6	1.557	7.456			Ctrl-SM vs. GFP-SM	0.09333	0.1	-0.006667	0.007149	6	6	0.9325	9.549
	BFP-YPD vs. Ctrl-YPD	0.16	0.1317	0.02833	0.01078	6	6	2.629	9.934			Ctrl-SD vs. BFP-SD	0.1767	0.195	-0.01833	0.01493	6	6	1.228	7.346			Ctrl-SM vs. BFP-SM	0.09333	0.1083	-0.015	0.006872	6	6	2.183	9.083
	RFP-YPD vs. Ctrl-YPD	0.1333	0.1317	0.001667	0.01157	6	6	0.144	9.961			Ctrl-SD vs. RFP-SD	0.1767	0.18	-0.003333	0.01145	6	6	0.2911	9.06			Ctrl-SM vs. RFP-SM	0.09333	0.1	-0.006667	0.006146	6	6	1.085	7.049
	Row 13											Row 13											Row 13
	GFP-YPD vs. Ctrl-YPD	0.17	0.1633	0.006667	0.0182	6	6	0.3664	8.801			Ctrl-SD vs. GFP-SD	0.2183	0.2067	0.01167	0.008596	6	6	1.357	7.879			Ctrl-SM vs. GFP-SM	0.1083	0.115	-0.006667	0.008628	6	6	0.7727	9.782
	BFP-YPD vs. Ctrl-YPD	0.2	0.1633	0.03667	0.01256	6	6	2.919	9.05			Ctrl-SD vs. BFP-SD	0.2183	0.245	-0.02667	0.01847	6	6	1.444	6.895			Ctrl-SM vs. BFP-SM	0.1083	0.125	-0.01667	0.008628	6	6	1.932	9.782
	RFP-YPD vs. Ctrl-YPD	0.1667	0.1633	0.003333	0.01422	6	6	0.2344	9.989			Ctrl-SD vs. RFP-SD	0.2183	0.2233	-0.005	0.01462	6	6	0.3419	8.157			Ctrl-SM vs. RFP-SM	0.1083	0.1183	-0.01	0.007226	6	6	1.384	7.105
	Row 14											Row 14											Row 14
	GFP-YPD vs. Ctrl-YPD	0.21	0.2033	0.006667	0.02092	6	6	0.3186	9.125			Ctrl-SD vs. GFP-SD	0.2717	0.255	0.01667	0.01101	6	6	1.514	8.146			Ctrl-SM vs. GFP-SM	0.1267	0.1333	-0.006667	0.009428	6	6	0.7071	9.174
	BFP-YPD vs. Ctrl-YPD	0.2483	0.2033	0.045	0.01655	6	6	2.719	9.894			Ctrl-SD vs. BFP-SD	0.2717	0.2983	-0.02667	0.02047	6	6	1.303	7.529			Ctrl-SM vs. BFP-SM	0.1267	0.145	-0.01833	0.009458	6	6	1.938	9.215
	RFP-YPD vs. Ctrl-YPD	0.2083	0.2033	0.005	0.01753	6	6	0.2853	9.997			Ctrl-SD vs. RFP-SD	0.2717	0.2733	-0.001667	0.0179	6	6	0.09309	8.366			Ctrl-SM vs. RFP-SM	0.1267	0.1333	-0.006667	0.0083	6	6	0.8032	6.854
	Row 15											Row 15											Row 15
	GFP-YPD vs. Ctrl-YPD	0.26	0.255	0.005	0.02579	6	6	0.1939	8.479			Ctrl-SD vs. GFP-SD	0.33	0.3083	0.02167	0.01195	6	6	1.813	8.037			Ctrl-SM vs. GFP-SM	0.1467	0.155	-0.008333	0.009458	6	6	0.8811	9.215
	BFP-YPD vs. Ctrl-YPD	0.31	0.255	0.055	0.01765	6	6	3.115	9.498			Ctrl-SD vs. BFP-SD	0.33	0.365	-0.035	0.02247	6	6	1.557	7.499			Ctrl-SM vs. BFP-SM	0.1467	0.165	-0.01833	0.009458	6	6	1.938	9.215
	RFP-YPD vs. Ctrl-YPD	0.2567	0.255	0.001667	0.0204	6	6	0.0817	9.938			Ctrl-SD vs. RFP-SD	0.33	0.3333	-0.003333	0.01978	6	6	0.1685	8.288			Ctrl-SM vs. RFP-SM	0.1467	0.1567	-0.01	0.0083	6	6	1.205	6.854
	Row 16											Row 16											Row 16
	GFP-YPD vs. Ctrl-YPD	0.32	0.315	0.005	0.03052	6	6	0.1638	9.163			Ctrl-SD vs. GFP-SD	0.395	0.3767	0.01833	0.01376	6	6	1.332	7.345			Ctrl-SM vs. GFP-SM	0.1667	0.1767	-0.01	0.01164	6	6	0.8589	9.43
	BFP-YPD vs. Ctrl-YPD	0.375	0.315	0.06	0.02214	6	6	2.711	9.037			Ctrl-SD vs. BFP-SD	0.395	0.4367	-0.04167	0.02574	6	6	1.618	7.727			Ctrl-SM vs. BFP-SM	0.1667	0.19	-0.02333	0.01145	6	6	2.038	9.233
	RFP-YPD vs. Ctrl-YPD	0.3183	0.315	0.003333	0.02519	6	6	0.1323	9.994			Ctrl-SD vs. RFP-SD	0.395	0.4033	-0.008333	0.02372	6	6	0.3513	8.247			Ctrl-SM vs. RFP-SM	0.1667	0.1817	-0.015	0.01035	6	6	1.449	7.514
	Row 17											Row 17											Row 17
	GFP-YPD vs. Ctrl-YPD	0.3883	0.3817	0.006667	0.03394	6	6	0.1964	9.111			Ctrl-SD vs. GFP-SD	0.4767	0.4483	0.02833	0.01572	6	6	1.802	8.389			Ctrl-SM vs. GFP-SM	0.19	0.2017	-0.01167	0.01327	6	6	0.8791	9.572
	BFP-YPD vs. Ctrl-YPD	0.455	0.3817	0.07333	0.02424	6	6	3.025	8.921			Ctrl-SD vs. BFP-SD	0.4767	0.5183	-0.04167	0.02806	6	6	1.485	7.688			Ctrl-SM vs. BFP-SM	0.19	0.22	-0.03	0.01291	6	6	2.324	9.273
	RFP-YPD vs. Ctrl-YPD	0.3867	0.3817	0.005	0.02979	6	6	0.1679	9.887			Ctrl-SD vs. RFP-SD	0.4767	0.4783	-0.001667	0.02609	6	6	0.06389	8.143			Ctrl-SM vs. RFP-SM	0.19	0.21	-0.02	0.01155	6	6	1.732	7.353
	Row 18											Row 18											Row 18
	GFP-YPD vs. Ctrl-YPD	0.4667	0.4583	0.008333	0.03725	6	6	0.2237	9.296			Ctrl-SD vs. GFP-SD	0.5567	0.5283	0.02833	0.01593	6	6	1.778	8.618			Ctrl-SM vs. GFP-SM	0.22	0.2317	-0.01167	0.01327	6	6	0.8791	9.572
	BFP-YPD vs. Ctrl-YPD	0.54	0.4583	0.08167	0.02638	6	6	3.095	8.35			Ctrl-SD vs. BFP-SD	0.5567	0.6	-0.04333	0.02728	6	6	1.588	7.856			Ctrl-SM vs. BFP-SM	0.22	0.2533	-0.03333	0.01308	6	6	2.548	9.426
	RFP-YPD vs. Ctrl-YPD	0.465	0.4583	0.006667	0.03298	6	6	0.2021	9.943			Ctrl-SD vs. RFP-SD	0.5567	0.56	-0.003333	0.02801	6	6	0.119	7.699			Ctrl-SM vs. RFP-SM	0.22	0.2383	-0.01833	0.01138	6	6	1.611	7.042
	Row 19											Row 19											Row 19
	GFP-YPD vs. Ctrl-YPD	0.55	0.5383	0.01167	0.04061	6	6	0.2873	9.126			Ctrl-SD vs. GFP-SD	0.6383	0.6083	0.03	0.01546	6	6	1.941	8.837			Ctrl-SM vs. GFP-SM	0.25	0.2617	-0.01167	0.016	6	6	0.729	9.625
	BFP-YPD vs. Ctrl-YPD	0.63	0.5383	0.09167	0.02868	6	6	3.196	8.714			Ctrl-SD vs. BFP-SD	0.6383	0.6867	-0.04833	0.02709	6	6	1.784	7.636			Ctrl-SM vs. BFP-SM	0.25	0.2833	-0.03333	0.01476	6	6	2.259	8.572
	RFP-YPD vs. Ctrl-YPD	0.55	0.5383	0.01167	0.03572	6	6	0.3266	9.886			Ctrl-SD vs. RFP-SD	0.6383	0.6433	-0.005	0.02544	6	6	0.1965	8.019			Ctrl-SM vs. RFP-SM	0.25	0.27	-0.02	0.01342	6	6	1.491	6.688
	Row 20											Row 20											Row 20
	GFP-YPD vs. Ctrl-YPD	0.6333	0.6317	0.001667	0.04428	6	6	0.03764	9.191			Ctrl-SD vs. GFP-SD	0.7217	0.6867	0.035	0.01593	6	6	2.197	8.379			Ctrl-SM vs. GFP-SM	0.2817	0.2933	-0.01167	0.01675	6	6	0.6965	9.749
	BFP-YPD vs. Ctrl-YPD	0.72	0.6317	0.08833	0.0307	6	6	2.877	8.237			Ctrl-SD vs. BFP-SD	0.7217	0.7733	-0.05167	0.02647	6	6	1.952	8.139			Ctrl-SM vs. BFP-SM	0.2817	0.3183	-0.03667	0.01567	6	6	2.34	9.04
	RFP-YPD vs. Ctrl-YPD	0.6333	0.6317	0.001667	0.03992	6	6	0.04175	9.821			Ctrl-SD vs. RFP-SD	0.7217	0.725	-0.003333	0.02623	6	6	0.1271	8.2			Ctrl-SM vs. RFP-SM	0.2817	0.3033	-0.02167	0.01416	6	6	1.53	7.202
	Row 21											Row 21											Row 21
	GFP-YPD vs. Ctrl-YPD	0.7233	0.725	-0.001667	0.0449	6	6	0.03712	8.738			Ctrl-SD vs. GFP-SD	0.8033	0.7633	0.04	0.01513	6	6	2.644	9.792			Ctrl-SM vs. GFP-SM	0.3117	0.325	-0.01333	0.01616	6	6	0.8251	9.426
	BFP-YPD vs. Ctrl-YPD	0.8167	0.725	0.09167	0.0288	6	6	3.183	7.955			Ctrl-SD vs. BFP-SD	0.8033	0.8517	-0.04833	0.02237	6	6	2.16	8.152			Ctrl-SM vs. BFP-SM	0.3117	0.3517	-0.04	0.01609	6	6	2.486	9.378
	RFP-YPD vs. Ctrl-YPD	0.7217	0.725	-0.003333	0.03866	6	6	0.08623	9.739			Ctrl-SD vs. RFP-SD	0.8033	0.8	0.003333	0.02499	6	6	0.1334	7.482			Ctrl-SM vs. RFP-SM	0.3117	0.3383	-0.02667	0.01386	6	6	1.923	6.752
	Row 22											Row 22											Row 22
	GFP-YPD vs. Ctrl-YPD	0.79	0.785	0.005	0.0316	6	6	0.1582	8.112			Ctrl-SD vs. GFP-SD	0.8567	0.8417	0.015	0.01128	6	6	1.33	7.251			Ctrl-SM vs. GFP-SM	0.3467	0.3583	-0.01167	0.01734	6	6	0.673	9.676
	BFP-YPD vs. Ctrl-YPD	0.8533	0.785	0.06833	0.01682	6	6	4.064	5.938			Ctrl-SD vs. BFP-SD	0.8567	0.885	-0.02833	0.007032	6	6	4.029	9.999			Ctrl-SM vs. BFP-SM	0.3467	0.3867	-0.04	0.0166	6	6	2.41	9.223
	RFP-YPD vs. Ctrl-YPD	0.8017	0.785	0.01667	0.03057	6	6	0.5452	8.334			Ctrl-SD vs. RFP-SD	0.8567	0.8633	-0.006667	0.01814	6	6	0.3676	5.798			Ctrl-SM vs. RFP-SM	0.3467	0.3733	-0.02667	0.01468	6	6	1.816	7.033
	Row 23											Row 23											Row 23
	GFP-YPD vs. Ctrl-YPD	0.83	0.8017	0.02833	0.014	6	6	2.023	7.588			Ctrl-SD vs. GFP-SD	0.855	0.8767	-0.02167	0.007032	6	6	3.081	6.111			Ctrl-SM vs. GFP-SM	0.3767	0.3917	-0.015	0.01809	6	6	0.8292	9.414
	BFP-YPD vs. Ctrl-YPD	0.8567	0.8017	0.055	0.007341	6	6	7.492	7.433			Ctrl-SD vs. BFP-SD	0.855	0.8817	-0.02667	0.002789	6	6	9.562	9.245			Ctrl-SM vs. BFP-SM	0.3767	0.42	-0.04333	0.01667	6	6	2.6	8.178
	RFP-YPD vs. Ctrl-YPD	0.8433	0.8017	0.04167	0.01485	6	6	2.806	7.275			Ctrl-SD vs. RFP-SD	0.855	0.8867	-0.03167	0.004014	6	6	7.889	8.742			Ctrl-SM vs. RFP-SM	0.3767	0.41	-0.03333	0.0152	6	6	2.193	6.283
	Row 24											Row 24											Row 24
	GFP-YPD vs. Ctrl-YPD	0.8333	0.8017	0.03167	0.01067	6	6	2.967	9.417			Ctrl-SD vs. GFP-SD	0.8483	0.8667	-0.01833	0.007341	6	6	2.497	7.033			Ctrl-SM vs. GFP-SM	0.41	0.4267	-0.01667	0.01838	6	6	0.9068	9.795
	BFP-YPD vs. Ctrl-YPD	0.8533	0.8017	0.05167	0.007341	6	6	7.038	7.433			Ctrl-SD vs. BFP-SD	0.8483	0.8783	-0.03	0.004346	6	6	6.903	10			Ctrl-SM vs. BFP-SM	0.41	0.4533	-0.04333	0.01687	6	6	2.569	8.856
	RFP-YPD vs. Ctrl-YPD	0.8567	0.8017	0.055	0.007782	6	6	7.068	8.544			Ctrl-SD vs. RFP-SD	0.8483	0.8833	-0.035	0.004534	6	6	7.72	9.935			Ctrl-SM vs. RFP-SM	0.41	0.4433	-0.03333	0.0152	6	6	2.193	6.882
	Row 25											Row 25											Row 25
	GFP-YPD vs. Ctrl-YPD	0.835	0.8017	0.03333	0.0107	6	6	3.116	9.401			Ctrl-SD vs. GFP-SD	0.8433	0.8567	-0.01333	0.006992	6	6	1.907	5.99			Ctrl-SM vs. GFP-SM	0.445	0.4617	-0.01667	0.0181	6	6	0.9206	9.408
	BFP-YPD vs. Ctrl-YPD	0.855	0.8017	0.05333	0.007817	6	6	6.822	8.621			Ctrl-SD vs. BFP-SD	0.8433	0.8783	-0.035	0.003727	6	6	9.391	8.853			Ctrl-SM vs. BFP-SM	0.445	0.485	-0.04	0.01722	6	6	2.322	8.726
	RFP-YPD vs. Ctrl-YPD	0.86	0.8017	0.05833	0.007032	6	6	8.296	6.521			Ctrl-SD vs. RFP-SD	0.8433	0.8783	-0.035	0.002687	6	6	13.02	9.494			Ctrl-SM vs. RFP-SM	0.445	0.4783	-0.03333	0.01553	6	6	2.147	6.709
	Row 26											Row 26											Row 26
	GFP-YPD vs. Ctrl-YPD	0.8317	0.8017	0.03	0.01059	6	6	2.832	9.861			Ctrl-SD vs. GFP-SD	0.8383	0.855	-0.01667	0.007379	6	6	2.259	7.01			Ctrl-SM vs. GFP-SM	0.475	0.4917	-0.01667	0.0181	6	6	0.9206	9.408
	BFP-YPD vs. Ctrl-YPD	0.8517	0.8017	0.05	0.007674	6	6	6.516	6.843			Ctrl-SD vs. BFP-SD	0.8383	0.8733	-0.035	0.003727	6	6	9.391	8.853			Ctrl-SM vs. BFP-SM	0.475	0.5183	-0.04333	0.01716	6	6	2.525	8.665
	RFP-YPD vs. Ctrl-YPD	0.8533	0.8017	0.05167	0.008199	6	6	6.302	8.184			Ctrl-SD vs. RFP-SD	0.8383	0.8733	-0.035	0.003727	6	6	9.391	8.853			Ctrl-SM vs. RFP-SM	0.475	0.5083	-0.03333	0.01553	6	6	2.147	6.709
	Row 27											Row 27											Row 27
	GFP-YPD vs. Ctrl-YPD	0.83	0.8	0.03	0.01033	6	6	2.905	10			Ctrl-SD vs. GFP-SD	0.8333	0.855	-0.02167	0.007032	6	6	3.081	5.978			Ctrl-SM vs. GFP-SM	0.5033	0.5233	-0.02	0.01719	6	6	1.163	9.604
	BFP-YPD vs. Ctrl-YPD	0.85	0.8	0.05	0.008165	6	6	6.124	7.353			Ctrl-SD vs. BFP-SD	0.8333	0.8717	-0.03833	0.002687	6	6	14.26	9.494			Ctrl-SM vs. BFP-SM	0.5033	0.55	-0.04667	0.01585	6	6	2.945	8.525
	RFP-YPD vs. Ctrl-YPD	0.8533	0.8	0.05333	0.008433	6	6	6.325	8			Ctrl-SD vs. RFP-SD	0.8333	0.8667	-0.03333	0.002981	6	6	11.18	10			Ctrl-SM vs. RFP-SM	0.5033	0.5367	-0.03333	0.01468	6	6	2.27	7.033
	Row 28											Row 28											Row 28
	GFP-YPD vs. Ctrl-YPD	0.8283	0.7983	0.03	0.0115	6	6	2.609	9.975			Ctrl-SD vs. GFP-SD	0.8333	0.8567	-0.02333	0.006992	6	6	3.337	5.99			Ctrl-SM vs. GFP-SM	0.5333	0.55	-0.01667	0.01647	6	6	1.012	9.116
	BFP-YPD vs. Ctrl-YPD	0.85	0.7983	0.05167	0.009098	6	6	5.679	6.852			Ctrl-SD vs. BFP-SD	0.8333	0.8683	-0.035	0.003727	6	6	9.391	8.853			Ctrl-SM vs. BFP-SM	0.5333	0.5767	-0.04333	0.01578	6	6	2.747	8.448
	RFP-YPD vs. Ctrl-YPD	0.8517	0.7983	0.05333	0.009603	6	6	5.554	7.961			Ctrl-SD vs. RFP-SD	0.8333	0.865	-0.03167	0.003073	6	6	10.3	9.966			Ctrl-SM vs. RFP-SM	0.5333	0.5667	-0.03333	0.01491	6	6	2.236	7.353
	Row 29											Row 29											Row 29
	GFP-YPD vs. Ctrl-YPD	0.8267	0.8	0.02667	0.01145	6	6	2.329	9.997			Ctrl-SD vs. GFP-SD	0.8283	0.8517	-0.02333	0.006236	6	6	3.742	7.908			Ctrl-SM vs. GFP-SM	0.56	0.5767	-0.01667	0.01687	6	6	0.9882	8.856
	BFP-YPD vs. Ctrl-YPD	0.8433	0.8	0.04333	0.009189	6	6	4.716	7.49			Ctrl-SD vs. BFP-SD	0.8283	0.8683	-0.04	0.004346	6	6	9.204	10			Ctrl-SM vs. BFP-SM	0.56	0.6033	-0.04333	0.01585	6	6	2.735	7.743
	RFP-YPD vs. Ctrl-YPD	0.85	0.8	0.05	0.009309	6	6	5.371	7.752			Ctrl-SD vs. RFP-SD	0.8283	0.865	-0.03667	0.003801	6	6	9.648	9.135			Ctrl-SM vs. RFP-SM	0.56	0.595	-0.035	0.015	6	6	2.333	6.595
	Row 30											Row 30											Row 30
	GFP-YPD vs. Ctrl-YPD	0.8233	0.8	0.02333	0.01174	6	6	1.988	9.99			Ctrl-SD vs. GFP-SD	0.8267	0.8483	-0.02167	0.007782	6	6	2.784	7.139			Ctrl-SM vs. GFP-SM	0.5817	0.605	-0.02333	0.01531	6	6	1.524	8.344
	BFP-YPD vs. Ctrl-YPD	0.845	0.8	0.045	0.009574	6	6	4.7	8.288			Ctrl-SD vs. BFP-SD	0.8267	0.87	-0.04333	0.004216	6	6	10.28	9.412			Ctrl-SM vs. BFP-SM	0.5817	0.6283	-0.04667	0.01502	6	6	3.107	7.984
	RFP-YPD vs. Ctrl-YPD	0.85	0.8	0.05	0.009309	6	6	5.371	7.752			Ctrl-SD vs. RFP-SD	0.8267	0.8633	-0.03667	0.004714	6	6	7.778	10			Ctrl-SM vs. RFP-SM	0.5817	0.6217	-0.04	0.01386	6	6	2.885	6.32
	Row 31											Row 31											Row 31
	GFP-YPD vs. Ctrl-YPD	0.82	0.8033	0.01667	0.01202	6	6	1.387	9.36			Ctrl-SD vs. GFP-SD	0.8233	0.8483	-0.025	0.007341	6	6	3.406	5.892			Ctrl-SM vs. GFP-SM	0.6017	0.6267	-0.025	0.01695	6	6	1.475	8.821
	BFP-YPD vs. Ctrl-YPD	0.845	0.8033	0.04167	0.01138	6	6	3.662	8.575			Ctrl-SD vs. BFP-SD	0.8233	0.8633	-0.04	0.002981	6	6	13.42	10			Ctrl-SM vs. BFP-SM	0.6017	0.6483	-0.04667	0.01588	6	6	2.938	7.645
	RFP-YPD vs. Ctrl-YPD	0.8483	0.8033	0.045	0.01067	6	6	4.217	7.353			Ctrl-SD vs. RFP-SD	0.8233	0.8583	-0.035	0.002687	6	6	13.02	9.494			Ctrl-SM vs. RFP-SM	0.6017	0.6467	-0.045	0.01507	6	6	2.985	6.547
	Row 32											Row 32											Row 32
	GFP-YPD vs. Ctrl-YPD	0.8183	0.8033	0.015	0.01293	6	6	1.16	9.92			Ctrl-SD vs. GFP-SD	0.82	0.8483	-0.02833	0.007923	6	6	3.576	7.514			Ctrl-SM vs. GFP-SM	0.6217	0.6467	-0.025	0.01529	6	6	1.635	8.323
	BFP-YPD vs. Ctrl-YPD	0.845	0.8033	0.04167	0.01138	6	6	3.662	8.575			Ctrl-SD vs. BFP-SD	0.82	0.8617	-0.04167	0.005426	6	6	7.679	9.912			Ctrl-SM vs. BFP-SM	0.6217	0.6617	-0.04	0.01386	6	6	2.885	6.32
	RFP-YPD vs. Ctrl-YPD	0.85	0.8033	0.04667	0.01054	6	6	4.427	7.094			Ctrl-SD vs. RFP-SD	0.82	0.855	-0.035	0.004282	6	6	8.174	8.288			Ctrl-SM vs. RFP-SM	0.6217	0.6633	-0.04167	0.01368	6	6	3.045	6.038
	Row 33											Row 33											Row 33
	GFP-YPD vs. Ctrl-YPD	0.8183	0.8033	0.015	0.01416	6	6	1.059	9.451			Ctrl-SD vs. GFP-SD	0.82	0.8483	-0.02833	0.007923	6	6	3.576	7.514			Ctrl-SM vs. GFP-SM	0.6367	0.655	-0.01833	0.01302	6	6	1.408	7.693
	BFP-YPD vs. Ctrl-YPD	0.845	0.8033	0.04167	0.01276	6	6	3.266	7.813			Ctrl-SD vs. BFP-SD	0.82	0.8583	-0.03833	0.004773	6	6	8.032	9.717			Ctrl-SM vs. BFP-SM	0.6367	0.67	-0.03333	0.01202	6	6	2.774	6.007
	RFP-YPD vs. Ctrl-YPD	0.8483	0.8033	0.045	0.01241	6	6	3.628	7.241			Ctrl-SD vs. RFP-SD	0.82	0.855	-0.035	0.004282	6	6	8.174	8.288			Ctrl-SM vs. RFP-SM	0.6367	0.675	-0.03833	0.01195	6	6	3.208	5.883
	Row 34											Row 34											Row 34
	GFP-YPD vs. Ctrl-YPD	0.815	0.805	0.01	0.01472	6	6	0.6794	8.972			Ctrl-SD vs. GFP-SD	0.815	0.8483	-0.03333	0.008233	6	6	4.049	8.26			Ctrl-SM vs. GFP-SM	0.6367	0.6533	-0.01667	0.0083	6	6	2.008	9.223
	BFP-YPD vs. Ctrl-YPD	0.8433	0.805	0.03833	0.01352	6	6	2.835	7.44			Ctrl-SD vs. BFP-SD	0.815	0.8583	-0.04333	0.00527	6	6	8.222	9.071			Ctrl-SM vs. BFP-SM	0.6367	0.665	-0.02833	0.007032	6	6	4.029	6.111
	RFP-YPD vs. Ctrl-YPD	0.8517	0.805	0.04667	0.01346	6	6	3.468	7.345			Ctrl-SD vs. RFP-SD	0.815	0.8533	-0.03833	0.004773	6	6	8.032	7.29			Ctrl-SM vs. RFP-SM	0.6367	0.67	-0.03333	0.007601	6	6	4.385	7.752
	Row 35											Row 35											Row 35
	GFP-YPD vs. Ctrl-YPD	0.81	0.8083	0.001667	0.01558	6	6	0.107	9.244			Ctrl-SD vs. GFP-SD	0.815	0.845	-0.03	0.007071	6	6	4.243	9.336			Ctrl-SM vs. GFP-SM	0.6317	0.6467	-0.015	0.008199	6	6	1.83	9.059
	BFP-YPD vs. Ctrl-YPD	0.845	0.8083	0.03667	0.01464	6	6	2.504	8.279			Ctrl-SD vs. BFP-SD	0.815	0.8583	-0.04333	0.00527	6	6	8.222	9.071			Ctrl-SM vs. BFP-SM	0.6317	0.6583	-0.02667	0.005055	6	6	5.275	6.202
	RFP-YPD vs. Ctrl-YPD	0.85	0.8083	0.04167	0.01424	6	6	2.926	7.744			Ctrl-SD vs. RFP-SD	0.815	0.8517	-0.03667	0.00527	6	6	6.957	9.071			Ctrl-SM vs. RFP-SM	0.6317	0.66	-0.02833	0.006009	6	6	4.715	9.36
	Row 36											Row 36											Row 36
	GFP-YPD vs. Ctrl-YPD	0.8117	0.8083	0.003333	0.01588	6	6	0.2099	9.464			Ctrl-SD vs. GFP-SD	0.8117	0.845	-0.03333	0.009006	6	6	3.701	8.388			Ctrl-SM vs. GFP-SM	0.6217	0.6383	-0.01667	0.007226	6	6	2.306	9.84
	BFP-YPD vs. Ctrl-YPD	0.8467	0.8083	0.03833	0.01462	6	6	2.621	8.255			Ctrl-SD vs. BFP-SD	0.8117	0.8583	-0.04667	0.005676	6	6	8.221	8.538			Ctrl-SM vs. BFP-SM	0.6217	0.6483	-0.02667	0.005055	6	6	5.275	6.202
	RFP-YPD vs. Ctrl-YPD	0.8533	0.8083	0.045	0.01368	6	6	3.289	6.917			Ctrl-SD vs. RFP-SD	0.8117	0.8483	-0.03667	0.005676	6	6	6.459	8.538			Ctrl-SM vs. RFP-SM	0.6217	0.655	-0.03333	0.005869	6	6	5.68	9.057
	Row 37											Row 37											Row 37
	GFP-YPD vs. Ctrl-YPD	0.8083	0.8133	-0.005	0.01462	6	6	0.3419	9.233			Ctrl-SD vs. GFP-SD	0.81	0.845	-0.035	0.01057	6	6	3.312	8.603			Ctrl-SM vs. GFP-SM	0.62	0.6333	-0.01333	0.006667	6	6	2	9.615
	BFP-YPD vs. Ctrl-YPD	0.8467	0.8133	0.03333	0.01398	6	6	2.384	8.566			Ctrl-SD vs. BFP-SD	0.81	0.8583	-0.04833	0.007032	6	6	6.874	8.918			Ctrl-SM vs. BFP-SM	0.62	0.645	-0.025	0.005627	6	6	4.443	6.811
	RFP-YPD vs. Ctrl-YPD	0.8517	0.8133	0.03833	0.01344	6	6	2.853	7.832			Ctrl-SD vs. RFP-SD	0.81	0.8483	-0.03833	0.00654	6	6	5.861	7.623			Ctrl-SM vs. RFP-SM	0.62	0.6533	-0.03333	0.006146	6	6	5.423	8.55
	Row 38											Row 38											Row 38
	GFP-YPD vs. Ctrl-YPD	0.8067	0.8167	-0.01	0.01535	6	6	0.6516	9.258			Ctrl-SD vs. GFP-SD	0.8067	0.8417	-0.035	0.008975	6	6	3.9	8.662			Ctrl-SM vs. GFP-SM	0.6117	0.63	-0.01833	0.007923	6	6	2.314	8.837
	BFP-YPD vs. Ctrl-YPD	0.8467	0.8167	0.03	0.01445	6	6	2.076	8.336			Ctrl-SD vs. BFP-SD	0.8067	0.8533	-0.04667	0.006498	6	6	7.182	9.757			Ctrl-SM vs. BFP-SM	0.6117	0.64	-0.02833	0.007491	6	6	3.782	7.841
	RFP-YPD vs. Ctrl-YPD	0.855	0.8167	0.03833	0.01424	6	6	2.692	8.061			Ctrl-SD vs. RFP-SD	0.8067	0.8483	-0.04167	0.005821	6	6	7.157	8.362			Ctrl-SM vs. RFP-SM	0.6117	0.6483	-0.03667	0.006749	6	6	5.433	5.647
	Row 39											Row 39											Row 39
	GFP-YPD vs. Ctrl-YPD	0.8033	0.8167	-0.01333	0.01619	6	6	0.8234	9.773			Ctrl-SD vs. GFP-SD	0.805	0.8417	-0.03667	0.008628	6	6	4.25	7.952			Ctrl-SM vs. GFP-SM	0.605	0.6267	-0.02167	0.009098	6	6	2.381	8.565
	BFP-YPD vs. Ctrl-YPD	0.8483	0.8167	0.03167	0.01416	6	6	2.236	7.956			Ctrl-SD vs. BFP-SD	0.805	0.855	-0.05	0.005477	6	6	9.129	9.529			Ctrl-SM vs. BFP-SM	0.605	0.6367	-0.03167	0.008333	6	6	3.8	6.838
	RFP-YPD vs. Ctrl-YPD	0.8583	0.8167	0.04167	0.01416	6	6	2.942	7.956			Ctrl-SD vs. RFP-SD	0.805	0.845	-0.04	0.00483	6	6	8.281	7.538			Ctrl-SM vs. RFP-SM	0.605	0.6417	-0.03667	0.008233	6	6	4.454	6.578
	Row 40											Row 40											Row 40
	GFP-YPD vs. Ctrl-YPD	0.805	0.82	-0.015	0.01628	6	6	0.9214	8.259			Ctrl-SD vs. GFP-SD	0.805	0.8417	-0.03667	0.008628	6	6	4.25	7.952			Ctrl-SM vs. GFP-SM	0.5983	0.625	-0.02667	0.007817	6	6	3.411	9.68
	BFP-YPD vs. Ctrl-YPD	0.85	0.82	0.03	0.01633	6	6	1.837	8.316			Ctrl-SD vs. BFP-SD	0.805	0.8567	-0.05167	0.006009	6	6	8.598	9.998			Ctrl-SM vs. BFP-SM	0.5983	0.63	-0.03167	0.00654	6	6	4.842	6.785
	RFP-YPD vs. Ctrl-YPD	0.8583	0.82	0.03833	0.01558	6	6	2.46	7.4			Ctrl-SD vs. RFP-SD	0.805	0.845	-0.04	0.00483	6	6	8.281	7.538			Ctrl-SM vs. RFP-SM	0.5983	0.6417	-0.04333	0.006749	6	6	6.42	7.448
	Row 41											Row 41											Row 41
	GFP-YPD vs. Ctrl-YPD	0.7983	0.8217	-0.02333	0.0165	6	6	1.414	8.373			Ctrl-SD vs. GFP-SD	0.805	0.8383	-0.03333	0.008233	6	6	4.049	8.26			Ctrl-SM vs. GFP-SM	0.595	0.6217	-0.02667	0.01006	6	6	2.652	9.769
	BFP-YPD vs. Ctrl-YPD	0.8533	0.8217	0.03167	0.01655	6	6	1.913	8.427			Ctrl-SD vs. BFP-SD	0.805	0.85	-0.045	0.006708	6	6	6.708	9.668			Ctrl-SM vs. BFP-SM	0.595	0.6267	-0.03167	0.008333	6	6	3.8	6.838
	RFP-YPD vs. Ctrl-YPD	0.8583	0.8217	0.03667	0.01567	6	6	2.34	7.371			Ctrl-SD vs. RFP-SD	0.805	0.8433	-0.03833	0.005426	6	6	7.064	9.433			Ctrl-SM vs. RFP-SM	0.595	0.6383	-0.04333	0.007817	6	6	5.543	5.475
	Row 42											Row 42											Row 42
	GFP-YPD vs. Ctrl-YPD	0.7983	0.8267	-0.02833	0.01551	6	6	1.827	8.812			Ctrl-SD vs. GFP-SD	0.805	0.8383	-0.03333	0.009718	6	6	3.43	7.277			Ctrl-SM vs. GFP-SM	0.5883	0.62	-0.03167	0.009804	6	6	3.23	9.142
	BFP-YPD vs. Ctrl-YPD	0.855	0.8267	0.02833	0.01515	6	6	1.871	8.419			Ctrl-SD vs. BFP-SD	0.805	0.8533	-0.04833	0.006009	6	6	8.043	9.998			Ctrl-SM vs. BFP-SM	0.5883	0.6233	-0.035	0.008975	6	6	3.9	7.622
	RFP-YPD vs. Ctrl-YPD	0.86	0.8267	0.03333	0.01542	6	6	2.162	8.72			Ctrl-SD vs. RFP-SD	0.805	0.8417	-0.03667	0.00527	6	6	6.957	9.071			Ctrl-SM vs. RFP-SM	0.5883	0.6383	-0.05	0.008097	6	6	6.175	5.442
	Row 43											Row 43											Row 43
	GFP-YPD vs. Ctrl-YPD	0.7983	0.8267	-0.02833	0.01551	6	6	1.827	8.812			Ctrl-SD vs. GFP-SD	0.805	0.8383	-0.03333	0.008233	6	6	4.049	8.26			Ctrl-SM vs. GFP-SM	0.58	0.6183	-0.03833	0.01108	6	6	3.46	8.55
	BFP-YPD vs. Ctrl-YPD	0.855	0.8267	0.02833	0.01515	6	6	1.871	8.419			Ctrl-SD vs. BFP-SD	0.805	0.8517	-0.04667	0.006412	6	6	7.278	9.884			Ctrl-SM vs. BFP-SM	0.58	0.6167	-0.03667	0.01085	6	6	3.379	8.18
	RFP-YPD vs. Ctrl-YPD	0.86	0.8267	0.03333	0.01542	6	6	2.162	8.72			Ctrl-SD vs. RFP-SD	0.805	0.8417	-0.03667	0.00527	6	6	6.957	9.071			Ctrl-SM vs. RFP-SM	0.58	0.6383	-0.05833	0.009458	6	6	6.168	5.32
	Row 44											Row 44											Row 44
	GFP-YPD vs. Ctrl-YPD	0.7967	0.83	-0.03333	0.01706	6	6	1.954	9.261			Ctrl-SD vs. GFP-SD	0.8033	0.835	-0.03167	0.01046	6	6	3.027	8.431			Ctrl-SM vs. GFP-SM	0.575	0.6167	-0.04167	0.009804	6	6	4.25	9.563
	BFP-YPD vs. Ctrl-YPD	0.8583	0.83	0.02833	0.01641	6	6	1.726	8.706			Ctrl-SD vs. BFP-SD	0.8033	0.8517	-0.04833	0.008596	6	6	5.623	9.757			Ctrl-SM vs. BFP-SM	0.575	0.6117	-0.03667	0.009718	6	6	3.773	9.475
	RFP-YPD vs. Ctrl-YPD	0.8617	0.83	0.03167	0.01621	6	6	1.953	8.496			Ctrl-SD vs. RFP-SD	0.8033	0.84	-0.03667	0.006146	6	6	5.966	7.049			Ctrl-SM vs. RFP-SM	0.575	0.6317	-0.05667	0.008233	6	6	6.883	6.578
	Row 45											Row 45											Row 45
	GFP-YPD vs. Ctrl-YPD	0.795	0.8317	-0.03667	0.01696	6	6	2.161	9.522			Ctrl-SD vs. GFP-SD	0.8083	0.835	-0.02667	0.01038	6	6	2.569	8.294			Ctrl-SM vs. GFP-SM	0.5717	0.6133	-0.04167	0.00969	6	6	4.3	8.979
	BFP-YPD vs. Ctrl-YPD	0.86	0.8317	0.02833	0.01579	6	6	1.794	8.549			Ctrl-SD vs. BFP-SD	0.8083	0.8517	-0.04333	0.008498	6	6	5.099	9.67			Ctrl-SM vs. BFP-SM	0.5717	0.6083	-0.03667	0.01027	6	6	3.569	9.653
	RFP-YPD vs. Ctrl-YPD	0.8617	0.8317	0.03	0.0167	6	6	1.796	9.353			Ctrl-SD vs. RFP-SD	0.8083	0.8433	-0.035	0.006368	6	6	5.496	8.303			Ctrl-SM vs. RFP-SM	0.5717	0.6317	-0.06	0.008498	6	6	7.06	6.471
	Row 46											Row 46											Row 46
	GFP-YPD vs. Ctrl-YPD	0.795	0.835	-0.04	0.0178	6	6	2.248	9.201			Ctrl-SD vs. GFP-SD	0.81	0.8333	-0.02333	0.009545	6	6	2.445	8.533			Ctrl-SM vs. GFP-SM	0.5667	0.61	-0.04333	0.01054	6	6	4.111	8.621
	BFP-YPD vs. Ctrl-YPD	0.8617	0.835	0.02667	0.01677	6	6	1.59	8.263			Ctrl-SD vs. BFP-SD	0.81	0.8533	-0.04333	0.008028	6	6	5.398	9.711			Ctrl-SM vs. BFP-SM	0.5667	0.6017	-0.035	0.01098	6	6	3.188	9.223
	RFP-YPD vs. Ctrl-YPD	0.8617	0.835	0.02667	0.01754	6	6	1.52	9.006			Ctrl-SD vs. RFP-SD	0.81	0.8383	-0.02833	0.006009	6	6	4.715	8.147			Ctrl-SM vs. RFP-SM	0.5667	0.6283	-0.06167	0.008975	6	6	6.871	5.357
	Row 47											Row 47											Row 47
	GFP-YPD vs. Ctrl-YPD	0.7933	0.8333	-0.04	0.017	6	6	2.353	9.494			Ctrl-SD vs. GFP-SD	0.81	0.835	-0.025	0.01025	6	6	2.44	8.051			Ctrl-SM vs. GFP-SM	0.56	0.6083	-0.04833	0.01046	6	6	4.62	8.963
	BFP-YPD vs. Ctrl-YPD	0.865	0.8333	0.03167	0.01558	6	6	2.032	8.225			Ctrl-SD vs. BFP-SD	0.81	0.8583	-0.04833	0.007923	6	6	6.1	9.779			Ctrl-SM vs. BFP-SM	0.56	0.5983	-0.03833	0.01078	6	6	3.557	9.352
	RFP-YPD vs. Ctrl-YPD	0.8617	0.8333	0.02833	0.01675	6	6	1.692	9.333			Ctrl-SD vs. RFP-SD	0.81	0.8417	-0.03167	0.00654	6	6	4.842	9.426			Ctrl-SM vs. RFP-SM	0.56	0.6283	-0.06833	0.008724	6	6	7.833	5.378
	Row 48											Row 48											Row 48
	GFP-YPD vs. Ctrl-YPD	0.7933	0.8383	-0.045	0.01863	6	6	2.415	8.853			Ctrl-SD vs. GFP-SD	0.815	0.83	-0.015	0.00922	6	6	1.627	7.557			Ctrl-SM vs. GFP-SM	0.5567	0.6083	-0.05167	0.01157	6	6	4.465	8.25
	BFP-YPD vs. Ctrl-YPD	0.8683	0.8383	0.03	0.0169	6	6	1.775	7.006			Ctrl-SD vs. BFP-SD	0.815	0.8567	-0.04167	0.007923	6	6	5.259	8.525			Ctrl-SM vs. BFP-SM	0.5567	0.5967	-0.04	0.0122	6	6	3.278	9.105
	RFP-YPD vs. Ctrl-YPD	0.8617	0.8383	0.02333	0.01841	6	6	1.268	8.66			Ctrl-SD vs. RFP-SD	0.815	0.8417	-0.02667	0.00527	6	6	5.06	9.071			Ctrl-SM vs. RFP-SM	0.5567	0.6267	-0.07	0.01011	6	6	6.923	5.454
	Row 49											Row 49											Row 49
	GFP-YPD vs. Ctrl-YPD	0.79	0.8383	-0.04833	0.01833	6	6	2.636	9.591			Ctrl-SD vs. GFP-SD	0.8167	0.8283	-0.01167	0.01035	6	6	1.127	6.912			Ctrl-SM vs. GFP-SM	0.5517	0.6017	-0.05	0.01059	6	6	4.72	9.861
	BFP-YPD vs. Ctrl-YPD	0.87	0.8383	0.03167	0.01662	6	6	1.906	8.198			Ctrl-SD vs. BFP-SD	0.8167	0.8617	-0.045	0.007782	6	6	5.783	8.544			Ctrl-SM vs. BFP-SM	0.5517	0.5917	-0.04	0.01121	6	6	3.57	10
	RFP-YPD vs. Ctrl-YPD	0.86	0.8383	0.02167	0.01759	6	6	1.232	9.12			Ctrl-SD vs. RFP-SD	0.8167	0.8433	-0.02667	0.005375	6	6	4.961	9.494			Ctrl-SM vs. RFP-SM	0.5517	0.625	-0.07333	0.008628	6	6	8.499	6.796
	Row 50											Row 50											Row 50
	GFP-YPD vs. Ctrl-YPD	0.7867	0.8383	-0.05167	0.01753	6	6	2.948	9.071			Ctrl-SD vs. GFP-SD	0.82	0.8267	-0.006667	0.009888	6	6	0.6742	6.541			Ctrl-SM vs. GFP-SM	0.5483	0.6	-0.05167	0.009804	6	6	5.27	9.142
	BFP-YPD vs. Ctrl-YPD	0.8733	0.8383	0.035	0.01675	6	6	2.09	8.344			Ctrl-SD vs. BFP-SD	0.82	0.865	-0.045	0.007638	6	6	5.892	7.724			Ctrl-SM vs. BFP-SM	0.5483	0.59	-0.04167	0.01014	6	6	4.11	9.532
	RFP-YPD vs. Ctrl-YPD	0.8583	0.8383	0.02	0.01804	6	6	1.108	9.431			Ctrl-SD vs. RFP-SD	0.82	0.8417	-0.02167	0.004773	6	6	4.54	9.717			Ctrl-SM vs. RFP-SM	0.5483	0.6217	-0.07333	0.008498	6	6	8.629	6.471
	Row 51											Row 51											Row 51
	GFP-YPD vs. Ctrl-YPD	0.7867	0.8367	-0.05	0.01814	6	6	2.757	8.825			Ctrl-SD vs. GFP-SD	0.8217	0.825	-0.003333	0.009718	6	6	0.343	7.887			Ctrl-SM vs. GFP-SM	0.545	0.6	-0.055	0.01088	6	6	5.056	8.399
	BFP-YPD vs. Ctrl-YPD	0.8767	0.8367	0.04	0.0168	6	6	2.381	7.414			Ctrl-SD vs. BFP-SD	0.8217	0.8683	-0.04667	0.00925	6	6	5.045	8.206			Ctrl-SM vs. BFP-SM	0.545	0.5867	-0.04167	0.01195	6	6	3.487	9.649
	RFP-YPD vs. Ctrl-YPD	0.855	0.8367	0.01833	0.01905	6	6	0.9625	9.467			Ctrl-SD vs. RFP-SD	0.8217	0.84	-0.01833	0.006009	6	6	3.051	9.36			Ctrl-SM vs. RFP-SM	0.545	0.6217	-0.07667	0.009718	6	6	7.889	6.098
	Row 52											Row 52											Row 52
	GFP-YPD vs. Ctrl-YPD	0.7867	0.84	-0.05333	0.0182	6	6	2.931	8.801			Ctrl-SD vs. GFP-SD	0.8267	0.8217	0.005	0.01003	6	6	0.4986	7.911			Ctrl-SM vs. GFP-SM	0.5433	0.6	-0.05667	0.01145	6	6	4.949	8.054
	BFP-YPD vs. Ctrl-YPD	0.875	0.84	0.035	0.01708	6	6	2.049	7.65			Ctrl-SD vs. BFP-SD	0.8267	0.8717	-0.045	0.008199	6	6	5.489	9.308			Ctrl-SM vs. BFP-SM	0.5433	0.5817	-0.03833	0.01267	6	6	3.025	9.546
	RFP-YPD vs. Ctrl-YPD	0.8567	0.84	0.01667	0.01874	6	6	0.8895	9.219			Ctrl-SD vs. RFP-SD	0.8267	0.8417	-0.015	0.005821	6	6	2.577	8.362			Ctrl-SM vs. RFP-SM	0.5433	0.62	-0.07667	0.01022	6	6	7.502	5.679
	Row 53											Row 53											Row 53
	GFP-YPD vs. Ctrl-YPD	0.7867	0.8417	-0.055	0.01845	6	6	2.98	8.7			Ctrl-SD vs. GFP-SD	0.83	0.8217	0.008333	0.01014	6	6	0.822	8.121			Ctrl-SM vs. GFP-SM	0.54	0.5967	-0.05667	0.01054	6	6	5.376	9.071
	BFP-YPD vs. Ctrl-YPD	0.8783	0.8417	0.03667	0.0169	6	6	2.17	7.006			Ctrl-SD vs. BFP-SD	0.83	0.8733	-0.04333	0.008819	6	6	4.914	9.101			Ctrl-SM vs. BFP-SM	0.54	0.5817	-0.04167	0.01167	6	6	3.571	9.94
	RFP-YPD vs. Ctrl-YPD	0.855	0.8417	0.01333	0.01935	6	6	0.689	9.362			Ctrl-SD vs. RFP-SD	0.83	0.84	-0.01	0.005774	6	6	1.732	7.353			Ctrl-SM vs. RFP-SM	0.54	0.6167	-0.07667	0.008819	6	6	8.693	5.604
	Row 54											Row 54											Row 54
	GFP-YPD vs. Ctrl-YPD	0.7867	0.8433	-0.05667	0.01832	6	6	3.093	8.753			Ctrl-SD vs. GFP-SD	0.8333	0.8217	0.01167	0.01098	6	6	1.063	9.355			Ctrl-SM vs. GFP-SM	0.5367	0.5967	-0.06	0.01075	6	6	5.582	8.93
	BFP-YPD vs. Ctrl-YPD	0.8817	0.8433	0.03833	0.01695	6	6	2.262	7.293			Ctrl-SD vs. BFP-SD	0.8333	0.8767	-0.04333	0.01075	6	6	4.031	9.494			Ctrl-SM vs. BFP-SM	0.5367	0.5767	-0.04	0.01274	6	6	3.141	9.983
	RFP-YPD vs. Ctrl-YPD	0.855	0.8433	0.01167	0.01922	6	6	0.607	9.407			Ctrl-SD vs. RFP-SD	0.8333	0.84	-0.006667	0.007149	6	6	0.9325	6.467			Ctrl-SM vs. RFP-SM	0.5367	0.6167	-0.08	0.009428	6	6	8.485	6.4
	Row 55											Row 55											Row 55
	GFP-YPD vs. Ctrl-YPD	0.7833	0.8433	-0.06	0.01814	6	6	3.308	8.588			Ctrl-SD vs. GFP-SD	0.8367	0.8183	0.01833	0.01186	6	6	1.546	9.308			Ctrl-SM vs. GFP-SM	0.5367	0.5917	-0.055	0.01003	6	6	5.485	7.697
	BFP-YPD vs. Ctrl-YPD	0.885	0.8433	0.04167	0.01641	6	6	2.538	6.614			Ctrl-SD vs. BFP-SD	0.8367	0.8817	-0.045	0.00969	6	6	4.644	9.922			Ctrl-SM vs. BFP-SM	0.5367	0.5767	-0.04	0.013	6	6	3.078	9.938
	RFP-YPD vs. Ctrl-YPD	0.855	0.8433	0.01167	0.01922	6	6	0.607	9.407			Ctrl-SD vs. RFP-SD	0.8367	0.8417	-0.005	0.007782	6	6	0.6425	6.787			Ctrl-SM vs. RFP-SM	0.5367	0.615	-0.07833	0.009098	6	6	8.61	5.64
	Row 56											Row 56											Row 56
	GFP-YPD vs. Ctrl-YPD	0.7817	0.8433	-0.06167	0.01845	6	6	3.342	7.911			Ctrl-SD vs. GFP-SD	0.8417	0.8183	0.02333	0.01234	6	6	1.891	9.702			Ctrl-SM vs. GFP-SM	0.5367	0.5933	-0.05667	0.01164	6	6	4.867	9.787
	BFP-YPD vs. Ctrl-YPD	0.8867	0.8433	0.04333	0.017	6	6	2.55	6.19			Ctrl-SD vs. BFP-SD	0.8417	0.8883	-0.04667	0.01121	6	6	4.165	10			Ctrl-SM vs. BFP-SM	0.5367	0.5717	-0.035	0.01186	6	6	2.952	9.887
	RFP-YPD vs. Ctrl-YPD	0.855	0.8433	0.01167	0.0199	6	6	0.5862	9.167			Ctrl-SD vs. RFP-SD	0.8417	0.8383	0.003333	0.008097	6	6	0.4117	5.442			Ctrl-SM vs. RFP-SM	0.5367	0.6117	-0.075	0.009339	6	6	8.031	6.197
	Row 57											Row 57											Row 57
	GFP-YPD vs. Ctrl-YPD	0.7833	0.8433	-0.06	0.01921	6	6	3.124	8.635			Ctrl-SD vs. GFP-SD	0.8467	0.8183	0.02833	0.01293	6	6	2.191	9.952			Ctrl-SM vs. GFP-SM	0.5317	0.5883	-0.05667	0.0115	6	6	4.928	8.292
	BFP-YPD vs. Ctrl-YPD	0.8917	0.8433	0.04833	0.01772	6	6	2.728	7.078			Ctrl-SD vs. BFP-SD	0.8467	0.8883	-0.04167	0.01186	6	6	3.515	9.887			Ctrl-SM vs. BFP-SM	0.5317	0.57	-0.03833	0.01302	6	6	2.945	9.823
	RFP-YPD vs. Ctrl-YPD	0.8533	0.8433	0.01	0.02006	6	6	0.4986	9.264			Ctrl-SD vs. RFP-SD	0.8467	0.8367	0.01	0.009068	6	6	1.103	5.57			Ctrl-SM vs. RFP-SM	0.5317	0.6117	-0.08	0.01027	6	6	7.787	5.973
	Row 58											Row 58											Row 58
	GFP-YPD vs. Ctrl-YPD	0.78	0.845	-0.065	0.01893	6	6	3.434	7.896			Ctrl-SD vs. GFP-SD	0.8517	0.8117	0.04	0.01457	6	6	2.746	9.99			Ctrl-SM vs. GFP-SM	0.53	0.5867	-0.05667	0.01022	6	6	5.545	9.289
	BFP-YPD vs. Ctrl-YPD	0.8917	0.845	0.04667	0.0181	6	6	2.578	6.981			Ctrl-SD vs. BFP-SD	0.8517	0.895	-0.04333	0.01321	6	6	3.281	9.692			Ctrl-SM vs. BFP-SM	0.53	0.57	-0.04	0.01183	6	6	3.381	9.977
	RFP-YPD vs. Ctrl-YPD	0.8483	0.845	0.003333	0.02084	6	6	0.1599	9.409			Ctrl-SD vs. RFP-SD	0.8517	0.835	0.01667	0.01038	6	6	1.605	5.485			Ctrl-SM vs. RFP-SM	0.53	0.6133	-0.08333	0.008819	6	6	9.449	6.622
	Row 59											Row 59											Row 59
	GFP-YPD vs. Ctrl-YPD	0.7783	0.8467	-0.06833	0.01968	6	6	3.473	8.619			Ctrl-SD vs. GFP-SD	0.8517	0.8117	0.04	0.01457	6	6	2.746	9.99			Ctrl-SM vs. GFP-SM	0.53	0.5867	-0.05667	0.01116	6	6	5.08	8.663
	BFP-YPD vs. Ctrl-YPD	0.8933	0.8467	0.04667	0.01776	6	6	2.627	6.596			Ctrl-SD vs. BFP-SD	0.8517	0.8967	-0.045	0.01319	6	6	3.413	9.679			Ctrl-SM vs. BFP-SM	0.53	0.57	-0.04	0.01265	6	6	3.162	9.931
	RFP-YPD vs. Ctrl-YPD	0.8467	0.8467	0	0.02119	6	6	0	9.586			Ctrl-SD vs. RFP-SD	0.8517	0.835	0.01667	0.01038	6	6	1.605	5.485			Ctrl-SM vs. RFP-SM	0.53	0.6067	-0.07667	0.009888	6	6	7.753	6.261
	Row 60											Row 60											Row 60
	GFP-YPD vs. Ctrl-YPD	0.78	0.8483	-0.06833	0.0199	6	6	3.433	7.597			Ctrl-SD vs. GFP-SD	0.855	0.8133	0.04167	0.014	6	6	2.975	9.811			Ctrl-SM vs. GFP-SM	0.5267	0.585	-0.05833	0.01138	6	6	5.127	9.609
	BFP-YPD vs. Ctrl-YPD	0.8933	0.8483	0.045	0.01881	6	6	2.392	6.407			Ctrl-SD vs. BFP-SD	0.855	0.8983	-0.04333	0.01321	6	6	3.281	9.272			Ctrl-SM vs. BFP-SM	0.5267	0.5667	-0.04	0.013	6	6	3.078	9.938
	RFP-YPD vs. Ctrl-YPD	0.8467	0.8483	-0.001667	0.02083	6	6	0.08001	8.462			Ctrl-SD vs. RFP-SD	0.855	0.835	0.02	0.0108	6	6	1.852	5.447			Ctrl-SM vs. RFP-SM	0.5267	0.61	-0.08333	0.009189	6	6	9.068	5.851
	Row 61											Row 61											Row 61
	GFP-YPD vs. Ctrl-YPD	0.7783	0.8483	-0.07	0.01997	6	6	3.505	8.514			Ctrl-SD vs. GFP-SD	0.855	0.81	0.045	0.01628	6	6	2.764	9.433			Ctrl-SM vs. GFP-SM	0.5233	0.5867	-0.06333	0.01164	6	6	5.44	8.362
	BFP-YPD vs. Ctrl-YPD	0.895	0.8483	0.04667	0.01792	6	6	2.604	6.331			Ctrl-SD vs. BFP-SD	0.855	0.9	-0.045	0.01478	6	6	3.045	7.927			Ctrl-SM vs. BFP-SM	0.5233	0.5617	-0.03833	0.01267	6	6	3.025	9.546
	RFP-YPD vs. Ctrl-YPD	0.845	0.8483	-0.003333	0.02052	6	6	0.1624	8.947			Ctrl-SD vs. RFP-SD	0.855	0.835	0.02	0.01304	6	6	1.534	5.303			Ctrl-SM vs. RFP-SM	0.5233	0.6067	-0.08333	0.01043	6	6	7.986	6.122
	Row 62											Row 62											Row 62
	GFP-YPD vs. Ctrl-YPD	0.7783	0.8467	-0.06833	0.02099	6	6	3.256	8.172			Ctrl-SD vs. GFP-SD	0.8567	0.81	0.04667	0.01647	6	6	2.834	9.356			Ctrl-SM vs. GFP-SM	0.5233	0.5833	-0.06	0.01247	6	6	4.811	9.38
	BFP-YPD vs. Ctrl-YPD	0.8933	0.8467	0.04667	0.01921	6	6	2.43	6.345			Ctrl-SD vs. BFP-SD	0.8567	0.9033	-0.04667	0.01599	6	6	2.919	8.969			Ctrl-SM vs. BFP-SM	0.5233	0.5633	-0.04	0.01274	6	6	3.141	9.595
	RFP-YPD vs. Ctrl-YPD	0.845	0.8467	-0.001667	0.02151	6	6	0.07748	8.608			Ctrl-SD vs. RFP-SD	0.8567	0.8317	0.025	0.01319	6	6	1.896	5.162			Ctrl-SM vs. RFP-SM	0.5233	0.6067	-0.08333	0.01043	6	6	7.986	6.122
	Row 63											Row 63											Row 63
	GFP-YPD vs. Ctrl-YPD	0.7783	0.8467	-0.06833	0.02099	6	6	3.256	8.172			Ctrl-SD vs. GFP-SD	0.855	0.8067	0.04833	0.01558	6	6	3.102	8.857			Ctrl-SM vs. GFP-SM	0.5233	0.58	-0.05667	0.01145	6	6	4.949	8.054
	BFP-YPD vs. Ctrl-YPD	0.895	0.8467	0.04833	0.01905	6	6	2.538	6.165			Ctrl-SD vs. BFP-SD	0.855	0.9	-0.045	0.01586	6	6	2.837	9.117			Ctrl-SM vs. BFP-SM	0.5233	0.5633	-0.04	0.01274	6	6	3.141	9.595
	RFP-YPD vs. Ctrl-YPD	0.845	0.8467	-0.001667	0.02151	6	6	0.07748	8.608			Ctrl-SD vs. RFP-SD	0.855	0.8317	0.02333	0.01321	6	6	1.767	5.571			Ctrl-SM vs. RFP-SM	0.5233	0.605	-0.08167	0.01046	6	6	7.806	6.176
	Row 64											Row 64											Row 64
	GFP-YPD vs. Ctrl-YPD	0.7783	0.845	-0.06667	0.02147	6	6	3.105	8.023			Ctrl-SD vs. GFP-SD	0.8567	0.8083	0.04833	0.01675	6	6	2.886	8.839			Ctrl-SM vs. GFP-SM	0.5217	0.5783	-0.05667	0.0115	6	6	4.928	8.292
	BFP-YPD vs. Ctrl-YPD	0.895	0.845	0.05	0.01958	6	6	2.554	6.098			Ctrl-SD vs. BFP-SD	0.8567	0.9	-0.04333	0.01563	6	6	2.772	7.589			Ctrl-SM vs. BFP-SM	0.5217	0.5617	-0.04	0.01261	6	6	3.173	9.578
	RFP-YPD vs. Ctrl-YPD	0.8433	0.845	-0.001667	0.02212	6	6	0.07534	8.562			Ctrl-SD vs. RFP-SD	0.8567	0.8267	0.03	0.01398	6	6	2.145	5.232			Ctrl-SM vs. RFP-SM	0.5217	0.6033	-0.08167	0.01035	6	6	7.887	6.141
	Row 65											Row 65											Row 65
	GFP-YPD vs. Ctrl-YPD	0.7783	0.845	-0.06667	0.02003	6	6	3.329	8.494			Ctrl-SD vs. GFP-SD	0.855	0.8067	0.04833	0.016	6	6	3.02	8.664			Ctrl-SM vs. GFP-SM	0.52	0.5783	-0.05833	0.01046	6	6	5.576	8.963
	BFP-YPD vs. Ctrl-YPD	0.895	0.845	0.05	0.01798	6	6	2.781	6.321			Ctrl-SD vs. BFP-SD	0.855	0.8983	-0.04333	0.01553	6	6	2.791	8.132			Ctrl-SM vs. BFP-SM	0.52	0.5617	-0.04167	0.01167	6	6	3.571	9.94
	RFP-YPD vs. Ctrl-YPD	0.8417	0.845	-0.003333	0.021	6	6	0.1587	9.213			Ctrl-SD vs. RFP-SD	0.855	0.8283	0.02667	0.0137	6	6	1.946	5.528			Ctrl-SM vs. RFP-SM	0.52	0.6017	-0.08167	0.009098	6	6	8.976	6.267
	Row 66											Row 66											Row 66
	GFP-YPD vs. Ctrl-YPD	0.7767	0.845	-0.06833	0.02286	6	6	2.989	8.489			Ctrl-SD vs. GFP-SD	0.855	0.8067	0.04833	0.01797	6	6	2.69	8.893			Ctrl-SM vs. GFP-SM	0.52	0.5783	-0.05833	0.01222	6	6	4.772	7.893
	BFP-YPD vs. Ctrl-YPD	0.8933	0.845	0.04833	0.0204	6	6	2.369	6.179			Ctrl-SD vs. BFP-SD	0.855	0.8983	-0.04333	0.01677	6	6	2.585	7.656			Ctrl-SM vs. BFP-SM	0.52	0.5567	-0.03667	0.01308	6	6	2.803	9.046
	RFP-YPD vs. Ctrl-YPD	0.8367	0.845	-0.008333	0.02344	6	6	0.3555	8.893			Ctrl-SD vs. RFP-SD	0.855	0.8267	0.02833	0.01493	6	6	1.898	5.203			Ctrl-SM vs. RFP-SM	0.52	0.5983	-0.07833	0.01138	6	6	6.885	6.393
	Row 67											Row 67											Row 67
	GFP-YPD vs. Ctrl-YPD	0.7717	0.8417	-0.07	0.02248	6	6	3.113	7.738			Ctrl-SD vs. GFP-SD	0.8517	0.8017	0.05	0.01823	6	6	2.743	8.958			Ctrl-SM vs. GFP-SM	0.5217	0.5767	-0.055	0.01241	6	6	4.434	7.942
	BFP-YPD vs. Ctrl-YPD	0.8933	0.8417	0.05167	0.02034	6	6	2.54	5.625			Ctrl-SD vs. BFP-SD	0.8517	0.8933	-0.04167	0.01695	6	6	2.459	7.669			Ctrl-SM vs. BFP-SM	0.5217	0.5567	-0.035	0.01319	6	6	2.654	8.988
	RFP-YPD vs. Ctrl-YPD	0.8367	0.8417	-0.005	0.02382	6	6	0.2099	8.778			Ctrl-SD vs. RFP-SD	0.8517	0.8267	0.025	0.01507	6	6	1.658	5.199			Ctrl-SM vs. RFP-SM	0.5217	0.5967	-0.075	0.01157	6	6	6.482	6.496
	Row 68											Row 68											Row 68
	GFP-YPD vs. Ctrl-YPD	0.775	0.8367	-0.06167	0.02151	6	6	2.867	8.608			Ctrl-SD vs. GFP-SD	0.85	0.8067	0.04333	0.01706	6	6	2.54	8.218			Ctrl-SM vs. GFP-SM	0.52	0.5783	-0.05833	0.01222	6	6	4.772	7.893
	BFP-YPD vs. Ctrl-YPD	0.8933	0.8367	0.05667	0.01921	6	6	2.95	6.345			Ctrl-SD vs. BFP-SD	0.85	0.8933	-0.04333	0.01667	6	6	2.6	7.768			Ctrl-SM vs. BFP-SM	0.52	0.555	-0.035	0.01335	6	6	2.621	9.316
	RFP-YPD vs. Ctrl-YPD	0.835	0.8367	-0.001667	0.02151	6	6	0.07748	8.608			Ctrl-SD vs. RFP-SD	0.85	0.8267	0.02333	0.01476	6	6	1.581	5.208			Ctrl-SM vs. RFP-SM	0.52	0.595	-0.075	0.01118	6	6	6.708	6.019
	Row 69											Row 69											Row 69
	GFP-YPD vs. Ctrl-YPD	0.77	0.8367	-0.06667	0.02108	6	6	3.162	8.254			Ctrl-SD vs. GFP-SD	0.8467	0.8033	0.04333	0.01758	6	6	2.466	8.296			Ctrl-SM vs. GFP-SM	0.515	0.5733	-0.05833	0.01108	6	6	5.264	8.711
	BFP-YPD vs. Ctrl-YPD	0.8883	0.8367	0.05167	0.01934	6	6	2.672	6.489			Ctrl-SD vs. BFP-SD	0.8467	0.8883	-0.04167	0.01695	6	6	2.459	7.594			Ctrl-SM vs. BFP-SM	0.515	0.5517	-0.03667	0.01216	6	6	3.016	9.779
	RFP-YPD vs. Ctrl-YPD	0.835	0.8367	-0.001667	0.02151	6	6	0.07748	8.608			Ctrl-SD vs. RFP-SD	0.8467	0.8233	0.02333	0.01513	6	6	1.542	5.198			Ctrl-SM vs. RFP-SM	0.515	0.595	-0.08	0.009832	6	6	8.137	6.347
	Row 70											Row 70											Row 70
	GFP-YPD vs. Ctrl-YPD	0.7717	0.8367	-0.065	0.02146	6	6	3.029	8.567			Ctrl-SD vs. GFP-SD	0.845	0.8033	0.04167	0.01851	6	6	2.251	7.953			Ctrl-SM vs. GFP-SM	0.5167	0.575	-0.05833	0.01222	6	6	4.772	9.131
	BFP-YPD vs. Ctrl-YPD	0.885	0.8367	0.04833	0.01905	6	6	2.538	6.165			Ctrl-SD vs. BFP-SD	0.845	0.8867	-0.04167	0.01815	6	6	2.296	7.559			Ctrl-SM vs. BFP-SM	0.5167	0.5533	-0.03667	0.01274	6	6	2.879	9.595
	RFP-YPD vs. Ctrl-YPD	0.8333	0.8367	-0.003333	0.02196	6	6	0.1518	8.933			Ctrl-SD vs. RFP-SD	0.845	0.8233	0.02167	0.01621	6	6	1.337	5.172			Ctrl-SM vs. RFP-SM	0.5167	0.5917	-0.075	0.01098	6	6	6.831	7.21
	Row 71											Row 71											Row 71
	GFP-YPD vs. Ctrl-YPD	0.7683	0.835	-0.06667	0.02209	6	6	3.019	7.846			Ctrl-SD vs. GFP-SD	0.8417	0.8017	0.04	0.0198	6	6	2.02	7.276			Ctrl-SM vs. GFP-SM	0.5117	0.5717	-0.06	0.01261	6	6	4.76	8.244
	BFP-YPD vs. Ctrl-YPD	0.885	0.835	0.05	0.02025	6	6	2.469	6.021			Ctrl-SD vs. BFP-SD	0.8417	0.8833	-0.04167	0.01951	6	6	2.136	6.957			Ctrl-SM vs. BFP-SM	0.5117	0.5533	-0.04167	0.01344	6	6	3.101	9.243
	RFP-YPD vs. Ctrl-YPD	0.8317	0.835	-0.003333	0.02312	6	6	0.1442	8.675			Ctrl-SD vs. RFP-SD	0.8417	0.825	0.01667	0.01792	6	6	0.9301	5.158			Ctrl-SM vs. RFP-SM	0.5117	0.59	-0.07833	0.01167	6	6	6.714	6.673
	Row 72											Row 72											Row 72
	GFP-YPD vs. Ctrl-YPD	0.7683	0.835	-0.06667	0.02209	6	6	3.019	7.846			Ctrl-SD vs. GFP-SD	0.8417	0.8	0.04167	0.0204	6	6	2.043	7.876			Ctrl-SM vs. GFP-SM	0.5133	0.5717	-0.05833	0.01213	6	6	4.808	8.507
	BFP-YPD vs. Ctrl-YPD	0.885	0.835	0.05	0.02025	6	6	2.469	6.021			Ctrl-SD vs. BFP-SD	0.8417	0.8833	-0.04167	0.01951	6	6	2.136	6.957			Ctrl-SM vs. BFP-SM	0.5133	0.5483	-0.035	0.01241	6	6	2.821	8.867
	RFP-YPD vs. Ctrl-YPD	0.8283	0.835	-0.006667	0.02326	6	6	0.2866	8.775			Ctrl-SD vs. RFP-SD	0.8417	0.8233	0.01833	0.0179	6	6	1.024	5.141			Ctrl-SM vs. RFP-SM	0.5133	0.5917	-0.07833	0.01128	6	6	6.945	7.082
	Row 73											Row 73											Row 73
	GFP-YPD vs. Ctrl-YPD	0.7683	0.8317	-0.06333	0.02248	6	6	2.817	7.738			Ctrl-SD vs. GFP-SD	0.84	0.8017	0.03833	0.01939	6	6	1.977	8.513			Ctrl-SM vs. GFP-SM	0.5117	0.57	-0.05833	0.01222	6	6	4.772	7.652
	BFP-YPD vs. Ctrl-YPD	0.885	0.8317	0.05333	0.02068	6	6	2.579	5.975			Ctrl-SD vs. BFP-SD	0.84	0.88	-0.04	0.0188	6	6	2.128	7.94			Ctrl-SM vs. BFP-SM	0.5117	0.5467	-0.035	0.01319	6	6	2.654	8.988
	RFP-YPD vs. Ctrl-YPD	0.8267	0.8317	-0.005	0.02382	6	6	0.2099	8.778			Ctrl-SD vs. RFP-SD	0.84	0.82	0.02	0.01633	6	6	1.225	5			Ctrl-SM vs. RFP-SM	0.5117	0.5883	-0.07667	0.01179	6	6	6.505	6.889
	Row 74											Row 74											Row 74
	GFP-YPD vs. Ctrl-YPD	0.7683	0.8283	-0.06	0.02204	6	6	2.723	7.86			Ctrl-SD vs. GFP-SD	0.8367	0.8	0.03667	0.01961	6	6	1.87	8.129			Ctrl-SM vs. GFP-SM	0.5083	0.57	-0.06167	0.01249	6	6	4.936	7.529
	BFP-YPD vs. Ctrl-YPD	0.885	0.8283	0.05667	0.02019	6	6	2.806	6.027			Ctrl-SD vs. BFP-SD	0.8367	0.88	-0.04333	0.01926	6	6	2.249	7.788			Ctrl-SM vs. BFP-SM	0.5083	0.545	-0.03667	0.0137	6	6	2.676	9.135
	RFP-YPD vs. Ctrl-YPD	0.8267	0.8283	-0.001667	0.02339	6	6	0.07125	8.907			Ctrl-SD vs. RFP-SD	0.8367	0.8167	0.02	0.017	6	6	1.177	5.156			Ctrl-SM vs. RFP-SM	0.5083	0.585	-0.07667	0.0116	6	6	6.612	5.942
	Row 75											Row 75											Row 75
	GFP-YPD vs. Ctrl-YPD	0.7667	0.8233	-0.05667	0.02329	6	6	2.434	8.362			Ctrl-SD vs. GFP-SD	0.835	0.8	0.035	0.02094	6	6	1.672	7.718			Ctrl-SM vs. GFP-SM	0.5083	0.5667	-0.05833	0.01267	6	6	4.604	7.811
	BFP-YPD vs. Ctrl-YPD	0.8817	0.8233	0.05833	0.0213	6	6	2.738	6.565			Ctrl-SD vs. BFP-SD	0.835	0.8733	-0.03833	0.02007	6	6	1.91	6.838			Ctrl-SM vs. BFP-SM	0.5083	0.545	-0.03667	0.0137	6	6	2.676	9.135
	RFP-YPD vs. Ctrl-YPD	0.8267	0.8233	0.003333	0.02385	6	6	0.1398	8.767			Ctrl-SD vs. RFP-SD	0.835	0.8183	0.01667	0.01847	6	6	0.9024	5.082			Ctrl-SM vs. RFP-SM	0.5083	0.5817	-0.07333	0.01206	6	6	6.078	6.793
	Row 76											Row 76											Row 76
	GFP-YPD vs. Ctrl-YPD	0.7633	0.8217	-0.05833	0.02282	6	6	2.557	8.024			Ctrl-SD vs. GFP-SD	0.8333	0.7967	0.03667	0.02055	6	6	1.784	7.149			Ctrl-SM vs. GFP-SM	0.5083	0.5633	-0.055	0.01186	6	6	4.639	8.238
	BFP-YPD vs. Ctrl-YPD	0.8783	0.8217	0.05667	0.02127	6	6	2.665	6.571			Ctrl-SD vs. BFP-SD	0.8333	0.8733	-0.04	0.02022	6	6	1.978	6.808			Ctrl-SM vs. BFP-SM	0.5083	0.545	-0.03667	0.01188	6	6	3.087	8.274
	RFP-YPD vs. Ctrl-YPD	0.825	0.8217	0.003333	0.02297	6	6	0.1451	8.154			Ctrl-SD vs. RFP-SD	0.8333	0.8167	0.01667	0.01868	6	6	0.8923	5.129			Ctrl-SM vs. RFP-SM	0.5083	0.58	-0.07167	0.01108	6	6	6.468	6.875
	Row 77											Row 77											Row 77
	GFP-YPD vs. Ctrl-YPD	0.7633	0.8183	-0.055	0.02396	6	6	2.296	8.169			Ctrl-SD vs. GFP-SD	0.8317	0.795	0.03667	0.01935	6	6	1.895	7.241			Ctrl-SM vs. GFP-SM	0.5067	0.565	-0.05833	0.01222	6	6	4.772	6.931
	BFP-YPD vs. Ctrl-YPD	0.8767	0.8183	0.05833	0.02192	6	6	2.661	6.342			Ctrl-SD vs. BFP-SD	0.8317	0.87	-0.03833	0.01973	6	6	1.942	7.646			Ctrl-SM vs. BFP-SM	0.5067	0.5417	-0.035	0.01293	6	6	2.707	8.074
	RFP-YPD vs. Ctrl-YPD	0.8217	0.8183	0.003333	0.02528	6	6	0.1319	9.053			Ctrl-SD vs. RFP-SD	0.8317	0.815	0.01667	0.01754	6	6	0.95	5.165			Ctrl-SM vs. RFP-SM	0.5067	0.58	-0.07333	0.01202	6	6	6.102	6.567
	Row 78											Row 78											Row 78
	GFP-YPD vs. Ctrl-YPD	0.76	0.8167	-0.05667	0.02376	6	6	2.385	7.517			Ctrl-SD vs. GFP-SD	0.8317	0.7967	0.035	0.02162	6	6	1.619	7.659			Ctrl-SM vs. GFP-SM	0.5067	0.5633	-0.05667	0.0135	6	6	4.198	7.448
	BFP-YPD vs. Ctrl-YPD	0.875	0.8167	0.05833	0.02197	6	6	2.655	5.856			Ctrl-SD vs. BFP-SD	0.8317	0.8683	-0.03667	0.02127	6	6	1.724	7.324			Ctrl-SM vs. BFP-SM	0.5067	0.5417	-0.035	0.01368	6	6	2.558	7.723
	RFP-YPD vs. Ctrl-YPD	0.8167	0.8167	0	0.02494	6	6	0	8.448			Ctrl-SD vs. RFP-SD	0.8317	0.8167	0.015	0.01916	6	6	0.7828	5.122			Ctrl-SM vs. RFP-SM	0.5067	0.58	-0.07333	0.01282	6	6	5.719	6.359
	Row 79											Row 79											Row 79
	GFP-YPD vs. Ctrl-YPD	0.7583	0.8167	-0.05833	0.02368	6	6	2.464	7.446			Ctrl-SD vs. GFP-SD	0.8267	0.7967	0.03	0.02039	6	6	1.472	8.017			Ctrl-SM vs. GFP-SM	0.5033	0.5617	-0.05833	0.01319	6	6	4.424	6.957
	BFP-YPD vs. Ctrl-YPD	0.875	0.8167	0.05833	0.02197	6	6	2.655	5.856			Ctrl-SD vs. BFP-SD	0.8267	0.8633	-0.03667	0.01938	6	6	1.892	6.986			Ctrl-SM vs. BFP-SM	0.5033	0.535	-0.03167	0.01447	6	6	2.188	8.742
	RFP-YPD vs. Ctrl-YPD	0.815	0.8167	-0.001667	0.02535	6	6	0.06574	8.721			Ctrl-SD vs. RFP-SD	0.8267	0.8117	0.015	0.01772	6	6	0.8466	5.089			Ctrl-SM vs. RFP-SM	0.5033	0.58	-0.07667	0.01282	6	6	5.979	6.359
	Row 80											Row 80											Row 80
	GFP-YPD vs. Ctrl-YPD	0.7583	0.8117	-0.05333	0.02248	6	6	2.372	7.738			Ctrl-SD vs. GFP-SD	0.8233	0.795	0.02833	0.02072	6	6	1.367	7.528			Ctrl-SM vs. GFP-SM	0.5033	0.565	-0.06167	0.01327	6	6	4.647	7.092
	BFP-YPD vs. Ctrl-YPD	0.87	0.8117	0.05833	0.02088	6	6	2.793	6.181			Ctrl-SD vs. BFP-SD	0.8233	0.8633	-0.04	0.02006	6	6	1.994	6.841			Ctrl-SM vs. BFP-SM	0.5033	0.54	-0.03667	0.01406	6	6	2.607	8.249
	RFP-YPD vs. Ctrl-YPD	0.815	0.8117	0.003333	0.02424	6	6	0.1375	9.044			Ctrl-SD vs. RFP-SD	0.8233	0.8117	0.01167	0.01863	6	6	0.6261	5.279			Ctrl-SM vs. RFP-SM	0.5033	0.58	-0.07667	0.01282	6	6	5.979	6.359
	Row 81											Row 81											Row 81
	GFP-YPD vs. Ctrl-YPD	0.755	0.8067	-0.05167	0.02428	6	6	2.128	7.949			Ctrl-SD vs. GFP-SD	0.8233	0.7933	0.03	0.02039	6	6	1.472	7.395			Ctrl-SM vs. GFP-SM	0.5017	0.5567	-0.055	0.0144	6	6	3.821	7.124
	BFP-YPD vs. Ctrl-YPD	0.87	0.8067	0.06333	0.02231	6	6	2.839	6.183			Ctrl-SD vs. BFP-SD	0.8233	0.8617	-0.03833	0.02018	6	6	1.9	7.183			Ctrl-SM vs. BFP-SM	0.5017	0.5333	-0.03167	0.01462	6	6	2.165	7.454
	RFP-YPD vs. Ctrl-YPD	0.8133	0.8067	0.006667	0.0256	6	6	0.2604	8.876			Ctrl-SD vs. RFP-SD	0.8233	0.81	0.01333	0.01838	6	6	0.7255	5.201			Ctrl-SM vs. RFP-SM	0.5017	0.5733	-0.07167	0.01416	6	6	5.061	6.776
	Row 82											Row 82											Row 82
	GFP-YPD vs. Ctrl-YPD	0.755	0.8067	-0.05167	0.02428	6	6	2.128	7.949			Ctrl-SD vs. GFP-SD	0.8183	0.7933	0.025	0.02237	6	6	1.117	7.811			Ctrl-SM vs. GFP-SM	0.5	0.5583	-0.05833	0.01327	6	6	4.396	7.418
	BFP-YPD vs. Ctrl-YPD	0.8667	0.8067	0.06	0.02241	6	6	2.677	6.278			Ctrl-SD vs. BFP-SD	0.8183	0.8583	-0.04	0.02188	6	6	1.828	7.362			Ctrl-SM vs. BFP-SM	0.5	0.535	-0.035	0.01432	6	6	2.445	8.82
	RFP-YPD vs. Ctrl-YPD	0.8117	0.8067	0.005	0.02583	6	6	0.1936	9.006			Ctrl-SD vs. RFP-SD	0.8183	0.8083	0.01	0.01964	6	6	0.5093	5.073			Ctrl-SM vs. RFP-SM	0.5	0.575	-0.075	0.01232	6	6	6.09	5.828
	Row 83											Row 83											Row 83
	GFP-YPD vs. Ctrl-YPD	0.755	0.805	-0.05	0.02536	6	6	1.971	7.683			Ctrl-SD vs. GFP-SD	0.8183	0.7933	0.025	0.02237	6	6	1.117	7.811			Ctrl-SM vs. GFP-SM	0.5	0.5583	-0.05833	0.01327	6	6	4.396	7.418
	BFP-YPD vs. Ctrl-YPD	0.865	0.805	0.06	0.02387	6	6	2.513	6.409			Ctrl-SD vs. BFP-SD	0.8183	0.8583	-0.04	0.02173	6	6	1.841	7.216			Ctrl-SM vs. BFP-SM	0.5	0.5333	-0.03333	0.01358	6	6	2.454	7.884
	RFP-YPD vs. Ctrl-YPD	0.81	0.805	0.005	0.02693	6	6	0.1857	8.769			Ctrl-SD vs. RFP-SD	0.8183	0.8083	0.01	0.01964	6	6	0.5093	5.073			Ctrl-SM vs. RFP-SM	0.5	0.57	-0.07	0.01265	6	6	5.534	6.4
	Row 84											Row 84											Row 84
	GFP-YPD vs. Ctrl-YPD	0.75	0.8017	-0.05167	0.02535	6	6	2.038	7.181			Ctrl-SD vs. GFP-SD	0.8133	0.79	0.02333	0.02275	6	6	1.025	7.264			Ctrl-SM vs. GFP-SM	0.5	0.5583	-0.05833	0.01327	6	6	4.396	7.418
	BFP-YPD vs. Ctrl-YPD	0.86	0.8017	0.05833	0.024	6	6	2.43	6.01			Ctrl-SD vs. BFP-SD	0.8133	0.855	-0.04167	0.02212	6	6	1.883	6.666			Ctrl-SM vs. BFP-SM	0.5	0.5333	-0.03333	0.01358	6	6	2.454	7.884
	RFP-YPD vs. Ctrl-YPD	0.8083	0.8017	0.006667	0.02779	6	6	0.2399	8.887			Ctrl-SD vs. RFP-SD	0.8133	0.8083	0.005	0.02051	6	6	0.2438	5.066			Ctrl-SM vs. RFP-SM	0.5	0.57	-0.07	0.01265	6	6	5.534	6.4
	Row 85											Row 85											Row 85
	GFP-YPD vs. Ctrl-YPD	0.75	0.7983	-0.04833	0.02469	6	6	1.958	8.02			Ctrl-SD vs. GFP-SD	0.81	0.79	0.02	0.02145	6	6	0.9325	7.579			Ctrl-SM vs. GFP-SM	0.5	0.555	-0.055	0.01258	6	6	4.371	6.287
	BFP-YPD vs. Ctrl-YPD	0.8583	0.7983	0.06	0.02248	6	6	2.668	6.071			Ctrl-SD vs. BFP-SD	0.81	0.8483	-0.03833	0.02136	6	6	1.795	7.492			Ctrl-SM vs. BFP-SM	0.5	0.5317	-0.03167	0.01352	6	6	2.342	7.795
	RFP-YPD vs. Ctrl-YPD	0.805	0.7983	0.006667	0.02597	6	6	0.2567	8.894			Ctrl-SD vs. RFP-SD	0.81	0.8083	0.001667	0.01905	6	6	0.0875	5.077			Ctrl-SM vs. RFP-SM	0.5	0.5683	-0.06833	0.01276	6	6	5.356	6.585
	Row 86											Row 86											Row 86
	GFP-YPD vs. Ctrl-YPD	0.7467	0.795	-0.04833	0.02548	6	6	1.897	7.777			Ctrl-SD vs. GFP-SD	0.81	0.7867	0.02333	0.02155	6	6	1.083	7.676			Ctrl-SM vs. GFP-SM	0.495	0.5533	-0.05833	0.01222	6	6	4.772	6.326
	BFP-YPD vs. Ctrl-YPD	0.855	0.795	0.06	0.02359	6	6	2.543	6.155			Ctrl-SD vs. BFP-SD	0.81	0.8483	-0.03833	0.02136	6	6	1.795	7.492			Ctrl-SM vs. BFP-SM	0.495	0.5283	-0.03333	0.01394	6	6	2.39	8.885
	RFP-YPD vs. Ctrl-YPD	0.8017	0.795	0.006667	0.02685	6	6	0.2483	8.726			Ctrl-SD vs. RFP-SD	0.81	0.8033	0.006667	0.01926	6	6	0.3461	5.308			Ctrl-SM vs. RFP-SM	0.495	0.5683	-0.07333	0.01243	6	6	5.901	6.68
	Row 87											Row 87											Row 87
	GFP-YPD vs. Ctrl-YPD	0.745	0.7883	-0.04333	0.02452	6	6	1.767	7.887			Ctrl-SD vs. GFP-SD	0.8067	0.785	0.02167	0.02212	6	6	0.9794	7.188			Ctrl-SM vs. GFP-SM	0.4917	0.55	-0.05833	0.01424	6	6	4.096	6.894
	BFP-YPD vs. Ctrl-YPD	0.8533	0.7883	0.065	0.02296	6	6	2.831	6.522			Ctrl-SD vs. BFP-SD	0.8067	0.8467	-0.04	0.02211	6	6	1.809	7.176			Ctrl-SM vs. BFP-SM	0.4917	0.5267	-0.035	0.01507	6	6	2.322	8.055
	RFP-YPD vs. Ctrl-YPD	0.7983	0.7883	0.01	0.02656	6	6	0.3765	9.21			Ctrl-SD vs. RFP-SD	0.8067	0.8017	0.005	0.02018	6	6	0.2478	5.237			Ctrl-SM vs. RFP-SM	0.4917	0.5667	-0.075	0.01368	6	6	5.481	6.038
	Row 88											Row 88											Row 88
	GFP-YPD vs. Ctrl-YPD	0.7417	0.79	-0.04833	0.02496	6	6	1.937	7.177			Ctrl-SD vs. GFP-SD	0.8033	0.7867	0.01667	0.02314	6	6	0.7202	7.288			Ctrl-SM vs. GFP-SM	0.49	0.55	-0.06	0.01317	6	6	4.557	7.253
	BFP-YPD vs. Ctrl-YPD	0.8467	0.79	0.05667	0.0239	6	6	2.371	6.252			Ctrl-SD vs. BFP-SD	0.8033	0.845	-0.04167	0.02315	6	6	1.8	7.299			Ctrl-SM vs. BFP-SM	0.49	0.525	-0.035	0.01432	6	6	2.445	8.82
	RFP-YPD vs. Ctrl-YPD	0.7967	0.79	0.006667	0.02777	6	6	0.2401	9.102			Ctrl-SD vs. RFP-SD	0.8033	0.8	0.003333	0.02092	6	6	0.1593	5.155			Ctrl-SM vs. RFP-SM	0.49	0.5667	-0.07667	0.01256	6	6	6.104	6.25
	Row 89											Row 89											Row 89
	GFP-YPD vs. Ctrl-YPD	0.74	0.7833	-0.04333	0.02552	6	6	1.698	7.813			Ctrl-SD vs. GFP-SD	0.8033	0.785	0.01833	0.02286	6	6	0.8018	7.034			Ctrl-SM vs. GFP-SM	0.49	0.5483	-0.05833	0.01327	6	6	4.396	7.418
	BFP-YPD vs. Ctrl-YPD	0.8433	0.7833	0.06	0.02385	6	6	2.516	6.4			Ctrl-SD vs. BFP-SD	0.8033	0.84	-0.03667	0.02275	6	6	1.611	6.932			Ctrl-SM vs. BFP-SM	0.49	0.5233	-0.03333	0.01358	6	6	2.454	7.884
	RFP-YPD vs. Ctrl-YPD	0.795	0.7833	0.01167	0.02786	6	6	0.4188	9.26			Ctrl-SD vs. RFP-SD	0.8033	0.7983	0.005	0.0213	6	6	0.2347	5.527			Ctrl-SM vs. RFP-SM	0.49	0.5583	-0.06833	0.01276	6	6	5.356	6.585
	Row 90											Row 90											Row 90
	GFP-YPD vs. Ctrl-YPD	0.735	0.78	-0.045	0.02553	6	6	1.763	7.645			Ctrl-SD vs. GFP-SD	0.795	0.785	0.01	0.02258	6	6	0.4428	7.091			Ctrl-SM vs. GFP-SM	0.49	0.5483	-0.05833	0.01327	6	6	4.396	7.418
	BFP-YPD vs. Ctrl-YPD	0.8433	0.78	0.06333	0.02404	6	6	2.635	6.376			Ctrl-SD vs. BFP-SD	0.795	0.8367	-0.04167	0.02301	6	6	1.811	7.481			Ctrl-SM vs. BFP-SM	0.49	0.5217	-0.03167	0.014	6	6	2.261	8.453
	RFP-YPD vs. Ctrl-YPD	0.7917	0.78	0.01167	0.02857	6	6	0.4084	9.448			Ctrl-SD vs. RFP-SD	0.795	0.795	0	0.02074	6	6	0	5.279			Ctrl-SM vs. RFP-SM	0.49	0.5583	-0.06833	0.01276	6	6	5.356	6.585
	Row 91											Row 91											Row 91
	GFP-YPD vs. Ctrl-YPD	0.735	0.775	-0.04	0.02714	6	6	1.474	7.312			Ctrl-SD vs. GFP-SD	0.7933	0.7783	0.015	0.02325	6	6	0.6452	7.545			Ctrl-SM vs. GFP-SM	0.4883	0.5433	-0.055	0.01416	6	6	3.884	6.776
	BFP-YPD vs. Ctrl-YPD	0.84	0.775	0.065	0.02579	6	6	2.521	6.221			Ctrl-SD vs. BFP-SD	0.7933	0.835	-0.04167	0.02301	6	6	1.811	7.331			Ctrl-SM vs. BFP-SM	0.4883	0.5217	-0.03333	0.01502	6	6	2.219	7.984
	RFP-YPD vs. Ctrl-YPD	0.79	0.775	0.015	0.02986	6	6	0.5023	9.033			Ctrl-SD vs. RFP-SD	0.7933	0.7933	0	0.02103	6	6	0	5.418			Ctrl-SM vs. RFP-SM	0.4883	0.5583	-0.07	0.01386	6	6	5.049	6.32
	Row 92											Row 92											Row 92
	GFP-YPD vs. Ctrl-YPD	0.73	0.77	-0.04	0.02708	6	6	1.477	7.471			Ctrl-SD vs. GFP-SD	0.7883	0.7767	0.01167	0.02409	6	6	0.4842	7.093			Ctrl-SM vs. GFP-SM	0.4867	0.54	-0.05333	0.01476	6	6	3.614	6.75
	BFP-YPD vs. Ctrl-YPD	0.8367	0.77	0.06667	0.02603	6	6	2.561	6.639			Ctrl-SD vs. BFP-SD	0.7883	0.8333	-0.045	0.02409	6	6	1.868	7.093			Ctrl-SM vs. BFP-SM	0.4867	0.5183	-0.03167	0.01572	6	6	2.014	8.05
	RFP-YPD vs. Ctrl-YPD	0.7867	0.77	0.01667	0.03018	6	6	0.5522	9.306			Ctrl-SD vs. RFP-SD	0.7883	0.7933	-0.005	0.02222	6	6	0.225	5.373			Ctrl-SM vs. RFP-SM	0.4867	0.555	-0.06833	0.0147	6	6	4.648	6.668
	Row 93											Row 93											Row 93
	GFP-YPD vs. Ctrl-YPD	0.725	0.7683	-0.04333	0.02698	6	6	1.606	7.343			Ctrl-SD vs. GFP-SD	0.7833	0.7767	0.006667	0.02371	6	6	0.2812	7.169			Ctrl-SM vs. GFP-SM	0.485	0.54	-0.055	0.01432	6	6	3.841	6.871
	BFP-YPD vs. Ctrl-YPD	0.8333	0.7683	0.065	0.02557	6	6	2.542	6.202			Ctrl-SD vs. BFP-SD	0.7833	0.8267	-0.04333	0.0244	6	6	1.776	7.76			Ctrl-SM vs. BFP-SM	0.485	0.5133	-0.02833	0.0147	6	6	1.927	7.426
	RFP-YPD vs. Ctrl-YPD	0.7833	0.7683	0.015	0.03078	6	6	0.4874	9.496			Ctrl-SD vs. RFP-SD	0.7833	0.785	-0.001667	0.02197	6	6	0.07585	5.544			Ctrl-SM vs. RFP-SM	0.485	0.5533	-0.06833	0.01376	6	6	4.965	6.025
	Row 94											Row 94											Row 94
	GFP-YPD vs. Ctrl-YPD	0.7233	0.7633	-0.04	0.02902	6	6	1.378	7.6			Ctrl-SD vs. GFP-SD	0.7817	0.7733	0.008333	0.02478	6	6	0.3363	7.951			Ctrl-SM vs. GFP-SM	0.4833	0.5383	-0.055	0.01462	6	6	3.761	6.951
	BFP-YPD vs. Ctrl-YPD	0.83	0.7633	0.06667	0.02704	6	6	2.466	6.101			Ctrl-SD vs. BFP-SD	0.7817	0.8233	-0.04167	0.02409	6	6	1.729	7.39			Ctrl-SM vs. BFP-SM	0.4833	0.5133	-0.03	0.01491	6	6	2.012	7.353
	RFP-YPD vs. Ctrl-YPD	0.78	0.7633	0.01667	0.03095	6	6	0.5385	8.775			Ctrl-SD vs. RFP-SD	0.7817	0.785	-0.003333	0.02209	6	6	0.1509	5.539			Ctrl-SM vs. RFP-SM	0.4833	0.5517	-0.06833	0.0144	6	6	4.747	6.612
	Row 95											Row 95											Row 95
	GFP-YPD vs. Ctrl-YPD	0.7183	0.76	-0.04167	0.02701	6	6	1.543	7.416			Ctrl-SD vs. GFP-SD	0.7783	0.77	0.008333	0.02535	6	6	0.3287	7.315			Ctrl-SM vs. GFP-SM	0.48	0.5333	-0.05333	0.01453	6	6	3.671	6.678
	BFP-YPD vs. Ctrl-YPD	0.825	0.76	0.065	0.02604	6	6	2.496	6.648			Ctrl-SD vs. BFP-SD	0.7783	0.8217	-0.04333	0.02554	6	6	1.697	7.466			Ctrl-SM vs. BFP-SM	0.48	0.5117	-0.03167	0.01493	6	6	2.122	7.249
	RFP-YPD vs. Ctrl-YPD	0.7733	0.76	0.01333	0.03073	6	6	0.4339	9.505			Ctrl-SD vs. RFP-SD	0.7783	0.7833	-0.005	0.02353	6	6	0.2125	5.728			Ctrl-SM vs. RFP-SM	0.48	0.55	-0.07	0.01438	6	6	4.869	6.45
	Row 96											Row 96											Row 96
	GFP-YPD vs. Ctrl-YPD	0.7167	0.755	-0.03833	0.02857	6	6	1.342	7.055			Ctrl-SD vs. GFP-SD	0.7733	0.77	0.003333	0.02728	6	6	0.1222	7.779			Ctrl-SM vs. GFP-SM	0.48	0.5317	-0.05167	0.0147	6	6	3.515	6.929
	BFP-YPD vs. Ctrl-YPD	0.8217	0.755	0.06667	0.02722	6	6	2.449	6.023			Ctrl-SD vs. BFP-SD	0.7733	0.815	-0.04167	0.026	6	6	1.602	6.778			Ctrl-SM vs. BFP-SM	0.48	0.5083	-0.02833	0.01558	6	6	1.818	8.109
	RFP-YPD vs. Ctrl-YPD	0.7717	0.755	0.01667	0.03247	6	6	0.5133	9.302			Ctrl-SD vs. RFP-SD	0.7733	0.78	-0.006667	0.02472	6	6	0.2697	5.697			Ctrl-SM vs. RFP-SM	0.48	0.5467	-0.06667	0.0152	6	6	4.385	7.628
	ANOVA analysis for OD700nm data for Fig. S11C
	Table Analyzed	OD 48h										Within each row, compare columns (simple effects within rows)
	Two-way ANOVA	Ordinary										Number of families	3
	Alpha	0.05										Number of comparisons per family	6
												Alpha	0.05
	Source of Variation	% of total variation	P value	P value summary	Significant?
	Interaction	2.594	0.0014	**	Yes							Bonferroni's multiple comparisons test	Mean Diff.	95.00% CI of diff.	Below threshold?	Summary	Adjusted P Value
	Row Factor	89.09	<0.0001	****	Yes
	Column Factor	2.133	0.0005	***	Yes							YPD
												Ctrl vs. GFP	0.03833	-0.01723 to 0.09389	No	ns	0.3877
	ANOVA table	SS	DF	MS	F (DFn, DFd)	P value						Ctrl vs. BFP	-0.06667	-0.1222 to -0.01111	Yes	*	0.0106
	Interaction	0.03131	6	0.005218	F (6, 60) = 4.195	P=0.0014						Ctrl vs. RFP	-0.01667	-0.07223 to 0.03889	No	ns	>0.9999
	Row Factor	1.075	2	0.5376	F (2, 60) = 432.2	P<0.0001						GFP vs. BFP	-0.105	-0.1606 to -0.04944	Yes	****	<0.0001
	Column Factor	0.02575	3	0.008583	F (3, 60) = 6.900	P=0.0005						GFP vs. RFP	-0.055	-0.1106 to 0.0005600	No	ns	0.0538
	Residual	0.07463	60	0.001244								BFP vs. RFP	0.05	-0.005560 to 0.1056	No	ns	0.1019
	Data summary											SD
	Number of columns (Column Factor)	4										Ctrl vs. GFP	0.003333	-0.05223 to 0.05889	No	ns	>0.9999
	Number of rows (Row Factor)	3										Ctrl vs. BFP	-0.04167	-0.09723 to 0.01389	No	ns	0.2707
	Number of values	72										Ctrl vs. RFP	-0.006667	-0.06223 to 0.04889	No	ns	>0.9999
												GFP vs. BFP	-0.045	-0.1006 to 0.01056	No	ns	0.1856
												GFP vs. RFP	-0.01	-0.06556 to 0.04556	No	ns	>0.9999
												BFP vs. RFP	0.035	-0.02056 to 0.09056	No	ns	0.5448
												SM
												Ctrl vs. GFP	-0.05167	-0.1072 to 0.003893	No	ns	0.0827
												Ctrl vs. BFP	-0.02833	-0.08389 to 0.02723	No	ns	>0.9999
												Ctrl vs. RFP	-0.06667	-0.1222 to -0.01111	Yes	*	0.0106
												GFP vs. BFP	0.02333	-0.03223 to 0.07889	No	ns	>0.9999
												GFP vs. RFP	-0.015	-0.07056 to 0.04056	No	ns	>0.9999
												BFP vs. RFP	-0.03833	-0.09389 to 0.01723	No	ns	0.3877
												Test details	Mean 1	Mean 2	Mean Diff.	SE of diff.	N1	N2	t	DF
												YPD
												Ctrl vs. GFP	0.755	0.7167	0.03833	0.02036	6	6	1.883	60
												Ctrl vs. BFP	0.755	0.8217	-0.06667	0.02036	6	6	3.274	60
												Ctrl vs. RFP	0.755	0.7717	-0.01667	0.02036	6	6	0.8185	60
												GFP vs. BFP	0.7167	0.8217	-0.105	0.02036	6	6	5.157	60
												GFP vs. RFP	0.7167	0.7717	-0.055	0.02036	6	6	2.701	60
												BFP vs. RFP	0.8217	0.7717	0.05	0.02036	6	6	2.455	60
												SD
												Ctrl vs. GFP	0.7733	0.77	0.003333	0.02036	6	6	0.1637	60
												Ctrl vs. BFP	0.7733	0.815	-0.04167	0.02036	6	6	2.046	60
												Ctrl vs. RFP	0.7733	0.78	-0.006667	0.02036	6	6	0.3274	60
												GFP vs. BFP	0.77	0.815	-0.045	0.02036	6	6	2.21	60
												GFP vs. RFP	0.77	0.78	-0.01	0.02036	6	6	0.4911	60
												BFP vs. RFP	0.815	0.78	0.035	0.02036	6	6	1.719	60
												SM
												Ctrl vs. GFP	0.48	0.5317	-0.05167	0.02036	6	6	2.537	60
												Ctrl vs. BFP	0.48	0.5083	-0.02833	0.02036	6	6	1.391	60
												Ctrl vs. RFP	0.48	0.5467	-0.06667	0.02036	6	6	3.274	60
												GFP vs. BFP	0.5317	0.5083	0.02333	0.02036	6	6	1.146	60
												GFP vs. RFP	0.5317	0.5467	-0.015	0.02036	6	6	0.7366	60
												BFP vs. RFP	0.5083	0.5467	-0.03833	0.02036	6	6	1.883	60
[truncated: 24 more columns]

## Sheet: Fig.S12
	Fig.S12C
	Sample	OD700nm
	replicate	repl.1	repl.2	repl.3
	+ve	0.7117	0.7139	0.7111
	adeΔlys+	0.127	0.1021	0.1034
	ade+lysΔ	0.0623	0.0698	0.0726
	ade-lys co-culture	0.461617	0.478117	0.483917
	trpΔleu+	0.0587	0.0676	0.06315
	trp+leuΔ	0.0537	0.0736	0.06365
	trp-leu co-culture	0.1747	0.1669	0.1708
	+ve (positive control) was BY4741_pHLUM
	Fig.S12D
		Red %			Blue %
	replicate	repl.1	repl.2	repl.3	repl.1	repl.2	repl.3
	ade-lys co-culture	79.4	81.1	80	20.6	18.9	19
	leu-trp co-culture	85.2	86.3	86.1	14.8	13.7	14.2
	ANOVA Fig.S12C
	Table Analyzed	Data 3						Number of families	1
	Data sets analyzed	E-G						Number of comparisons per family	2
								Alpha	0.05
	ANOVA summary
	F	258.1						Bonferroni's multiple comparisons test	Mean Diff.	95.00% CI of diff.	Below threshold?	Summary	Adjusted P Value	G-?
	P value	<0.0001						trp-leu co-culture vs. trpΔleu+	0.1076	0.09143 to 0.1238	Yes	****	<0.0001	E	trpΔleu+
	P value summary	****						trp-leu co-culture vs. trp+leuΔ	0.1071	0.09093 to 0.1233	Yes	****	<0.0001	F	trp+leuΔ
	Significant diff. among means (P < 0.05)?	Yes
	R squared	0.9885						Test details	Mean 1	Mean 2	Mean Diff.	SE of diff.	n1	n2	t	DF
								trp-leu co-culture vs. trpΔleu+	0.1708	0.06317	0.1076	0.005457	3	3	19.72	6
	Brown-Forsythe test							trp-leu co-culture vs. trp+leuΔ	0.1708	0.06367	0.1071	0.005457	3	3	19.63	6
	F (DFn, DFd)	1.002 (2, 6)
	P value	0.4212
	P value summary	ns
	Are SDs significantly different (P < 0.05)?	No
	Bartlett's test
	Bartlett's statistic (corrected)
	P value
	P value summary
	Are SDs significantly different (P < 0.05)?
	ANOVA table	SS	DF	MS	F (DFn, DFd)	P value
	Treatment (between columns)	0.02306	2	0.01153	F (2, 6) = 258.1	P<0.0001
	Residual (within columns)	0.000268	6	4.467e-05
	Total	0.02333	8
	Data summary
	Number of treatments (columns)	3
	Number of values (total)	9
	Table Analyzed	Data 3						Number of families	1
	Data sets analyzed	B-D						Number of comparisons per family	2
								Alpha	0.05
	ANOVA summary
	F	1251						Bonferroni's multiple comparisons test	Mean Diff.	95.00% CI of diff.	Below threshold?	Summary	Adjusted P Value	D-?
	P value	<0.0001						ade-lys co-culture vs. adeΔlys+	0.3637	0.3372 to 0.3902	Yes	****	<0.0001	B	adeΔlys+
	P value summary	****						ade-lys co-culture vs. ade+lysΔ	0.4063	0.3798 to 0.4328	Yes	****	<0.0001	C	ade+lysΔ
	Significant diff. among means (P < 0.05)?	Yes
	R squared	0.9976						Test details	Mean 1	Mean 2	Mean Diff.	SE of diff.	n1	n2	t	DF
								ade-lys co-culture vs. adeΔlys+	0.4745	0.1108	0.3637	0.008928	3	3	40.74	6
	Brown-Forsythe test							ade-lys co-culture vs. ade+lysΔ	0.4745	0.06823	0.4063	0.008928	3	3	45.51	6
	F (DFn, DFd)	0.2329 (2, 6)
	P value	0.7991
	P value summary	ns
	Are SDs significantly different (P < 0.05)?	No
	Bartlett's test
	Bartlett's statistic (corrected)
	P value
	P value summary
	Are SDs significantly different (P < 0.05)?
	ANOVA table	SS	DF	MS	F (DFn, DFd)	P value
	Treatment (between columns)	0.2992	2	0.1496	F (2, 6) = 1251	P<0.0001
	Residual (within columns)	0.0007173	6	0.0001196
	Total	0.2999	8
	Data summary
	Number of treatments (columns)	3
	Number of values (total)	9

## Sheet: Fig.S13
	Fig.S13
	Time (h)	BY4741-SM+			BY4741-SM			ADE8△-SM+			ADE8△-SM			TRP1△-SM+			TRP1△-SM			TYR1△-SM+			TYR1△-SM			PHA2△-SM+			PHA2△-SM			ILV1△-SM+			ILV1△-SM			ARG4△-SM+			ARG4△-SM			LYS2△-SM+			LYS2△-SM
	replicate	repl.1	repl.2	repl.3	repl.1	repl.2	repl.3	repl.1	repl.2	repl.3	repl.1	repl.2	repl.3	repl.1	repl.2	repl.3	repl.1	repl.2	repl.3	repl.1	repl.2	repl.3	repl.1	repl.2	repl.3	repl.1	repl.2	repl.3	repl.1	repl.2	repl.3	repl.1	repl.2	repl.3	repl.1	repl.2	repl.3	repl.1	repl.2	repl.3	repl.1	repl.2	repl.3	repl.1	repl.2	repl.3	repl.1	repl.2	repl.3
	0	0.02251	0.04038	0.023451	0.028153	0.025332	0.042261	0.014986	0.011224	0.015927	0.020629	0.019689	0.020629	0.026272	0.031915	0.026272	0.036618	0.033796	0.033796	0.025332	0.038499	0.027213	0.04132	0.023451	0.033796	0.030975	0.032856	0.026272	0.028153	0.030975	0.035677	0.013105	0.031915	0.031915	0.02157	0.02157	0.025332	0.026272	0.016867	0.024391	0.036618	0.026272	0.030975	0.029094	0.037558	0.020629	0.031915	0.034737	0.045082
	0.5	0.023451	0.023451	0.023451	0.02251	0.02157	0.056368	0.014986	0.012165	0.015927	0.020629	0.018748	0.020629	0.027213	0.031915	0.027213	0.035677	0.034737	0.033796	0.026272	0.030034	0.028153	0.033796	0.024391	0.031915	0.028153	0.033796	0.026272	0.029094	0.030975	0.036618	0.013105	0.031915	0.031915	0.02157	0.02157	0.025332	0.027213	0.018748	0.025332	0.030975	0.028153	0.030975	0.030975	0.033796	0.02157	0.032856	0.034737	0.046023
	1	0.024391	0.036618	0.024391	0.037558	0.028153	0.05919	0.014986	0.012165	0.016867	0.02157	0.019689	0.02251	0.029094	0.033796	0.029094	0.036618	0.034737	0.033796	0.028153	0.048844	0.030034	0.044142	0.025332	0.04132	0.030975	0.033796	0.028153	0.030034	0.031915	0.036618	0.014046	0.032856	0.033796	0.02251	0.02157	0.025332	0.028153	0.019689	0.029094	0.046023	0.029094	0.031915	0.034737	0.046963	0.02251	0.033796	0.035677	0.046963
	1.5	0.025332	0.028153	0.026272	0.02251	0.020629	0.058249	0.016867	0.013105	0.017808	0.020629	0.018748	0.02157	0.030034	0.035677	0.030975	0.036618	0.034737	0.035677	0.030975	0.032856	0.031915	0.030034	0.026272	0.038499	0.031915	0.035677	0.029094	0.030975	0.031915	0.037558	0.014046	0.034737	0.035677	0.02251	0.02251	0.025332	0.030975	0.02251	0.030034	0.037558	0.030975	0.032856	0.033796	0.051666	0.024391	0.035677	0.037558	0.047904
	2	0.028153	0.029094	0.028153	0.029094	0.023451	0.061071	0.017808	0.014986	0.019689	0.020629	0.019689	0.020629	0.033796	0.038499	0.033796	0.037558	0.034737	0.035677	0.033796	0.032856	0.034737	0.030975	0.028153	0.038499	0.033796	0.038499	0.030975	0.030034	0.031915	0.037558	0.014986	0.036618	0.037558	0.02251	0.02251	0.025332	0.034737	0.025332	0.031915	0.029094	0.030975	0.033796	0.036618	0.038499	0.027213	0.037558	0.039439	0.049785
	2.5	0.030975	0.031915	0.030034	0.034737	0.026272	0.070476	0.019689	0.017808	0.02251	0.020629	0.018748	0.020629	0.036618	0.042261	0.037558	0.036618	0.035677	0.034737	0.035677	0.035677	0.037558	0.031915	0.028153	0.034737	0.036618	0.042261	0.034737	0.030034	0.031915	0.037558	0.015927	0.038499	0.04038	0.02251	0.02251	0.026272	0.036618	0.029094	0.036618	0.04038	0.031915	0.033796	0.04038	0.045082	0.030034	0.039439	0.04038	0.051666
	3	0.032856	0.035677	0.032856	0.029094	0.037558	0.073297	0.02251	0.020629	0.025332	0.02157	0.019689	0.02157	0.042261	0.046963	0.042261	0.037558	0.035677	0.034737	0.04132	0.04132	0.04132	0.037558	0.027213	0.042261	0.04132	0.045082	0.038499	0.030975	0.031915	0.037558	0.017808	0.04132	0.043201	0.023451	0.02251	0.025332	0.04038	0.033796	0.04132	0.043201	0.032856	0.035677	0.045082	0.046023	0.033796	0.04132	0.042261	0.053547
	3.5	0.037558	0.039439	0.037558	0.029094	0.02251	0.075178	0.025332	0.023451	0.029094	0.019689	0.019689	0.020629	0.048844	0.051666	0.047904	0.037558	0.035677	0.035677	0.046023	0.045082	0.046023	0.030034	0.026272	0.033796	0.046963	0.049785	0.043201	0.030975	0.031915	0.038499	0.019689	0.044142	0.046963	0.023451	0.02251	0.026272	0.046963	0.04038	0.047904	0.032856	0.033796	0.035677	0.050725	0.050725	0.039439	0.04132	0.044142	0.054487
	4	0.04132	0.045082	0.042261	0.026272	0.030975	0.077059	0.029094	0.029094	0.033796	0.020629	0.018748	0.020629	0.056368	0.05919	0.056368	0.037558	0.035677	0.035677	0.051666	0.049785	0.051666	0.030975	0.025332	0.055428	0.053547	0.057309	0.048844	0.030975	0.031915	0.037558	0.023451	0.047904	0.051666	0.023451	0.02251	0.026272	0.053547	0.049785	0.055428	0.033796	0.034737	0.035677	0.05919	0.057309	0.046023	0.044142	0.046963	0.056368
	4.5	0.047904	0.051666	0.048844	0.028153	0.042261	0.079881	0.034737	0.035677	0.04038	0.020629	0.019689	0.020629	0.065773	0.070476	0.066714	0.037558	0.036618	0.036618	0.05919	0.056368	0.05919	0.030975	0.026272	0.036618	0.062011	0.063892	0.057309	0.030975	0.031915	0.038499	0.028153	0.052606	0.057309	0.024391	0.02251	0.026272	0.063892	0.06013	0.062952	0.033796	0.036618	0.037558	0.068595	0.064833	0.053547	0.048844	0.051666	0.061071
	5	0.053547	0.06013	0.055428	0.028153	0.029094	0.082702	0.042261	0.044142	0.047904	0.020629	0.018748	0.020629	0.07894	0.082702	0.07894	0.038499	0.036618	0.036618	0.067654	0.063892	0.071416	0.030975	0.026272	0.033796	0.071416	0.074238	0.065773	0.031915	0.031915	0.037558	0.032856	0.058249	0.064833	0.023451	0.023451	0.026272	0.074238	0.070476	0.076119	0.034737	0.036618	0.037558	0.080821	0.075178	0.063892	0.048844	0.050725	0.061071
	5.5	0.062952	0.070476	0.063892	0.028153	0.035677	0.084583	0.050725	0.054487	0.057309	0.020629	0.018748	0.020629	0.094929	0.09681	0.091167	0.038499	0.037558	0.036618	0.076119	0.073297	0.084583	0.030975	0.026272	0.033796	0.080821	0.085524	0.078	0.031915	0.031915	0.038499	0.038499	0.064833	0.072357	0.024391	0.023451	0.027213	0.086464	0.085524	0.088345	0.034737	0.037558	0.036618	0.094929	0.086464	0.077059	0.049785	0.049785	0.062952
	6	0.072357	0.081762	0.073297	0.031915	0.048844	0.080821	0.06013	0.065773	0.070476	0.020629	0.019689	0.020629	0.110917	0.112798	0.107155	0.038499	0.037558	0.036618	0.086464	0.082702	0.099631	0.042261	0.026272	0.033796	0.095869	0.098691	0.090226	0.031915	0.031915	0.038499	0.046023	0.074238	0.083643	0.024391	0.023451	0.027213	0.101512	0.103393	0.104334	0.035677	0.037558	0.036618	0.112798	0.099631	0.092107	0.051666	0.051666	0.063892
	6.5	0.083643	0.094929	0.085524	0.024391	0.046023	0.081762	0.073297	0.079881	0.084583	0.020629	0.019689	0.020629	0.127846	0.131608	0.127846	0.038499	0.037558	0.036618	0.100572	0.093988	0.103393	0.035677	0.046963	0.033796	0.114679	0.113739	0.106215	0.031915	0.031915	0.038499	0.055428	0.082702	0.094929	0.024391	0.02251	0.026272	0.120322	0.121263	0.122203	0.034737	0.038499	0.036618	0.13537	0.117501	0.109036	0.052606	0.051666	0.065773
	7	0.09775	0.112798	0.098691	0.028153	0.032856	0.080821	0.089286	0.09681	0.100572	0.019689	0.018748	0.020629	0.156061	0.155121	0.15324	0.038499	0.037558	0.036618	0.114679	0.109036	0.110917	0.04038	0.036618	0.032856	0.131608	0.132549	0.125965	0.031915	0.030975	0.039439	0.067654	0.093988	0.109036	0.024391	0.023451	0.027213	0.143835	0.145716	0.146656	0.035677	0.038499	0.037558	0.157942	0.140073	0.129727	0.053547	0.052606	0.065773
	7.5	0.113739	0.132549	0.114679	0.032856	0.047904	0.07894	0.108096	0.118441	0.124084	0.019689	0.018748	0.020629	0.187098	0.185217	0.182395	0.039439	0.038499	0.037558	0.131608	0.122203	0.126906	0.04132	0.05919	0.034737	0.15418	0.157942	0.147597	0.031915	0.031915	0.039439	0.082702	0.109036	0.125965	0.024391	0.023451	0.027213	0.171109	0.176752	0.174871	0.035677	0.038499	0.037558	0.188038	0.163585	0.155121	0.053547	0.053547	0.065773
	8	0.133489	0.15418	0.13443	0.025332	0.049785	0.073297	0.133489	0.141954	0.147597	0.020629	0.018748	0.020629	0.217194	0.215313	0.216253	0.038499	0.037558	0.037558	0.149478	0.137251	0.144775	0.04038	0.061071	0.033796	0.183336	0.184276	0.174871	0.031915	0.030975	0.039439	0.09681	0.128787	0.148537	0.024391	0.023451	0.027213	0.189919	0.194622	0.194622	0.035677	0.038499	0.038499	0.20967	0.193681	0.187098	0.055428	0.054487	0.066714
	8.5	0.155121	0.174871	0.157942	0.026272	0.034737	0.081762	0.15324	0.157942	0.163585	0.019689	0.018748	0.019689	0.237885	0.236004	0.235063	0.039439	0.037558	0.037558	0.166407	0.157002	0.163585	0.039439	0.04132	0.033796	0.214372	0.215313	0.204027	0.031915	0.030034	0.04038	0.120322	0.149478	0.17299	0.024391	0.023451	0.027213	0.203086	0.207789	0.208729	0.036618	0.039439	0.038499	0.225658	0.213432	0.204967	0.055428	0.054487	0.065773
	9	0.17299	0.189919	0.175812	0.023451	0.02251	0.076119	0.164526	0.17205	0.179574	0.019689	0.018748	0.020629	0.251992	0.251992	0.251052	0.04038	0.037558	0.038499	0.188038	0.179574	0.186157	0.039439	0.035677	0.034737	0.240706	0.240706	0.236004	0.032856	0.030975	0.04038	0.143835	0.175812	0.203086	0.025332	0.02251	0.027213	0.216253	0.219075	0.220015	0.036618	0.039439	0.04038	0.235063	0.22848	0.220015	0.055428	0.056368	0.065773
	9.5	0.187098	0.200265	0.188979	0.033796	0.050725	0.07894	0.181455	0.182395	0.194622	0.019689	0.018748	0.019689	0.265159	0.263278	0.261397	0.04038	0.037558	0.038499	0.211551	0.204027	0.208729	0.033796	0.031915	0.032856	0.256695	0.259516	0.253873	0.031915	0.030034	0.04132	0.17205	0.206848	0.235063	0.025332	0.023451	0.027213	0.222837	0.22848	0.22942	0.036618	0.042261	0.04132	0.244468	0.236944	0.230361	0.054487	0.055428	0.064833
	10	0.196503	0.21061	0.200265	0.029094	0.025332	0.079881	0.192741	0.198384	0.206848	0.019689	0.018748	0.020629	0.273624	0.273624	0.273624	0.039439	0.037558	0.038499	0.237885	0.22942	0.236944	0.032856	0.034737	0.033796	0.272683	0.274564	0.270802	0.032856	0.030975	0.04132	0.204967	0.237885	0.268921	0.025332	0.023451	0.027213	0.231301	0.236004	0.236004	0.037558	0.04132	0.043201	0.251992	0.24823	0.241647	0.056368	0.056368	0.065773
	10.5	0.207789	0.219075	0.21061	0.033796	0.037558	0.080821	0.205908	0.20967	0.219075	0.018748	0.018748	0.019689	0.283969	0.282088	0.283029	0.04132	0.038499	0.038499	0.251052	0.252933	0.252933	0.033796	0.034737	0.032856	0.28491	0.290553	0.28491	0.032856	0.033796	0.043201	0.237885	0.270802	0.298077	0.024391	0.023451	0.027213	0.236944	0.241647	0.243528	0.038499	0.043201	0.044142	0.259516	0.254814	0.24823	0.055428	0.057309	0.064833
	11	0.215313	0.227539	0.218134	0.030034	0.02251	0.080821	0.216253	0.220015	0.227539	0.018748	0.018748	0.019689	0.293374	0.289612	0.288672	0.04038	0.038499	0.039439	0.263278	0.264219	0.2661	0.031915	0.033796	0.033796	0.296196	0.300898	0.297136	0.033796	0.031915	0.046023	0.268921	0.299017	0.324411	0.025332	0.024391	0.027213	0.243528	0.24729	0.249171	0.038499	0.042261	0.045082	0.2661	0.259516	0.253873	0.056368	0.057309	0.063892
	11.5	0.222837	0.232242	0.224718	0.024391	0.02251	0.081762	0.222837	0.227539	0.236944	0.018748	0.018748	0.019689	0.299017	0.298077	0.298077	0.039439	0.038499	0.038499	0.272683	0.277386	0.275505	0.032856	0.033796	0.033796	0.307482	0.310303	0.307482	0.034737	0.034737	0.047904	0.296196	0.32347	0.349804	0.026272	0.024391	0.028153	0.24729	0.251052	0.253873	0.038499	0.045082	0.047904	0.268921	0.2661	0.260457	0.057309	0.056368	0.062952
	12	0.22848	0.238825	0.230361	0.024391	0.02251	0.080821	0.233182	0.236944	0.245409	0.018748	0.018748	0.019689	0.30466	0.30466	0.30466	0.039439	0.038499	0.039439	0.283029	0.287731	0.28585	0.032856	0.032856	0.032856	0.315946	0.320649	0.317827	0.033796	0.032856	0.048844	0.324411	0.350745	0.371436	0.025332	0.029094	0.030975	0.250111	0.255754	0.256695	0.037558	0.045082	0.048844	0.271743	0.269862	0.265159	0.056368	0.056368	0.064833
	12.5	0.234123	0.244468	0.236944	0.023451	0.026272	0.080821	0.241647	0.24823	0.255754	0.018748	0.018748	0.018748	0.310303	0.310303	0.312184	0.04132	0.037558	0.038499	0.290553	0.297136	0.295255	0.032856	0.031915	0.032856	0.32347	0.327232	0.325351	0.035677	0.036618	0.050725	0.349804	0.372376	0.391186	0.027213	0.030975	0.031915	0.252933	0.258576	0.260457	0.038499	0.049785	0.050725	0.277386	0.274564	0.269862	0.055428	0.055428	0.065773
	13	0.237885	0.24823	0.242587	0.023451	0.02251	0.079881	0.253873	0.256695	0.26704	0.017808	0.018748	0.019689	0.315006	0.315946	0.315006	0.04038	0.038499	0.039439	0.296196	0.301839	0.301839	0.033796	0.032856	0.033796	0.327232	0.336637	0.330994	0.039439	0.039439	0.050725	0.371436	0.392127	0.405294	0.029094	0.032856	0.034737	0.255754	0.259516	0.265159	0.038499	0.046023	0.048844	0.280207	0.278326	0.272683	0.054487	0.055428	0.067654
	13.5	0.241647	0.251992	0.245409	0.024391	0.023451	0.080821	0.261397	0.267981	0.277386	0.017808	0.017808	0.018748	0.319708	0.319708	0.320649	0.04038	0.038499	0.039439	0.30372	0.307482	0.307482	0.033796	0.032856	0.032856	0.331935	0.34228	0.339459	0.038499	0.036618	0.052606	0.390246	0.409056	0.41752	0.030975	0.031915	0.036618	0.260457	0.263278	0.267981	0.04038	0.049785	0.052606	0.283969	0.281148	0.275505	0.053547	0.055428	0.067654
	14	0.244468	0.256695	0.249171	0.023451	0.023451	0.080821	0.268921	0.273624	0.282088	0.017808	0.018748	0.019689	0.320649	0.324411	0.325351	0.04038	0.039439	0.038499	0.311244	0.315946	0.315006	0.033796	0.032856	0.032856	0.338518	0.349804	0.347923	0.034737	0.043201	0.054487	0.404353	0.420342	0.430687	0.032856	0.031915	0.038499	0.261397	0.267981	0.270802	0.037558	0.052606	0.049785	0.287731	0.28491	0.278326	0.052606	0.054487	0.066714
	14.5	0.24729	0.260457	0.252933	0.023451	0.023451	0.081762	0.277386	0.281148	0.294315	0.017808	0.017808	0.018748	0.327232	0.329113	0.328173	0.039439	0.039439	0.038499	0.313125	0.318768	0.318768	0.033796	0.032856	0.032856	0.34134	0.356388	0.351685	0.038499	0.04038	0.052606	0.41658	0.430687	0.438211	0.031915	0.031915	0.038499	0.262338	0.268921	0.272683	0.037558	0.050725	0.048844	0.290553	0.287731	0.283029	0.052606	0.052606	0.068595
	15	0.251052	0.262338	0.256695	0.02251	0.023451	0.081762	0.282088	0.287731	0.297136	0.017808	0.018748	0.018748	0.328173	0.331935	0.334756	0.04038	0.038499	0.04038	0.318768	0.325351	0.32347	0.034737	0.032856	0.032856	0.346983	0.36109	0.357328	0.04132	0.04038	0.055428	0.426925	0.440092	0.444795	0.034737	0.031915	0.038499	0.264219	0.273624	0.275505	0.037558	0.049785	0.049785	0.293374	0.290553	0.28585	0.051666	0.052606	0.062952
	15.5	0.252933	0.265159	0.258576	0.023451	0.023451	0.078	0.288672	0.290553	0.305601	0.017808	0.017808	0.018748	0.332875	0.335697	0.337578	0.04038	0.038499	0.038499	0.321589	0.326292	0.329113	0.033796	0.032856	0.032856	0.350745	0.364852	0.362971	0.035677	0.04132	0.056368	0.434449	0.447616	0.453259	0.034737	0.031915	0.035677	0.26704	0.274564	0.274564	0.037558	0.045082	0.045082	0.294315	0.293374	0.287731	0.048844	0.050725	0.066714
	16	0.255754	0.26704	0.260457	0.02251	0.024391	0.077059	0.292434	0.297136	0.30466	0.017808	0.017808	0.018748	0.330994	0.337578	0.340399	0.04038	0.038499	0.039439	0.326292	0.330054	0.333816	0.032856	0.031915	0.031915	0.354507	0.368614	0.366733	0.036618	0.039439	0.056368	0.441973	0.452319	0.457962	0.033796	0.031915	0.036618	0.2661	0.274564	0.279267	0.037558	0.045082	0.043201	0.298077	0.296196	0.290553	0.048844	0.050725	0.05919
	16.5	0.259516	0.269862	0.265159	0.023451	0.023451	0.071416	0.298077	0.30372	0.308422	0.017808	0.017808	0.017808	0.336637	0.34134	0.343221	0.04038	0.038499	0.049785	0.330994	0.330994	0.338518	0.033796	0.031915	0.031915	0.355447	0.371436	0.368614	0.039439	0.04038	0.053547	0.447616	0.459843	0.460783	0.032856	0.031915	0.036618	0.2661	0.275505	0.278326	0.037558	0.042261	0.043201	0.298077	0.295255	0.291493	0.048844	0.049785	0.05919
	17	0.259516	0.272683	0.2661	0.02251	0.023451	0.071416	0.302779	0.309363	0.311244	0.017808	0.016867	0.017808	0.338518	0.345102	0.346042	0.039439	0.038499	0.038499	0.334756	0.336637	0.34228	0.034737	0.031915	0.031915	0.357328	0.375198	0.373317	0.047904	0.044142	0.055428	0.451378	0.462664	0.464545	0.032856	0.030975	0.027213	0.272683	0.279267	0.283969	0.036618	0.043201	0.04132	0.300898	0.299017	0.294315	0.048844	0.050725	0.062952
	17.5	0.262338	0.272683	0.26704	0.02251	0.023451	0.06013	0.306541	0.311244	0.315946	0.016867	0.016867	0.017808	0.343221	0.344161	0.349804	0.039439	0.038499	0.043201	0.336637	0.338518	0.344161	0.035677	0.031915	0.031915	0.36015	0.377079	0.376138	0.037558	0.043201	0.056368	0.453259	0.465486	0.465486	0.030034	0.029094	0.030034	0.267981	0.279267	0.282088	0.037558	0.039439	0.037558	0.301839	0.299017	0.295255	0.047904	0.052606	0.06013
	18	0.264219	0.274564	0.267981	0.02251	0.030975	0.065773	0.310303	0.319708	0.321589	0.016867	0.016867	0.017808	0.343221	0.348864	0.350745	0.039439	0.039439	0.046023	0.339459	0.34134	0.347923	0.034737	0.032856	0.031915	0.36109	0.3799	0.380841	0.048844	0.047904	0.056368	0.458902	0.468307	0.468307	0.027213	0.026272	0.027213	0.269862	0.281148	0.283969	0.036618	0.038499	0.037558	0.302779	0.301839	0.298077	0.046963	0.049785	0.05919
	18.5	0.2661	0.278326	0.268921	0.02251	0.030975	0.046963	0.315006	0.32347	0.325351	0.016867	0.017808	0.017808	0.344161	0.346042	0.351685	0.039439	0.038499	0.045082	0.344161	0.344161	0.349804	0.034737	0.032856	0.030975	0.362031	0.381781	0.383662	0.042261	0.049785	0.057309	0.457962	0.470188	0.471129	0.024391	0.02251	0.027213	0.272683	0.281148	0.28491	0.036618	0.038499	0.036618	0.305601	0.30372	0.298077	0.047904	0.048844	0.05919
	19	0.269862	0.278326	0.269862	0.02157	0.030034	0.044142	0.315946	0.326292	0.330994	0.016867	0.016867	0.017808	0.346042	0.348864	0.353566	0.038499	0.037558	0.044142	0.345102	0.346042	0.352626	0.034737	0.032856	0.030975	0.363912	0.383662	0.385543	0.045082	0.047904	0.058249	0.458902	0.470188	0.469248	0.024391	0.02251	0.026272	0.274564	0.281148	0.28491	0.036618	0.039439	0.036618	0.306541	0.30372	0.299017	0.046963	0.048844	0.06013
	19.5	0.267981	0.278326	0.271743	0.02251	0.029094	0.034737	0.32253	0.328173	0.332875	0.016867	0.016867	0.017808	0.346983	0.352626	0.356388	0.039439	0.038499	0.04038	0.346983	0.346042	0.355447	0.034737	0.031915	0.030034	0.364852	0.384603	0.384603	0.049785	0.046963	0.058249	0.45514	0.468307	0.467367	0.023451	0.02251	0.026272	0.274564	0.282088	0.28491	0.036618	0.038499	0.036618	0.306541	0.30372	0.300898	0.046963	0.047904	0.057309
	20	0.270802	0.279267	0.271743	0.02157	0.028153	0.034737	0.32347	0.330994	0.335697	0.015927	0.016867	0.017808	0.348864	0.352626	0.355447	0.038499	0.038499	0.043201	0.350745	0.350745	0.354507	0.033796	0.032856	0.030034	0.364852	0.384603	0.384603	0.044142	0.052606	0.054487	0.4542	0.466426	0.467367	0.023451	0.02251	0.026272	0.274564	0.283969	0.28585	0.036618	0.037558	0.036618	0.306541	0.30372	0.300898	0.046963	0.048844	0.058249
	20.5	0.271743	0.282088	0.271743	0.02157	0.029094	0.02157	0.326292	0.336637	0.34228	0.016867	0.016867	0.017808	0.350745	0.354507	0.357328	0.038499	0.038499	0.043201	0.352626	0.349804	0.355447	0.032856	0.031915	0.030034	0.365793	0.387424	0.387424	0.050725	0.052606	0.058249	0.456081	0.468307	0.467367	0.023451	0.02157	0.025332	0.279267	0.283969	0.286791	0.035677	0.037558	0.036618	0.309363	0.308422	0.302779	0.046963	0.047904	0.058249
	21	0.270802	0.281148	0.274564	0.02157	0.029094	0.02251	0.330054	0.337578	0.345102	0.015927	0.016867	0.016867	0.348864	0.352626	0.357328	0.038499	0.038499	0.047904	0.350745	0.349804	0.36015	0.032856	0.031915	0.030034	0.362971	0.389305	0.390246	0.046023	0.055428	0.06013	0.450438	0.466426	0.464545	0.024391	0.02251	0.025332	0.279267	0.283969	0.286791	0.035677	0.036618	0.036618	0.308422	0.306541	0.30466	0.046023	0.047904	0.058249
	21.5	0.272683	0.282088	0.275505	0.02157	0.030034	0.02157	0.331935	0.34134	0.350745	0.016867	0.015927	0.017808	0.352626	0.354507	0.358269	0.037558	0.037558	0.048844	0.354507	0.351685	0.359209	0.031915	0.030975	0.030034	0.367674	0.391186	0.392127	0.042261	0.055428	0.058249	0.447616	0.463605	0.464545	0.025332	0.02157	0.025332	0.280207	0.283969	0.289612	0.035677	0.037558	0.035677	0.309363	0.310303	0.305601	0.046023	0.047904	0.057309
	22	0.272683	0.283029	0.275505	0.020629	0.026272	0.02157	0.334756	0.343221	0.349804	0.015927	0.016867	0.016867	0.353566	0.354507	0.359209	0.038499	0.037558	0.048844	0.355447	0.353566	0.362971	0.030975	0.030975	0.029094	0.368614	0.391186	0.390246	0.048844	0.052606	0.051666	0.446676	0.460783	0.462664	0.025332	0.02157	0.025332	0.282088	0.283969	0.289612	0.034737	0.037558	0.035677	0.307482	0.307482	0.30466	0.046023	0.046963	0.057309
	22.5	0.273624	0.283029	0.274564	0.02157	0.029094	0.02157	0.332875	0.346042	0.353566	0.016867	0.015927	0.016867	0.352626	0.356388	0.36109	0.039439	0.037558	0.047904	0.353566	0.349804	0.362971	0.030034	0.027213	0.029094	0.367674	0.391186	0.390246	0.046963	0.048844	0.055428	0.444795	0.457962	0.457962	0.026272	0.02157	0.025332	0.279267	0.283029	0.291493	0.034737	0.036618	0.035677	0.309363	0.306541	0.305601	0.046023	0.046963	0.057309
	23	0.272683	0.283969	0.275505	0.02157	0.030975	0.02157	0.337578	0.349804	0.359209	0.014986	0.016867	0.015927	0.358269	0.355447	0.357328	0.039439	0.037558	0.043201	0.358269	0.353566	0.364852	0.031915	0.026272	0.029094	0.369555	0.395889	0.394008	0.042261	0.042261	0.046963	0.448557	0.462664	0.462664	0.027213	0.02251	0.025332	0.283029	0.28585	0.291493	0.034737	0.036618	0.034737	0.309363	0.309363	0.306541	0.046023	0.047904	0.058249
	23.5	0.272683	0.283969	0.275505	0.02157	0.027213	0.02157	0.340399	0.348864	0.36109	0.014986	0.016867	0.016867	0.355447	0.355447	0.355447	0.037558	0.038499	0.039439	0.355447	0.351685	0.365793	0.030975	0.026272	0.029094	0.370495	0.393067	0.394008	0.04132	0.039439	0.050725	0.450438	0.462664	0.461724	0.028153	0.02251	0.025332	0.283969	0.287731	0.291493	0.033796	0.036618	0.034737	0.310303	0.309363	0.307482	0.046023	0.046963	0.057309
	24	0.273624	0.283969	0.275505	0.02157	0.027213	0.02157	0.34134	0.348864	0.36109	0.015927	0.015927	0.016867	0.356388	0.356388	0.357328	0.038499	0.037558	0.052606	0.343221	0.343221	0.358269	0.030975	0.025332	0.028153	0.369555	0.391186	0.393067	0.042261	0.04038	0.054487	0.445735	0.456081	0.458902	0.029094	0.02251	0.025332	0.282088	0.283969	0.291493	0.034737	0.036618	0.034737	0.309363	0.307482	0.306541	0.046023	0.046963	0.057309
	24.5	0.274564	0.282088	0.274564	0.02157	0.030034	0.020629	0.34228	0.353566	0.362971	0.015927	0.015927	0.016867	0.356388	0.356388	0.358269	0.038499	0.037558	0.057309	0.334756	0.339459	0.346983	0.031915	0.025332	0.028153	0.367674	0.393067	0.392127	0.042261	0.04038	0.052606	0.445735	0.45514	0.457962	0.030975	0.02251	0.025332	0.283969	0.283969	0.290553	0.033796	0.037558	0.034737	0.308422	0.308422	0.306541	0.045082	0.046023	0.057309
	25	0.276445	0.282088	0.274564	0.020629	0.029094	0.020629	0.340399	0.352626	0.362031	0.014986	0.015927	0.015927	0.353566	0.355447	0.357328	0.037558	0.037558	0.055428	0.330054	0.338518	0.344161	0.031915	0.025332	0.028153	0.367674	0.390246	0.390246	0.042261	0.04038	0.051666	0.447616	0.457021	0.457021	0.032856	0.023451	0.025332	0.281148	0.282088	0.290553	0.033796	0.036618	0.034737	0.306541	0.306541	0.30466	0.045082	0.046023	0.056368
	25.5	0.274564	0.283029	0.272683	0.020629	0.027213	0.020629	0.34134	0.349804	0.359209	0.014986	0.015927	0.015927	0.356388	0.354507	0.357328	0.037558	0.037558	0.048844	0.328173	0.340399	0.340399	0.030975	0.025332	0.027213	0.365793	0.386484	0.389305	0.042261	0.04132	0.052606	0.449497	0.457962	0.460783	0.034737	0.023451	0.026272	0.279267	0.282088	0.289612	0.033796	0.035677	0.034737	0.306541	0.306541	0.302779	0.045082	0.046963	0.056368
	26	0.281148	0.279267	0.271743	0.019689	0.032856	0.020629	0.344161	0.352626	0.36015	0.014986	0.015927	0.015927	0.354507	0.358269	0.359209	0.037558	0.037558	0.047904	0.326292	0.334756	0.336637	0.030975	0.025332	0.027213	0.363912	0.382722	0.382722	0.043201	0.04132	0.050725	0.445735	0.457962	0.457962	0.037558	0.023451	0.026272	0.277386	0.279267	0.286791	0.033796	0.036618	0.035677	0.305601	0.30466	0.30372	0.046023	0.045082	0.055428
	26.5	0.280207	0.278326	0.269862	0.019689	0.032856	0.019689	0.343221	0.351685	0.356388	0.014046	0.014986	0.015927	0.352626	0.356388	0.357328	0.037558	0.037558	0.046023	0.326292	0.334756	0.329113	0.030034	0.024391	0.027213	0.36109	0.380841	0.376138	0.043201	0.04132	0.050725	0.448557	0.458902	0.459843	0.04038	0.024391	0.026272	0.277386	0.280207	0.28491	0.033796	0.036618	0.034737	0.30466	0.300898	0.301839	0.044142	0.046023	0.057309
	27	0.279267	0.276445	0.268921	0.020629	0.029094	0.019689	0.34134	0.347923	0.355447	0.014046	0.014986	0.016867	0.354507	0.355447	0.354507	0.037558	0.037558	0.046023	0.326292	0.333816	0.330054	0.030034	0.024391	0.027213	0.359209	0.374257	0.371436	0.044142	0.042261	0.051666	0.450438	0.461724	0.460783	0.043201	0.025332	0.027213	0.276445	0.279267	0.283969	0.033796	0.037558	0.034737	0.30372	0.30466	0.301839	0.045082	0.046023	0.055428
	27.5	0.275505	0.278326	0.268921	0.020629	0.030975	0.020629	0.339459	0.346042	0.348864	0.014046	0.014986	0.015927	0.352626	0.353566	0.354507	0.037558	0.037558	0.047904	0.326292	0.330994	0.330054	0.030034	0.024391	0.027213	0.356388	0.370495	0.365793	0.044142	0.042261	0.051666	0.451378	0.464545	0.464545	0.046963	0.025332	0.027213	0.275505	0.281148	0.28491	0.033796	0.036618	0.034737	0.302779	0.299958	0.301839	0.044142	0.045082	0.055428
	28	0.272683	0.275505	0.267981	0.019689	0.030975	0.019689	0.335697	0.34134	0.346983	0.013105	0.014046	0.014986	0.351685	0.351685	0.351685	0.036618	0.037558	0.047904	0.325351	0.329113	0.326292	0.029094	0.024391	0.026272	0.353566	0.366733	0.36109	0.045082	0.043201	0.050725	0.4542	0.463605	0.464545	0.050725	0.025332	0.028153	0.275505	0.277386	0.28585	0.033796	0.035677	0.033796	0.302779	0.300898	0.300898	0.044142	0.045082	0.054487
	28.5	0.273624	0.273624	0.267981	0.019689	0.029094	0.019689	0.330054	0.336637	0.345102	0.014046	0.014046	0.015927	0.346983	0.348864	0.349804	0.035677	0.038499	0.048844	0.32347	0.325351	0.331935	0.029094	0.024391	0.026272	0.347923	0.362971	0.355447	0.046023	0.044142	0.052606	0.456081	0.467367	0.468307	0.054487	0.026272	0.028153	0.276445	0.278326	0.286791	0.033796	0.035677	0.033796	0.299017	0.298077	0.298077	0.044142	0.044142	0.054487
	29	0.272683	0.273624	0.26704	0.019689	0.034737	0.019689	0.327232	0.335697	0.34228	0.014046	0.013105	0.016867	0.343221	0.346042	0.344161	0.037558	0.036618	0.047904	0.32253	0.325351	0.329113	0.029094	0.024391	0.026272	0.345102	0.36015	0.353566	0.046023	0.045082	0.052606	0.459843	0.470188	0.469248	0.06013	0.026272	0.029094	0.276445	0.277386	0.286791	0.032856	0.035677	0.034737	0.297136	0.298077	0.297136	0.044142	0.045082	0.054487
	29.5	0.270802	0.272683	0.267981	0.019689	0.036618	0.019689	0.326292	0.334756	0.344161	0.014986	0.013105	0.015927	0.339459	0.34228	0.34134	0.036618	0.036618	0.046963	0.321589	0.327232	0.328173	0.029094	0.024391	0.025332	0.347923	0.356388	0.352626	0.046963	0.045082	0.051666	0.462664	0.472069	0.472069	0.066714	0.027213	0.029094	0.276445	0.275505	0.286791	0.033796	0.035677	0.032856	0.299017	0.298077	0.296196	0.043201	0.044142	0.054487
	30	0.270802	0.270802	0.2661	0.019689	0.034737	0.018748	0.328173	0.331935	0.343221	0.013105	0.013105	0.014046	0.334756	0.334756	0.337578	0.036618	0.036618	0.043201	0.32347	0.330054	0.324411	0.029094	0.024391	0.026272	0.346042	0.354507	0.348864	0.046023	0.045082	0.052606	0.462664	0.472069	0.47301	0.074238	0.027213	0.030034	0.275505	0.277386	0.283969	0.032856	0.034737	0.033796	0.295255	0.298077	0.293374	0.043201	0.044142	0.052606
	30.5	0.2661	0.268921	0.264219	0.018748	0.031915	0.018748	0.330994	0.330994	0.344161	0.013105	0.012165	0.014986	0.331935	0.330994	0.334756	0.037558	0.036618	0.045082	0.32253	0.330054	0.327232	0.029094	0.024391	0.025332	0.348864	0.352626	0.353566	0.046963	0.046023	0.052606	0.465486	0.47395	0.474891	0.084583	0.027213	0.030034	0.276445	0.275505	0.283969	0.032856	0.035677	0.033796	0.298077	0.297136	0.293374	0.043201	0.043201	0.052606
	31	0.262338	0.268921	0.263278	0.018748	0.035677	0.018748	0.328173	0.330054	0.343221	0.015927	0.012165	0.017808	0.330054	0.328173	0.334756	0.035677	0.036618	0.042261	0.326292	0.330054	0.325351	0.028153	0.023451	0.025332	0.345102	0.355447	0.354507	0.047904	0.046023	0.053547	0.467367	0.475831	0.474891	0.09681	0.028153	0.030034	0.277386	0.274564	0.281148	0.032856	0.034737	0.033796	0.296196	0.295255	0.290553	0.04132	0.043201	0.051666
	31.5	0.262338	0.269862	0.262338	0.018748	0.034737	0.017808	0.328173	0.332875	0.343221	0.012165	0.012165	0.014986	0.332875	0.328173	0.335697	0.035677	0.035677	0.044142	0.324411	0.330994	0.326292	0.028153	0.023451	0.025332	0.348864	0.351685	0.356388	0.047904	0.046963	0.053547	0.468307	0.47395	0.476772	0.112798	0.028153	0.030975	0.274564	0.272683	0.282088	0.032856	0.035677	0.032856	0.296196	0.292434	0.287731	0.043201	0.04132	0.052606
	32	0.261397	0.267981	0.262338	0.018748	0.034737	0.018748	0.325351	0.331935	0.34228	0.012165	0.011224	0.014986	0.330994	0.326292	0.334756	0.035677	0.035677	0.04132	0.326292	0.331935	0.330054	0.028153	0.023451	0.025332	0.343221	0.348864	0.354507	0.049785	0.048844	0.054487	0.470188	0.47395	0.478653	0.128787	0.029094	0.030975	0.276445	0.273624	0.281148	0.032856	0.034737	0.033796	0.292434	0.290553	0.287731	0.04132	0.04132	0.051666
	32.5	0.259516	0.26704	0.263278	0.018748	0.039439	0.017808	0.321589	0.330994	0.34228	0.015927	0.011224	0.014986	0.330054	0.326292	0.331935	0.034737	0.035677	0.04132	0.326292	0.335697	0.328173	0.028153	0.023451	0.024391	0.34228	0.350745	0.352626	0.050725	0.048844	0.056368	0.468307	0.47301	0.478653	0.140073	0.030034	0.031915	0.274564	0.270802	0.279267	0.031915	0.034737	0.032856	0.290553	0.292434	0.28585	0.04132	0.04038	0.049785
	33	0.258576	0.2661	0.264219	0.018748	0.036618	0.017808	0.324411	0.329113	0.338518	0.014986	0.011224	0.015927	0.327232	0.324411	0.331935	0.035677	0.035677	0.042261	0.329113	0.335697	0.329113	0.028153	0.023451	0.025332	0.344161	0.351685	0.351685	0.050725	0.049785	0.056368	0.464545	0.471129	0.475831	0.146656	0.030034	0.031915	0.274564	0.271743	0.280207	0.032856	0.034737	0.032856	0.288672	0.292434	0.286791	0.04038	0.039439	0.049785
	33.5	0.257635	0.265159	0.262338	0.017808	0.038499	0.017808	0.320649	0.330054	0.339459	0.013105	0.010284	0.015927	0.327232	0.324411	0.329113	0.034737	0.034737	0.04038	0.327232	0.335697	0.330994	0.027213	0.023451	0.025332	0.345102	0.348864	0.351685	0.051666	0.049785	0.056368	0.463605	0.470188	0.475831	0.15418	0.030975	0.032856	0.273624	0.270802	0.277386	0.032856	0.034737	0.032856	0.28585	0.288672	0.281148	0.039439	0.039439	0.048844
	34	0.257635	0.263278	0.262338	0.017808	0.036618	0.016867	0.316887	0.329113	0.335697	0.011224	0.010284	0.026272	0.325351	0.319708	0.330994	0.034737	0.035677	0.035677	0.330054	0.340399	0.333816	0.028153	0.02251	0.024391	0.346983	0.348864	0.353566	0.051666	0.051666	0.057309	0.460783	0.467367	0.475831	0.159823	0.030975	0.032856	0.271743	0.271743	0.277386	0.031915	0.034737	0.032856	0.283029	0.287731	0.279267	0.039439	0.038499	0.048844
	34.5	0.256695	0.263278	0.257635	0.017808	0.035677	0.016867	0.315006	0.328173	0.335697	0.012165	0.009343	0.015927	0.329113	0.324411	0.332875	0.035677	0.036618	0.036618	0.329113	0.338518	0.334756	0.027213	0.02251	0.024391	0.344161	0.346983	0.350745	0.052606	0.051666	0.058249	0.459843	0.464545	0.47395	0.165466	0.030975	0.033796	0.271743	0.267981	0.275505	0.031915	0.034737	0.032856	0.280207	0.282088	0.275505	0.037558	0.039439	0.047904
	35	0.256695	0.263278	0.257635	0.017808	0.039439	0.016867	0.315946	0.329113	0.332875	0.016867	0.009343	0.027213	0.325351	0.311244	0.330994	0.034737	0.035677	0.035677	0.331935	0.34134	0.335697	0.027213	0.02251	0.024391	0.34228	0.345102	0.347923	0.055428	0.052606	0.058249	0.4542	0.462664	0.472069	0.17205	0.031915	0.033796	0.270802	0.267981	0.274564	0.031915	0.033796	0.032856	0.276445	0.283029	0.272683	0.038499	0.037558	0.047904
	35.5	0.256695	0.261397	0.256695	0.016867	0.036618	0.016867	0.312184	0.326292	0.333816	0.010284	0.008403	0.016867	0.327232	0.315006	0.331935	0.034737	0.035677	0.035677	0.330994	0.34228	0.336637	0.027213	0.02157	0.024391	0.344161	0.338518	0.346042	0.055428	0.052606	0.06013	0.456081	0.457962	0.470188	0.176752	0.031915	0.034737	0.270802	0.26704	0.275505	0.030975	0.033796	0.031915	0.273624	0.278326	0.268921	0.037558	0.036618	0.046963
	36	0.255754	0.262338	0.253873	0.016867	0.039439	0.016867	0.310303	0.325351	0.334756	0.015927	0.008403	0.028153	0.328173	0.314065	0.329113	0.034737	0.035677	0.035677	0.330994	0.340399	0.338518	0.026272	0.02157	0.024391	0.345102	0.336637	0.344161	0.056368	0.052606	0.06013	0.4542	0.45514	0.469248	0.180514	0.032856	0.034737	0.267981	0.265159	0.274564	0.030975	0.033796	0.031915	0.270802	0.276445	0.26704	0.036618	0.035677	0.046023
	36.5	0.254814	0.258576	0.251992	0.015927	0.038499	0.016867	0.315006	0.329113	0.332875	0.010284	0.008403	0.013105	0.324411	0.307482	0.325351	0.034737	0.034737	0.035677	0.331935	0.340399	0.338518	0.026272	0.02157	0.023451	0.346042	0.337578	0.346042	0.057309	0.053547	0.061071	0.451378	0.450438	0.466426	0.183336	0.032856	0.035677	0.263278	0.262338	0.271743	0.030975	0.033796	0.030975	0.268921	0.271743	0.262338	0.035677	0.035677	0.046023
	37	0.254814	0.257635	0.251052	0.016867	0.037558	0.016867	0.309363	0.325351	0.332875	0.010284	0.008403	0.012165	0.326292	0.311244	0.328173	0.033796	0.035677	0.035677	0.328173	0.336637	0.336637	0.026272	0.02157	0.023451	0.345102	0.333816	0.345102	0.058249	0.052606	0.062952	0.450438	0.448557	0.466426	0.187098	0.033796	0.035677	0.259516	0.259516	0.268921	0.030975	0.032856	0.030975	0.2661	0.268921	0.263278	0.035677	0.035677	0.045082
	37.5	0.251992	0.257635	0.251052	0.015927	0.038499	0.015927	0.312184	0.328173	0.332875	0.011224	0.008403	0.013105	0.32347	0.314065	0.324411	0.034737	0.034737	0.035677	0.330054	0.339459	0.339459	0.026272	0.02157	0.023451	0.346983	0.330994	0.343221	0.061071	0.054487	0.064833	0.450438	0.448557	0.466426	0.188979	0.033796	0.036618	0.255754	0.256695	0.265159	0.030975	0.032856	0.031915	0.2661	0.269862	0.259516	0.035677	0.035677	0.045082
	38	0.250111	0.254814	0.249171	0.015927	0.04038	0.016867	0.311244	0.328173	0.330994	0.012165	0.007462	0.020629	0.32253	0.311244	0.32347	0.034737	0.034737	0.034737	0.331935	0.338518	0.338518	0.026272	0.02157	0.023451	0.346042	0.327232	0.343221	0.062952	0.054487	0.066714	0.445735	0.444795	0.460783	0.19086	0.034737	0.036618	0.252933	0.254814	0.260457	0.030975	0.032856	0.031915	0.265159	0.267981	0.259516	0.034737	0.035677	0.045082
	38.5	0.246349	0.253873	0.249171	0.015927	0.038499	0.014986	0.311244	0.326292	0.330054	0.009343	0.007462	0.008403	0.320649	0.308422	0.321589	0.033796	0.034737	0.034737	0.330054	0.340399	0.34134	0.025332	0.02157	0.023451	0.347923	0.32347	0.340399	0.066714	0.057309	0.072357	0.445735	0.442914	0.458902	0.19086	0.034737	0.036618	0.250111	0.249171	0.259516	0.030034	0.031915	0.030975	0.26704	0.26704	0.257635	0.034737	0.034737	0.045082
	39	0.245409	0.24823	0.24729	0.014986	0.043201	0.016867	0.308422	0.324411	0.333816	0.011224	0.007462	0.015927	0.321589	0.310303	0.32253	0.033796	0.034737	0.034737	0.329113	0.340399	0.34228	0.025332	0.020629	0.023451	0.345102	0.32347	0.339459	0.072357	0.05919	0.074238	0.441973	0.440092	0.457962	0.187098	0.034737	0.037558	0.245409	0.249171	0.256695	0.030034	0.031915	0.030975	0.265159	0.265159	0.256695	0.033796	0.034737	0.044142
	39.5	0.245409	0.24729	0.245409	0.014986	0.04132	0.015927	0.307482	0.324411	0.334756	0.008403	0.008403	0.008403	0.321589	0.312184	0.320649	0.033796	0.034737	0.034737	0.321589	0.335697	0.335697	0.025332	0.02157	0.02251	0.34134	0.325351	0.338518	0.078	0.062011	0.078	0.447616	0.444795	0.457021	0.188979	0.034737	0.037558	0.243528	0.24729	0.256695	0.030034	0.031915	0.030034	0.265159	0.259516	0.258576	0.032856	0.033796	0.044142
	40	0.243528	0.245409	0.243528	0.014986	0.04132	0.016867	0.310303	0.326292	0.333816	0.008403	0.007462	0.009343	0.318768	0.308422	0.321589	0.034737	0.034737	0.034737	0.330994	0.343221	0.346983	0.025332	0.020629	0.02251	0.34228	0.320649	0.333816	0.087405	0.066714	0.085524	0.438211	0.438211	0.452319	0.19086	0.035677	0.037558	0.237885	0.24729	0.251052	0.030034	0.030975	0.030975	0.2661	0.26704	0.255754	0.032856	0.033796	0.043201
	40.5	0.239766	0.24729	0.239766	0.014046	0.046963	0.018748	0.306541	0.318768	0.332875	0.010284	0.007462	0.010284	0.320649	0.311244	0.318768	0.033796	0.034737	0.034737	0.32253	0.333816	0.334756	0.025332	0.020629	0.023451	0.340399	0.32347	0.338518	0.09681	0.072357	0.091167	0.441973	0.441973	0.453259	0.1918	0.035677	0.038499	0.242587	0.249171	0.252933	0.030034	0.031915	0.030034	0.258576	0.257635	0.253873	0.031915	0.032856	0.042261
	41	0.236944	0.239766	0.236944	0.014986	0.046023	0.016867	0.30466	0.321589	0.332875	0.008403	0.006522	0.008403	0.321589	0.311244	0.318768	0.034737	0.034737	0.034737	0.324411	0.34228	0.337578	0.025332	0.020629	0.02251	0.340399	0.316887	0.335697	0.110917	0.082702	0.103393	0.43539	0.438211	0.451378	0.19086	0.036618	0.038499	0.237885	0.245409	0.251052	0.030034	0.030975	0.030034	0.264219	0.257635	0.257635	0.032856	0.031915	0.042261
	41.5	0.231301	0.236944	0.232242	0.014046	0.046963	0.017808	0.30372	0.321589	0.331935	0.007462	0.007462	0.008403	0.321589	0.313125	0.319708	0.034737	0.034737	0.034737	0.321589	0.339459	0.334756	0.024391	0.020629	0.02251	0.336637	0.315006	0.330994	0.126906	0.091167	0.113739	0.43633	0.434449	0.451378	0.19086	0.036618	0.039439	0.237885	0.241647	0.24823	0.029094	0.030975	0.030034	0.261397	0.259516	0.252933	0.031915	0.031915	0.042261
	42	0.230361	0.239766	0.231301	0.014046	0.042261	0.018748	0.305601	0.320649	0.330054	0.008403	0.008403	0.009343	0.319708	0.308422	0.317827	0.035677	0.034737	0.034737	0.318768	0.334756	0.330994	0.024391	0.020629	0.02251	0.333816	0.32253	0.338518	0.144775	0.102453	0.127846	0.439152	0.43633	0.447616	0.193681	0.037558	0.039439	0.237885	0.249171	0.252933	0.029094	0.030975	0.030034	0.251992	0.259516	0.251052	0.030975	0.031915	0.04132
	42.5	0.230361	0.238825	0.231301	0.014046	0.046023	0.017808	0.301839	0.317827	0.325351	0.007462	0.006522	0.007462	0.317827	0.306541	0.316887	0.035677	0.033796	0.034737	0.320649	0.340399	0.334756	0.024391	0.019689	0.02251	0.335697	0.319708	0.325351	0.170169	0.118441	0.149478	0.432568	0.43539	0.444795	0.196503	0.037558	0.039439	0.236004	0.244468	0.250111	0.029094	0.030034	0.028153	0.256695	0.257635	0.253873	0.030975	0.030034	0.04038
	43	0.224718	0.236004	0.225658	0.014046	0.046963	0.018748	0.302779	0.319708	0.328173	0.006522	0.005581	0.007462	0.317827	0.305601	0.315946	0.034737	0.033796	0.033796	0.32347	0.337578	0.333816	0.024391	0.019689	0.02251	0.327232	0.315946	0.326292	0.188038	0.13537	0.169228	0.426925	0.432568	0.441033	0.195562	0.037558	0.039439	0.233182	0.242587	0.24823	0.029094	0.030034	0.029094	0.250111	0.256695	0.24729	0.030034	0.030034	0.039439
	43.5	0.224718	0.236944	0.226599	0.014046	0.043201	0.015927	0.299017	0.318768	0.332875	0.006522	0.008403	0.006522	0.318768	0.309363	0.318768	0.034737	0.033796	0.033796	0.317827	0.328173	0.338518	0.024391	0.019689	0.02251	0.321589	0.319708	0.330054	0.200265	0.156061	0.187098	0.428806	0.429747	0.438211	0.195562	0.037558	0.039439	0.234123	0.239766	0.251992	0.028153	0.029094	0.029094	0.24729	0.249171	0.249171	0.029094	0.030034	0.038499
	44	0.222837	0.239766	0.226599	0.016867	0.046023	0.016867	0.301839	0.32347	0.336637	0.006522	0.008403	0.007462	0.318768	0.307482	0.318768	0.035677	0.033796	0.033796	0.316887	0.335697	0.340399	0.024391	0.019689	0.02251	0.330054	0.326292	0.338518	0.211551	0.175812	0.199324	0.425985	0.428806	0.43633	0.194622	0.037558	0.039439	0.234123	0.245409	0.251052	0.028153	0.029094	0.028153	0.250111	0.249171	0.249171	0.029094	0.028153	0.038499
	44.5	0.222837	0.236944	0.223777	0.018748	0.042261	0.017808	0.307482	0.327232	0.331935	0.007462	0.009343	0.007462	0.316887	0.308422	0.314065	0.035677	0.032856	0.033796	0.315006	0.334756	0.340399	0.023451	0.018748	0.02157	0.329113	0.32347	0.335697	0.220956	0.19086	0.21061	0.426925	0.425985	0.43539	0.194622	0.038499	0.04038	0.232242	0.246349	0.251052	0.028153	0.029094	0.028153	0.244468	0.24729	0.250111	0.029094	0.028153	0.037558
	45	0.222837	0.233182	0.220956	0.019689	0.045082	0.018748	0.301839	0.318768	0.330054	0.006522	0.006522	0.006522	0.313125	0.30372	0.314065	0.035677	0.033796	0.032856	0.320649	0.332875	0.329113	0.023451	0.020629	0.02251	0.315946	0.319708	0.325351	0.234123	0.205908	0.221896	0.425985	0.423163	0.429747	0.197443	0.038499	0.04038	0.226599	0.237885	0.244468	0.028153	0.029094	0.028153	0.250111	0.250111	0.239766	0.027213	0.027213	0.037558
	45.5	0.220015	0.231301	0.220015	0.023451	0.045082	0.018748	0.296196	0.315946	0.329113	0.006522	0.006522	0.006522	0.315006	0.30372	0.312184	0.035677	0.033796	0.033796	0.317827	0.32347	0.328173	0.023451	0.018748	0.02157	0.308422	0.32253	0.327232	0.243528	0.216253	0.232242	0.424104	0.422223	0.430687	0.194622	0.038499	0.04038	0.225658	0.237885	0.245409	0.028153	0.028153	0.028153	0.237885	0.250111	0.239766	0.026272	0.027213	0.036618
	46	0.220956	0.230361	0.220956	0.020629	0.046963	0.019689	0.301839	0.319708	0.327232	0.006522	0.007462	0.006522	0.314065	0.30466	0.312184	0.036618	0.032856	0.032856	0.315946	0.32253	0.338518	0.023451	0.018748	0.02157	0.318768	0.324411	0.327232	0.251992	0.225658	0.239766	0.422223	0.420342	0.428806	0.197443	0.038499	0.04038	0.227539	0.239766	0.24729	0.027213	0.028153	0.027213	0.243528	0.241647	0.241647	0.026272	0.026272	0.036618
	46.5	0.219075	0.22848	0.216253	0.024391	0.046963	0.02251	0.298077	0.315946	0.320649	0.005581	0.005581	0.005581	0.306541	0.298077	0.305601	0.037558	0.032856	0.032856	0.315946	0.327232	0.328173	0.023451	0.018748	0.02157	0.318768	0.32347	0.315006	0.256695	0.235063	0.242587	0.415639	0.41752	0.425044	0.194622	0.038499	0.04038	0.223777	0.234123	0.244468	0.028153	0.027213	0.027213	0.238825	0.245409	0.241647	0.025332	0.025332	0.036618
	47	0.217194	0.22942	0.216253	0.029094	0.048844	0.023451	0.290553	0.309363	0.313125	0.008403	0.008403	0.008403	0.299017	0.293374	0.301839	0.037558	0.031915	0.031915	0.313125	0.329113	0.327232	0.023451	0.018748	0.02157	0.319708	0.321589	0.321589	0.260457	0.237885	0.24729	0.412818	0.413758	0.420342	0.196503	0.038499	0.039439	0.222837	0.236004	0.240706	0.026272	0.027213	0.026272	0.240706	0.244468	0.243528	0.025332	0.024391	0.035677
	47.5	0.214372	0.224718	0.213432	0.024391	0.046023	0.020629	0.298077	0.310303	0.312184	0.005581	0.006522	0.005581	0.299958	0.293374	0.299017	0.036618	0.032856	0.031915	0.312184	0.32347	0.324411	0.02251	0.018748	0.02157	0.317827	0.32253	0.312184	0.26704	0.24729	0.255754	0.411877	0.413758	0.422223	0.194622	0.038499	0.039439	0.221896	0.233182	0.241647	0.027213	0.027213	0.026272	0.237885	0.239766	0.237885	0.024391	0.024391	0.035677
	48	0.215313	0.223777	0.215313	0.025332	0.043201	0.020629	0.294315	0.309363	0.310303	0.005581	0.005581	0.005581	0.301839	0.296196	0.302779	0.036618	0.032856	0.030975	0.310303	0.316887	0.318768	0.02251	0.018748	0.02157	0.315006	0.326292	0.307482	0.267981	0.249171	0.253873	0.413758	0.414699	0.422223	0.1918	0.037558	0.037558	0.223777	0.232242	0.240706	0.027213	0.026272	0.025332	0.230361	0.241647	0.238825	0.024391	0.023451	0.034737
[truncated: 24 more columns]

## Sheet: Fig.S14
	Fig.S14
	Time (h)	+ve (BY4741-pHLUM)			ade-arg I			ade-arg II			ade-arg III			ade-arg IV			ade-cys I			ade-cys II			ade-cys III			ade-cys IV			ade-his I			ade-his II			ade-his III			ade-his IV			ade-leu I			ade-leu II			ade-leu III
	replicate	repl.1	repl.2	repl.3	repl.1	repl.2	repl.3	repl.1	repl.2	repl.3	repl.1	repl.2	repl.3	repl.1	repl.2	repl.3	repl.1	repl.2	repl.3	repl.1	repl.2	repl.3	repl.1	repl.2	repl.3	repl.1	repl.2	repl.3	repl.1	repl.2	repl.3	repl.1	repl.2	repl.3	repl.1	repl.2	repl.3	repl.1	repl.2	repl.3	repl.1	repl.2	repl.3	repl.1	repl.2	repl.3	repl.1	repl.2	repl.3
	0	0.026733	0.018133	0.025833	0.043533	0.045733	0.044333	0.045833	0.040733	0.044033	0.066933	0.075533	0.065233	0.061833	0.057033	0.056233	0.037733	0.040633	0.040533	0.041133	0.043033	0.044533	0.035583	0.037833	0.033333	0.036733	0.041333	0.040233	0.042833	0.043133	0.036833	0.041133	0.050533	0.044733	0.059333	0.063933	0.060933	0.057733	0.055933	0.051433	0.040733	0.042233	0.042833	0.052333	0.049233	0.050633	0.0869	0.0916	0.0854
	0.5	0.028333	0.019033	0.027333	0.046033	0.049333	0.048133	0.049333	0.045633	0.046733	0.070033	0.080933	0.069833	0.066933	0.064733	0.064833	0.041533	0.042433	0.043133	0.043533	0.046433	0.048233	0.041383	0.043533	0.039233	0.041833	0.046933	0.046733	0.046033	0.045733	0.039433	0.044533	0.050033	0.049233	0.063533	0.067533	0.063333	0.059133	0.061633	0.056933	0.044633	0.047333	0.049633	0.057333	0.055133	0.054633	0.0866	0.0912	0.0851
	1	0.028367	0.020167	0.027467	0.047867	0.050967	0.049967	0.050767	0.047467	0.048567	0.072367	0.084567	0.073067	0.069067	0.066767	0.067367	0.042167	0.044267	0.042667	0.046467	0.047567	0.049967	0.043367	0.045667	0.041067	0.043267	0.047967	0.048067	0.046667	0.047267	0.041867	0.044967	0.050567	0.048167	0.064367	0.070167	0.063867	0.062367	0.064267	0.058767	0.047367	0.049467	0.051467	0.060467	0.057267	0.058067	0.0865	0.0911	0.0852
	1.5	0.0307	0.0213	0.0287	0.0499	0.0532	0.0518	0.0542	0.0479	0.0498	0.073	0.0856	0.0752	0.0704	0.0698	0.0697	0.0439	0.0451	0.0432	0.0468	0.0503	0.0513	0.04405	0.0459	0.0422	0.0439	0.0482	0.0491	0.0488	0.0508	0.0442	0.0463	0.0516	0.0498	0.0656	0.0707	0.0672	0.0627	0.0635	0.0605	0.0489	0.052	0.0548	0.0618	0.0601	0.0585	0.0865	0.0898	0.0851
	2	0.032467	0.023867	0.029767	0.050367	0.054367	0.052467	0.053967	0.048967	0.051167	0.073767	0.087867	0.075767	0.072967	0.070767	0.070267	0.044767	0.046967	0.043067	0.047667	0.048267	0.049467	0.045717	0.047967	0.043467	0.045067	0.049667	0.049067	0.052967	0.053167	0.047067	0.049567	0.055467	0.052367	0.066667	0.071167	0.065967	0.063967	0.066067	0.059867	0.051067	0.053967	0.056967	0.063667	0.061467	0.062167	0.0865	0.0895	0.085
	2.5	0.03305	0.02585	0.03195	0.05205	0.05605	0.05325	0.05635	0.04965	0.05315	0.07675	0.08955	0.07755	0.07485	0.07355	0.07295	0.04565	0.04825	0.04425	0.05065	0.05015	0.05115	0.04665	0.04835	0.04495	0.04605	0.05055	0.05065	0.05695	0.05765	0.05075	0.05285	0.05835	0.05615	0.06625	0.07115	0.06685	0.06475	0.06685	0.05975	0.05375	0.05615	0.05945	0.06605	0.06395	0.06365	0.0865	0.0894	0.0851
	3	0.0361	0.028	0.0354	0.053	0.0563	0.0545	0.0556	0.0512	0.0544	0.0775	0.091	0.0795	0.0758	0.0754	0.0743	0.047	0.0483	0.0445	0.0503	0.0506	0.0523	0.0481	0.0505	0.0457	0.0476	0.0526	0.0509	0.0609	0.0618	0.0561	0.057	0.0621	0.0583	0.0663	0.0729	0.0676	0.0654	0.0668	0.0623	0.057	0.0598	0.0625	0.068	0.0663	0.0655	0.0865	0.0893	0.0851
	3.5	0.039083	0.031383	0.037083	0.054383	0.056983	0.054783	0.057283	0.053083	0.054783	0.077683	0.092883	0.079283	0.075383	0.075683	0.073083	0.050083	0.050783	0.045883	0.050983	0.052583	0.053083	0.047283	0.049583	0.044983	0.046783	0.052983	0.051583	0.066183	0.065683	0.061883	0.060883	0.065583	0.061483	0.067083	0.072783	0.068583	0.067683	0.068283	0.062883	0.059783	0.060683	0.064983	0.069883	0.068083	0.068883	0.0863	0.0894	0.085
	4	0.04345	0.03595	0.04145	0.05355	0.05835	0.05575	0.05955	0.05415	0.05425	0.07915	0.09265	0.08045	0.07665	0.07475	0.07415	0.05185	0.05385	0.04725	0.05185	0.05485	0.05405	0.04855	0.05125	0.04585	0.04765	0.05135	0.05085	0.07165	0.07085	0.06505	0.06495	0.06875	0.06655	0.06745	0.07455	0.06775	0.06675	0.06765	0.06135	0.06225	0.06305	0.06515	0.07205	0.06995	0.07125	0.0863	0.0892	0.085
	4.5	0.048133	0.038533	0.044933	0.056433	0.058833	0.055533	0.060533	0.054533	0.056533	0.080033	0.096133	0.081933	0.079033	0.077033	0.077633	0.053133	0.055333	0.048133	0.054933	0.055133	0.056233	0.049383	0.051433	0.047333	0.051033	0.054333	0.053533	0.074733	0.075333	0.069233	0.067033	0.072233	0.071033	0.070533	0.076533	0.070333	0.067333	0.070033	0.065433	0.063333	0.065633	0.068233	0.075133	0.073333	0.072833	0.0862	0.0893	0.085
	5	0.05145	0.04305	0.04985	0.05685	0.06025	0.05695	0.06055	0.05445	0.05765	0.08175	0.09555	0.08425	0.08105	0.07885	0.07865	0.05655	0.05815	0.05035	0.05505	0.05735	0.05595	0.0512	0.05335	0.04905	0.05075	0.05425	0.05495	0.07925	0.08035	0.07295	0.07225	0.07615	0.07535	0.07015	0.07485	0.07175	0.06845	0.07175	0.06685	0.06495	0.06865	0.07205	0.07745	0.07475	0.07575	0.086	0.0891	0.085
	5.5	0.05985	0.05025	0.05615	0.05845	0.06225	0.06005	0.06225	0.05605	0.06035	0.08105	0.09645	0.08475	0.08075	0.07985	0.07855	0.05725	0.05915	0.05245	0.05815	0.05715	0.05865	0.0531	0.05535	0.05085	0.05225	0.05545	0.05485	0.08305	0.08365	0.07835	0.07575	0.07905	0.07905	0.07075	0.07735	0.07125	0.06825	0.07175	0.06565	0.06775	0.07085	0.07355	0.07995	0.07755	0.07745	0.0858	0.089	0.0848
	6	0.068333	0.058033	0.064033	0.059233	0.061733	0.060133	0.063033	0.057433	0.058633	0.082533	0.097633	0.085933	0.082533	0.079933	0.080833	0.059133	0.060533	0.054733	0.056433	0.058933	0.058633	0.052833	0.055133	0.050533	0.052633	0.056533	0.056333	0.087633	0.089333	0.080933	0.078133	0.084133	0.082533	0.072733	0.078333	0.072733	0.070033	0.073133	0.068233	0.071133	0.073633	0.075833	0.082533	0.081033	0.080533	0.0859	0.089	0.0849
	6.5	0.076383	0.067583	0.070383	0.059283	0.064083	0.060083	0.063083	0.057583	0.059383	0.083183	0.099283	0.085783	0.080983	0.079983	0.080083	0.059783	0.062683	0.056183	0.058683	0.060683	0.059783	0.053283	0.055883	0.050683	0.052883	0.056583	0.057483	0.093783	0.094183	0.087483	0.084283	0.087883	0.086383	0.072083	0.077883	0.073183	0.071483	0.074083	0.067783	0.072783	0.074883	0.077583	0.083083	0.082983	0.082483	0.0858	0.0889	0.0849
	7	0.08445	0.07565	0.08045	0.06285	0.06385	0.06185	0.06545	0.05785	0.06195	0.08415	0.09895	0.08545	0.08205	0.08265	0.08105	0.06345	0.06465	0.05785	0.05995	0.06225	0.06285	0.05535	0.05765	0.05305	0.05515	0.05855	0.05895	0.09735	0.09945	0.09245	0.08845	0.09065	0.09095	0.07425	0.07985	0.07505	0.07355	0.07445	0.07035	0.07385	0.07725	0.08065	0.08825	0.08735	0.08515	0.0857	0.089	0.0849
	7.5	0.094567	0.086767	0.090467	0.061967	0.064367	0.060367	0.064767	0.057967	0.061167	0.082767	0.099567	0.085767	0.082567	0.081567	0.080267	0.063767	0.069167	0.058667	0.061967	0.063867	0.063567	0.055067	0.057167	0.052967	0.055567	0.059267	0.059467	0.101367	0.105667	0.098167	0.092567	0.095467	0.094867	0.073967	0.079067	0.073967	0.073067	0.075067	0.069467	0.079367	0.080367	0.083267	0.089367	0.087267	0.086367	0.0856	0.0888	0.0847
	8	0.107067	0.098567	0.104067	0.061667	0.066067	0.060767	0.065567	0.058467	0.062067	0.084267	0.101667	0.087867	0.083467	0.081067	0.080767	0.066367	0.069367	0.060367	0.064967	0.064567	0.064367	0.055867	0.058467	0.053267	0.056367	0.059567	0.059267	0.106967	0.108067	0.102567	0.093767	0.100467	0.097767	0.073167	0.081667	0.075667	0.074267	0.076467	0.070367	0.078867	0.082367	0.084867	0.093667	0.091367	0.090167	0.0855	0.0888	0.0848
	8.5	0.122433	0.114733	0.117133	0.063333	0.066433	0.062433	0.066633	0.058233	0.061933	0.084733	0.101833	0.088433	0.084233	0.082533	0.081733	0.068033	0.072233	0.061633	0.065233	0.066333	0.067133	0.056583	0.058633	0.054533	0.057633	0.061133	0.059533	0.113333	0.113333	0.107233	0.101233	0.103833	0.103633	0.075233	0.078633	0.074033	0.072433	0.076433	0.070033	0.083133	0.084533	0.088533	0.097133	0.093533	0.092133	0.0854	0.0883	0.0846
	9	0.144717	0.133417	0.136017	0.061717	0.066417	0.062617	0.066417	0.059117	0.062617	0.085017	0.101517	0.088817	0.083217	0.083717	0.081617	0.073417	0.075317	0.066317	0.067617	0.070017	0.069817	0.057617	0.059917	0.055317	0.058617	0.061317	0.061417	0.114817	0.117417	0.110717	0.104817	0.109317	0.107317	0.078217	0.082517	0.076717	0.075517	0.078217	0.072417	0.084817	0.087517	0.089917	0.098917	0.095217	0.095817	0.0856	0.0884	0.0849
	9.5	0.161317	0.155017	0.155617	0.063617	0.065917	0.063317	0.066617	0.060017	0.062117	0.086617	0.101717	0.088917	0.084217	0.083417	0.080917	0.075117	0.077317	0.068117	0.071317	0.072617	0.071117	0.057467	0.059417	0.055517	0.058517	0.061917	0.061217	0.123117	0.125617	0.117717	0.108517	0.114517	0.111117	0.078017	0.082717	0.077017	0.075417	0.077717	0.072017	0.086217	0.090417	0.093917	0.101817	0.099017	0.097617	0.0856	0.0882	0.0846
	10	0.186233	0.178633	0.180433	0.062233	0.067033	0.062733	0.065833	0.060433	0.061933	0.086333	0.102333	0.089833	0.085233	0.083033	0.081733	0.077133	0.079733	0.069233	0.072033	0.074033	0.072533	0.058333	0.061133	0.055533	0.059333	0.061833	0.063033	0.125633	0.131133	0.121933	0.113033	0.118233	0.115233	0.077333	0.081333	0.077833	0.076733	0.078333	0.071833	0.090833	0.092633	0.096833	0.103733	0.103633	0.101433	0.0853	0.0881	0.0847
	10.5	0.211583	0.203883	0.205883	0.063183	0.067183	0.060983	0.065783	0.059483	0.064083	0.086683	0.102683	0.087983	0.085683	0.083783	0.080083	0.081183	0.082083	0.071683	0.073283	0.077783	0.074483	0.058383	0.061183	0.055583	0.059483	0.062783	0.063783	0.132483	0.135583	0.127083	0.116283	0.120683	0.119783	0.075983	0.083183	0.077683	0.076183	0.079983	0.072383	0.093483	0.095883	0.097383	0.106383	0.106283	0.102983	0.0854	0.088	0.0846
	11	0.236567	0.230967	0.235167	0.063967	0.066467	0.060467	0.065767	0.060267	0.062267	0.086367	0.103367	0.088867	0.084567	0.083067	0.083367	0.082567	0.084367	0.073567	0.076867	0.079167	0.076867	0.059467	0.061167	0.057767	0.060067	0.064267	0.064267	0.137067	0.140967	0.131867	0.120267	0.126667	0.122667	0.076867	0.083967	0.077067	0.076167	0.078867	0.072067	0.093767	0.098767	0.100967	0.109667	0.108767	0.107467	0.0852	0.088	0.0846
	11.5	0.264167	0.258767	0.263667	0.063267	0.066767	0.061767	0.064467	0.059567	0.062667	0.086767	0.102567	0.089667	0.084967	0.084567	0.082867	0.085867	0.088767	0.075767	0.079767	0.081067	0.078867	0.060917	0.063867	0.057967	0.062567	0.064367	0.064567	0.143767	0.146367	0.137567	0.125467	0.128967	0.129167	0.078067	0.084267	0.076867	0.077667	0.079267	0.073567	0.097067	0.101167	0.105567	0.112667	0.110667	0.109167	0.0852	0.0881	0.0847
	12	0.294083	0.292183	0.295283	0.064483	0.066883	0.062483	0.065583	0.058983	0.063483	0.087183	0.102683	0.089583	0.084583	0.083283	0.082583	0.089183	0.091583	0.080283	0.082183	0.086383	0.082083	0.061333	0.063883	0.058783	0.063283	0.066683	0.066283	0.150083	0.152083	0.142583	0.129783	0.133283	0.134183	0.077283	0.083283	0.075583	0.076883	0.078883	0.071783	0.099783	0.105383	0.106683	0.115483	0.113883	0.111983	0.0851	0.0879	0.0846
	12.5	0.3291	0.3264	0.3267	0.0629	0.0668	0.0627	0.0657	0.0598	0.0639	0.0877	0.1039	0.0922	0.0847	0.0858	0.0855	0.0916	0.093	0.0805	0.0847	0.086	0.0842	0.06245	0.065	0.0599	0.0645	0.0666	0.0676	0.1544	0.1594	0.1471	0.1351	0.138	0.1375	0.0776	0.0827	0.0765	0.0773	0.0802	0.0739	0.1031	0.1054	0.1111	0.1202	0.117	0.1144	0.0852	0.0878	0.0847
	13	0.361833	0.361333	0.361933	0.065333	0.070933	0.065533	0.068433	0.061133	0.065133	0.087433	0.106333	0.091333	0.087533	0.085933	0.084533	0.097833	0.100233	0.087533	0.091033	0.091833	0.089133	0.064233	0.066533	0.061933	0.066433	0.069033	0.068933	0.165233	0.166833	0.158733	0.142633	0.147333	0.147933	0.079733	0.084933	0.076433	0.079433	0.080433	0.074333	0.107333	0.110333	0.113433	0.122333	0.121533	0.117833	0.0849	0.0874	0.0846
	13.5	0.396717	0.395417	0.396217	0.065317	0.069817	0.067517	0.068417	0.060617	0.066117	0.086917	0.102817	0.090117	0.085617	0.084017	0.083017	0.101517	0.104217	0.089817	0.093317	0.095017	0.092317	0.063117	0.065217	0.061017	0.066417	0.069317	0.070317	0.172617	0.176017	0.162817	0.148317	0.152417	0.152917	0.079317	0.084717	0.077517	0.078417	0.080617	0.074817	0.107417	0.113217	0.116117	0.125717	0.124917	0.121417	0.0848	0.0873	0.0845
	14	0.4322	0.4351	0.4347	0.0661	0.0698	0.0664	0.0681	0.0587	0.066	0.0863	0.1046	0.0902	0.0862	0.0835	0.0838	0.1043	0.107	0.0918	0.0983	0.0981	0.0965	0.0649	0.0668	0.063	0.0674	0.0709	0.07	0.1786	0.1821	0.1723	0.1539	0.157	0.1572	0.0788	0.0847	0.0765	0.0786	0.0808	0.0752	0.1135	0.1159	0.12	0.128	0.1289	0.1241	0.0848	0.0872	0.0845
	14.5	0.465917	0.468817	0.464917	0.065917	0.070017	0.067117	0.068617	0.059317	0.066617	0.087417	0.105017	0.091517	0.087417	0.084517	0.085517	0.107217	0.110517	0.096617	0.102317	0.102317	0.100417	0.066217	0.068117	0.064317	0.068717	0.072317	0.071817	0.186617	0.187417	0.178117	0.159117	0.161317	0.161517	0.079117	0.084217	0.076717	0.079217	0.080017	0.075917	0.115017	0.119817	0.122517	0.130917	0.132517	0.127617	0.0847	0.087	0.0843
	15	0.501383	0.506383	0.504983	0.064583	0.070883	0.067083	0.068283	0.057283	0.067383	0.086483	0.104883	0.090383	0.086883	0.084683	0.084683	0.111383	0.112483	0.098583	0.104183	0.105783	0.103283	0.066183	0.068183	0.064183	0.071483	0.072883	0.072983	0.191883	0.193583	0.182983	0.163283	0.167783	0.167383	0.081083	0.087083	0.075983	0.081183	0.081283	0.075583	0.118883	0.121683	0.123583	0.134983	0.133583	0.133283	0.0847	0.0871	0.0845
	15.5	0.53485	0.53955	0.53865	0.06535	0.07005	0.06645	0.06825	0.05875	0.06695	0.08555	0.10235	0.09145	0.08705	0.08465	0.08385	0.11485	0.11815	0.10185	0.10795	0.10775	0.10655	0.06675	0.06955	0.06395	0.07125	0.07455	0.07375	0.19655	0.19935	0.19025	0.16615	0.17065	0.17175	0.08085	0.08605	0.07555	0.08055	0.08225	0.07495	0.12305	0.12565	0.13055	0.14005	0.13695	0.13535	0.0847	0.0871	0.0844
	16	0.572733	0.575233	0.570733	0.067133	0.072333	0.070633	0.070633	0.060333	0.069933	0.085733	0.103433	0.091233	0.086833	0.085333	0.083633	0.124833	0.127933	0.109133	0.115633	0.118333	0.114333	0.068833	0.071633	0.066033	0.074033	0.076033	0.076133	0.211633	0.216233	0.206533	0.181333	0.183333	0.185033	0.078833	0.086333	0.077633	0.082433	0.082633	0.076733	0.125633	0.126533	0.132033	0.142033	0.139133	0.138533	0.0847	0.087	0.0842
	16.5	0.60015	0.60455	0.60435	0.06665	0.06955	0.06725	0.06815	0.05935	0.06635	0.08465	0.10305	0.08845	0.08615	0.08415	0.08295	0.12115	0.12605	0.10795	0.11695	0.11745	0.11525	0.06875	0.07245	0.06505	0.07455	0.07855	0.07615	0.21335	0.21585	0.20535	0.17765	0.18355	0.18155	0.07835	0.08635	0.07785	0.08125	0.08215	0.07795	0.12605	0.12975	0.13595	0.14635	0.14315	0.14165	0.0846	0.0869	0.084
	17	0.629817	0.638417	0.632117	0.066117	0.067817	0.066917	0.068017	0.059417	0.066017	0.085117	0.104517	0.089817	0.086817	0.085417	0.084917	0.126417	0.127817	0.110717	0.121417	0.120717	0.116917	0.070117	0.072917	0.067317	0.077617	0.081217	0.080617	0.218217	0.223717	0.211017	0.181817	0.185217	0.188217	0.080017	0.087617	0.077917	0.081117	0.083517	0.078017	0.131517	0.133517	0.140817	0.150317	0.147617	0.146617	0.0846	0.0869	0.0841
	17.5	0.653017	0.663617	0.658517	0.066617	0.067717	0.067717	0.068417	0.061817	0.065417	0.083017	0.102517	0.090317	0.086217	0.084217	0.084117	0.130317	0.132617	0.114117	0.123117	0.123017	0.120717	0.070717	0.074117	0.067317	0.080017	0.080317	0.081717	0.225917	0.228717	0.218217	0.187217	0.192017	0.190617	0.078117	0.085817	0.078317	0.082117	0.084017	0.078417	0.135117	0.137817	0.141317	0.153917	0.152417	0.146817	0.0844	0.0868	0.084
	18	0.67905	0.68545	0.68165	0.06675	0.06595	0.06785	0.06815	0.06145	0.06715	0.08235	0.10375	0.08895	0.08575	0.08415	0.08435	0.13315	0.13695	0.11605	0.12715	0.12755	0.12325	0.0727	0.07605	0.06935	0.08215	0.08305	0.08455	0.23535	0.23845	0.22595	0.19525	0.19805	0.19675	0.08055	0.08855	0.07975	0.08275	0.08525	0.07935	0.13875	0.14085	0.14665	0.15865	0.15525	0.15485	0.0842	0.0867	0.0838
	18.5	0.699917	0.706117	0.705917	0.067817	0.066317	0.067217	0.068717	0.060517	0.066217	0.081517	0.102817	0.089717	0.085517	0.082617	0.083017	0.136517	0.139417	0.120017	0.131817	0.133117	0.130717	0.073967	0.079017	0.068917	0.083317	0.085817	0.087117	0.242017	0.245417	0.232917	0.198617	0.202217	0.201117	0.078517	0.087217	0.077817	0.083217	0.083717	0.078017	0.140917	0.145317	0.149717	0.159217	0.159717	0.155517	0.0842	0.0867	0.0839
	19	0.714183	0.716383	0.713583	0.067083	0.066483	0.068083	0.068583	0.062083	0.065983	0.081583	0.102183	0.088683	0.085483	0.082683	0.082983	0.140883	0.143883	0.124583	0.134783	0.135783	0.133283	0.074933	0.079483	0.070383	0.085383	0.088383	0.089083	0.249783	0.248183	0.239883	0.204383	0.206283	0.204483	0.081083	0.089683	0.078883	0.082783	0.085683	0.079583	0.145183	0.148483	0.155083	0.165483	0.162083	0.159483	0.0842	0.0866	0.0839
	19.5	0.706217	0.709917	0.702717	0.069417	0.069517	0.072017	0.070717	0.064617	0.069217	0.080817	0.102017	0.090017	0.087117	0.081717	0.083217	0.150017	0.154017	0.132817	0.144017	0.144817	0.141417	0.076317	0.080417	0.072217	0.085317	0.090417	0.089617	0.268017	0.270017	0.258717	0.221017	0.223817	0.224317	0.077717	0.087317	0.078117	0.084017	0.084917	0.078817	0.146217	0.150517	0.156617	0.168017	0.166217	0.162517	0.0842	0.0865	0.0839
	20	0.69905	0.69985	0.69825	0.06895	0.06895	0.06985	0.07005	0.06265	0.06785	0.08065	0.10195	0.08705	0.08535	0.08095	0.08315	0.15225	0.15545	0.13525	0.14515	0.14635	0.14275	0.07765	0.08185	0.07345	0.08805	0.09055	0.09255	0.26995	0.27635	0.26105	0.22235	0.22475	0.22605	0.08045	0.08995	0.07985	0.08445	0.08515	0.07945	0.15405	0.15655	0.16025	0.17125	0.17145	0.16575	0.0841	0.0866	0.0838
	20.5	0.691817	0.691117	0.688817	0.069717	0.070317	0.068717	0.069517	0.063617	0.067817	0.079917	0.101717	0.088517	0.084717	0.081417	0.082217	0.156217	0.156117	0.137017	0.148517	0.150317	0.146317	0.078217	0.083017	0.073417	0.087817	0.094317	0.093917	0.278017	0.283817	0.269017	0.226617	0.230217	0.230017	0.080817	0.090817	0.078617	0.083917	0.087717	0.078017	0.155417	0.159617	0.165317	0.176117	0.172917	0.172417	0.0841	0.0866	0.0839
	21	0.684083	0.681283	0.682583	0.071383	0.073483	0.073383	0.072283	0.065083	0.068083	0.080183	0.102183	0.085983	0.085183	0.081783	0.082483	0.161083	0.166683	0.144483	0.155483	0.158083	0.154383	0.080033	0.085183	0.074883	0.091883	0.093483	0.095783	0.297883	0.299383	0.283383	0.242183	0.243383	0.244683	0.077583	0.089583	0.079683	0.083883	0.085183	0.080283	0.159483	0.162183	0.167283	0.177283	0.176383	0.172083	0.0841	0.0865	0.0838
	21.5	0.672467	0.676367	0.673567	0.071167	0.072867	0.072267	0.071867	0.063667	0.068967	0.079067	0.103467	0.087267	0.084767	0.080367	0.083067	0.167467	0.168467	0.148467	0.161567	0.158967	0.158567	0.081467	0.086567	0.076367	0.093067	0.095667	0.096667	0.299967	0.308867	0.292467	0.246167	0.246867	0.251567	0.078267	0.089567	0.079467	0.083767	0.087167	0.080067	0.162567	0.166567	0.171567	0.182867	0.179767	0.175667	0.084	0.0865	0.0837
	22	0.6693	0.6653	0.6625	0.0722	0.0734	0.0729	0.0708	0.0649	0.0682	0.0795	0.1028	0.0867	0.0848	0.0798	0.0824	0.1722	0.175	0.1522	0.1644	0.1643	0.161	0.0828	0.0876	0.078	0.0956	0.0989	0.1005	0.3067	0.3183	0.3017	0.2531	0.2547	0.2558	0.0793	0.0904	0.0791	0.0856	0.0868	0.0808	0.164	0.1685	0.1731	0.1853	0.1842	0.1775	0.084	0.0866	0.0839
	22.5	0.66195	0.66235	0.65465	0.07225	0.07445	0.07215	0.07155	0.06645	0.07045	0.07865	0.10185	0.08775	0.08515	0.07895	0.08325	0.17625	0.17885	0.15405	0.16785	0.16865	0.16385	0.0838	0.08845	0.07915	0.09695	0.10055	0.10115	0.31545	0.32415	0.30835	0.25875	0.26305	0.26395	0.07985	0.08975	0.08075	0.08395	0.08765	0.08045	0.16845	0.17205	0.17935	0.18795	0.18595	0.18355	0.084	0.0862	0.0837
	23	0.655567	0.652167	0.645067	0.073167	0.075867	0.074567	0.072467	0.066067	0.070567	0.077667	0.101267	0.085967	0.083867	0.078867	0.083267	0.181567	0.186467	0.160467	0.174467	0.173667	0.171767	0.086217	0.091267	0.081167	0.099067	0.102267	0.103867	0.332267	0.339167	0.322067	0.268567	0.271867	0.274667	0.078667	0.088967	0.080867	0.084467	0.086167	0.081367	0.172167	0.174767	0.181267	0.192767	0.191667	0.186367	0.0841	0.0864	0.0836
	23.5	0.644967	0.644067	0.637867	0.073367	0.076067	0.074067	0.072567	0.067367	0.070367	0.078467	0.099767	0.085367	0.083367	0.079167	0.082767	0.186367	0.190767	0.166567	0.179767	0.179267	0.177067	0.086817	0.092367	0.081267	0.100167	0.101567	0.106167	0.341167	0.347067	0.329267	0.276667	0.278967	0.281367	0.079867	0.090167	0.080067	0.085067	0.086467	0.080867	0.174367	0.182067	0.185267	0.196167	0.192967	0.188267	0.0839	0.0863	0.0837
	24	0.639167	0.635367	0.634767	0.071967	0.075867	0.073767	0.071767	0.067667	0.069467	0.079067	0.099167	0.085667	0.084367	0.078767	0.082667	0.190867	0.194467	0.169567	0.184167	0.183567	0.180967	0.087567	0.093567	0.081567	0.101167	0.105567	0.107567	0.347167	0.355667	0.340467	0.284267	0.284267	0.287667	0.078867	0.090867	0.080267	0.085667	0.085567	0.080167	0.177067	0.179667	0.189467	0.198667	0.194967	0.190767	0.0838	0.0862	0.0835
	24.5	0.6363	0.6342	0.6283	0.0718	0.0745	0.0732	0.0714	0.0663	0.0689	0.0788	0.1006	0.0846	0.0845	0.0792	0.0815	0.191	0.1942	0.1691	0.1862	0.1823	0.1806	0.09	0.0958	0.0842	0.1041	0.1078	0.11	0.3513	0.3613	0.3419	0.2848	0.2888	0.2912	0.0787	0.0915	0.0791	0.0852	0.0874	0.0811	0.1797	0.185	0.1935	0.202	0.2008	0.1935	0.0839	0.0863	0.0836
	25	0.631983	0.630183	0.625683	0.072683	0.074483	0.073883	0.071383	0.064583	0.068583	0.078683	0.098783	0.086283	0.084683	0.078383	0.082283	0.196583	0.199783	0.174183	0.187983	0.188383	0.185283	0.090783	0.097083	0.084483	0.105383	0.109883	0.111983	0.361583	0.368083	0.349383	0.293883	0.295083	0.293283	0.080483	0.093183	0.079183	0.086083	0.087483	0.083483	0.183783	0.190683	0.197283	0.204783	0.205283	0.200683	0.0838	0.0863	0.0836
	25.5	0.6291	0.6198	0.6172	0.0725	0.0749	0.0741	0.0713	0.0663	0.0691	0.0786	0.0999	0.085	0.0839	0.0773	0.0821	0.2005	0.2021	0.1764	0.194	0.1925	0.1901	0.0922	0.099	0.0854	0.1081	0.1126	0.1116	0.3703	0.3762	0.3586	0.3013	0.3022	0.3031	0.0797	0.0931	0.0828	0.0845	0.087	0.0814	0.1897	0.1947	0.2	0.2059	0.2071	0.2003	0.0837	0.0862	0.0835
	26	0.62265	0.61345	0.61485	0.07355	0.07625	0.07445	0.07185	0.06795	0.07065	0.07855	0.10075	0.08475	0.08295	0.07845	0.08235	0.20655	0.20905	0.18335	0.19935	0.19985	0.19725	0.09485	0.10115	0.08855	0.10925	0.11375	0.11515	0.37935	0.38635	0.37185	0.31055	0.31345	0.31205	0.08005	0.09075	0.08045	0.08505	0.08705	0.08255	0.19475	0.19825	0.20425	0.20825	0.20995	0.20425	0.0837	0.0861	0.0835
	26.5	0.617917	0.613017	0.610217	0.073917	0.076717	0.075817	0.071617	0.067517	0.071717	0.078517	0.099817	0.085217	0.084117	0.078717	0.081617	0.209317	0.215017	0.187517	0.203517	0.204317	0.200417	0.095717	0.103217	0.088217	0.108917	0.116317	0.117617	0.388317	0.396817	0.379517	0.317317	0.315217	0.319717	0.080017	0.091817	0.080017	0.086117	0.087417	0.081017	0.195017	0.199017	0.208017	0.213417	0.214517	0.209317	0.0836	0.086	0.0834
	27	0.615567	0.608167	0.607467	0.072067	0.074467	0.072467	0.071767	0.066667	0.069467	0.078067	0.098167	0.085767	0.083067	0.077767	0.081867	0.210567	0.216067	0.189367	0.203167	0.202367	0.202667	0.098167	0.106567	0.089767	0.112567	0.116567	0.119867	0.387667	0.398767	0.383067	0.318367	0.317667	0.318667	0.080867	0.092667	0.081067	0.085867	0.087867	0.082067	0.199567	0.203267	0.211867	0.219467	0.219667	0.216667	0.0837	0.0862	0.0833
	27.5	0.616167	0.610067	0.605267	0.073067	0.074167	0.073067	0.071767	0.066467	0.069367	0.077767	0.100367	0.086167	0.082367	0.079367	0.080367	0.216367	0.220867	0.192667	0.207367	0.208567	0.206167	0.098817	0.106067	0.091567	0.116667	0.119767	0.121767	0.398367	0.406367	0.389867	0.322167	0.325967	0.324267	0.081367	0.093467	0.081167	0.085967	0.087967	0.082767	0.201967	0.205967	0.213067	0.220667	0.219667	0.217567	0.0835	0.0863	0.0834
	28	0.60985	0.60345	0.59485	0.07185	0.07595	0.07355	0.07255	0.06735	0.07005	0.07775	0.10045	0.08415	0.08345	0.07795	0.08135	0.22145	0.22335	0.19515	0.21435	0.21505	0.21035	0.10145	0.11015	0.09275	0.11725	0.12145	0.12305	0.40635	0.41435	0.39865	0.32875	0.33145	0.33305	0.08225	0.09555	0.08215	0.08615	0.08925	0.08255	0.20535	0.21065	0.21745	0.22525	0.22635	0.22145	0.0836	0.0861	0.0835
	28.5	0.61025	0.59875	0.59075	0.07235	0.07535	0.07265	0.07205	0.06635	0.06895	0.07775	0.09835	0.08365	0.08255	0.07885	0.08135	0.22355	0.22905	0.19485	0.21775	0.21625	0.21555	0.10465	0.11305	0.09625	0.12125	0.12515	0.12665	0.40815	0.41605	0.39785	0.33435	0.33485	0.33045	0.08235	0.09305	0.08155	0.08585	0.08765	0.08295	0.21095	0.21155	0.22095	0.23035	0.22815	0.22425	0.0835	0.086	0.0834
	29	0.604967	0.595667	0.587467	0.074467	0.077567	0.074167	0.074967	0.068267	0.071067	0.076267	0.098967	0.083667	0.082367	0.077767	0.081067	0.231467	0.234967	0.206467	0.225167	0.223367	0.222367	0.105717	0.114467	0.096967	0.121067	0.125567	0.127567	0.425267	0.439567	0.416867	0.346667	0.348367	0.347567	0.082567	0.093467	0.081867	0.085967	0.087167	0.083867	0.214367	0.216067	0.226367	0.232367	0.229267	0.228967	0.0836	0.0861	0.0834
	29.5	0.6014	0.5943	0.5821	0.0755	0.078	0.0762	0.0751	0.0701	0.0734	0.077	0.0982	0.0829	0.0825	0.078	0.0806	0.2369	0.2424	0.209	0.2318	0.2292	0.2294	0.10845	0.1185	0.0984	0.1245	0.1255	0.1294	0.4371	0.449	0.4314	0.3574	0.3586	0.358	0.0832	0.095	0.0825	0.0864	0.0889	0.0825	0.2137	0.2231	0.2259	0.2336	0.2371	0.2303	0.0835	0.0859	0.0833
	30	0.599767	0.587467	0.574567	0.075467	0.077367	0.076367	0.076067	0.070267	0.073467	0.076667	0.098367	0.083867	0.082367	0.077967	0.081167	0.242767	0.246367	0.216167	0.235467	0.238367	0.235167	0.108617	0.120267	0.096967	0.122067	0.129667	0.130967	0.448867	0.460067	0.437967	0.361867	0.363467	0.366667	0.082367	0.093667	0.080667	0.085267	0.087767	0.082467	0.216967	0.222267	0.229867	0.239067	0.242567	0.235267	0.0836	0.086	0.0834
	30.5	0.598533	0.585833	0.568833	0.074833	0.077533	0.076733	0.076133	0.069733	0.073633	0.074233	0.099133	0.083533	0.081233	0.078233	0.082133	0.245433	0.252433	0.220633	0.240333	0.240633	0.239333	0.111733	0.122633	0.100833	0.126433	0.133333	0.133933	0.456833	0.465233	0.446633	0.370633	0.369633	0.370733	0.084833	0.093233	0.082033	0.086633	0.088733	0.082433	0.223633	0.226833	0.237233	0.243733	0.243933	0.238533	0.0834	0.0859	0.0832
	31	0.592	0.5838	0.5603	0.0762	0.0789	0.0763	0.077	0.0704	0.0731	0.0771	0.0969	0.0828	0.082	0.0767	0.0783	0.2505	0.2553	0.226	0.2433	0.2446	0.2432	0.1142	0.1263	0.1021	0.1294	0.1328	0.1344	0.4642	0.4688	0.4543	0.3762	0.3763	0.3765	0.0823	0.093	0.0804	0.086	0.0861	0.0828	0.2242	0.2328	0.2404	0.2469	0.2473	0.2429	0.0835	0.0859	0.0833
	31.5	0.586733	0.577433	0.556233	0.076033	0.078533	0.077333	0.077733	0.070233	0.074733	0.075633	0.096333	0.082433	0.082133	0.077433	0.079633	0.257433	0.261233	0.229933	0.251633	0.252233	0.248733	0.115633	0.128933	0.102333	0.128733	0.135033	0.134833	0.475533	0.483633	0.463533	0.385233	0.385133	0.385633	0.082533	0.095033	0.081933	0.085833	0.087933	0.081033	0.230633	0.236933	0.240433	0.251233	0.255133	0.246033	0.0835	0.086	0.0833
	32	0.584633	0.570233	0.551933	0.076033	0.078533	0.077333	0.077733	0.070233	0.074733	0.074933	0.096133	0.082533	0.081233	0.075533	0.078633	0.257433	0.261233	0.229933	0.251633	0.252233	0.248733	0.117683	0.130433	0.104933	0.130933	0.136833	0.137333	0.475533	0.483633	0.463533	0.385233	0.385133	0.385633	0.083633	0.092533	0.083133	0.085533	0.087733	0.081433	0.233333	0.237633	0.244433	0.255233	0.255233	0.247533	0.0834	0.0858	0.0833
	32.5	0.576567	0.566367	0.542467	0.081067	0.083467	0.082767	0.083467	0.075767	0.080067	0.074167	0.093867	0.079667	0.079467	0.075367	0.077167	0.276067	0.280667	0.246067	0.267267	0.268867	0.265967	0.119067	0.134967	0.103167	0.132667	0.137267	0.137767	0.504667	0.516567	0.494567	0.410767	0.411067	0.411467	0.080967	0.092767	0.080067	0.085867	0.085867	0.081167	0.231267	0.241867	0.247167	0.258967	0.260367	0.254567	0.0833	0.0855	0.0832
	33	0.577583	0.562783	0.534383	0.077883	0.080183	0.079883	0.080583	0.072783	0.076483	0.074483	0.095283	0.081183	0.080183	0.076283	0.079283	0.272683	0.277083	0.244283	0.264283	0.263883	0.262383	0.122933	0.137983	0.107883	0.134783	0.141083	0.141683	0.498783	0.508483	0.486083	0.403983	0.403683	0.402683	0.083483	0.093083	0.082083	0.086583	0.087483	0.081383	0.239383	0.241483	0.252083	0.261583	0.261783	0.257583	0.0832	0.0855	0.0832
	33.5	0.573883	0.556283	0.524483	0.077083	0.079083	0.078183	0.079883	0.071083	0.075983	0.074683	0.096483	0.082083	0.080683	0.076383	0.079783	0.271683	0.275383	0.241583	0.266283	0.264283	0.262483	0.126383	0.144083	0.108683	0.136583	0.141683	0.144683	0.499783	0.511483	0.489783	0.404683	0.404183	0.404683	0.081583	0.095383	0.082183	0.086883	0.088083	0.083183	0.240683	0.247383	0.255683	0.264083	0.267683	0.259383	0.0834	0.0856	0.0833
	34	0.57115	0.55415	0.52465	0.07715	0.07975	0.07805	0.07955	0.06995	0.07565	0.07395	0.09585	0.08225	0.08185	0.07725	0.07975	0.27625	0.28255	0.24645	0.26885	0.26745	0.26865	0.12895	0.14825	0.10965	0.13945	0.14375	0.14495	0.50305	0.51305	0.49575	0.40935	0.40885	0.40635	0.08425	0.09355	0.08325	0.08775	0.08525	0.08205	0.24455	0.25145	0.26095	0.27175	0.26735	0.26465	0.0832	0.0855	0.0832
	34.5	0.56285	0.54415	0.51455	0.07685	0.07975	0.07765	0.07985	0.07035	0.07595	0.07515	0.09565	0.08075	0.08075	0.07535	0.07735	0.27795	0.28355	0.24965	0.27105	0.27225	0.27035	0.13105	0.15155	0.11055	0.14075	0.14615	0.14775	0.51295	0.52195	0.49855	0.41325	0.41325	0.41325	0.08365	0.09455	0.08185	0.08515	0.08765	0.08145	0.24875	0.25145	0.26165	0.27505	0.27625	0.26815	0.0833	0.0855	0.0832
	35	0.559467	0.537767	0.507767	0.076667	0.080167	0.078067	0.079367	0.070467	0.075767	0.074867	0.093567	0.081267	0.080667	0.076667	0.077467	0.283667	0.288067	0.254267	0.276867	0.276967	0.275967	0.136067	0.158467	0.113667	0.142467	0.147267	0.147967	0.516067	0.525267	0.508067	0.419767	0.418267	0.418767	0.083567	0.091467	0.081967	0.084167	0.086367	0.081867	0.249467	0.256867	0.264367	0.278167	0.282767	0.272867	0.0833	0.0854	0.0831
	35.5	0.558867	0.533667	0.495167	0.076667	0.080967	0.077967	0.080267	0.070067	0.076267	0.073867	0.092667	0.079467	0.079267	0.076067	0.077067	0.286967	0.289967	0.256767	0.277967	0.281567	0.279367	0.140467	0.166667	0.114267	0.143467	0.149867	0.152567	0.523767	0.533567	0.512267	0.425467	0.422267	0.420767	0.082867	0.093167	0.082067	0.086067	0.085667	0.081067	0.256067	0.256067	0.267967	0.278767	0.283667	0.276367	0.0832	0.0852	0.0832
	36	0.54975	0.52595	0.48955	0.07605	0.08065	0.07925	0.07935	0.07055	0.07565	0.07415	0.09385	0.07905	0.07855	0.07365	0.07755	0.29155	0.29825	0.26255	0.28475	0.28635	0.28505	0.14215	0.17055	0.11375	0.14655	0.15095	0.15265	0.52655	0.54165	0.52125	0.43255	0.43085	0.42785	0.08385	0.09495	0.08215	0.08495	0.08625	0.08315	0.25645	0.26065	0.27195	0.28405	0.28915	0.28045	0.0832	0.0854	0.0832
	36.5	0.547683	0.520083	0.478883	0.076683	0.079983	0.077883	0.078783	0.070983	0.076783	0.073883	0.094583	0.079583	0.078683	0.075083	0.077583	0.294883	0.300483	0.265583	0.288683	0.290883	0.288883	0.147383	0.178883	0.115883	0.147083	0.154283	0.155783	0.527583	0.541483	0.527383	0.436383	0.432783	0.434083	0.082183	0.092783	0.082383	0.084883	0.085883	0.082083	0.257883	0.267483	0.278983	0.287083	0.290583	0.280683	0.0832	0.0852	0.0832
	37	0.542383	0.508383	0.466683	0.076583	0.078583	0.078483	0.079283	0.070883	0.076083	0.073183	0.094183	0.079883	0.079583	0.075983	0.076383	0.300283	0.304783	0.269283	0.292483	0.295583	0.293383	0.151283	0.184883	0.117683	0.149483	0.154083	0.155283	0.524783	0.534383	0.529883	0.439283	0.441183	0.438483	0.084383	0.092483	0.082683	0.085383	0.086483	0.081883	0.262283	0.272083	0.277383	0.292383	0.290983	0.286883	0.0832	0.0853	0.0831
	37.5	0.53165	0.49675	0.45495	0.07685	0.07955	0.07905	0.07995	0.07015	0.07585	0.07195	0.09225	0.07875	0.07825	0.07445	0.07675	0.30365	0.30965	0.27435	0.29985	0.29925	0.29585	0.1557	0.19095	0.12045	0.15035	0.15425	0.15775	0.52185	0.53165	0.52355	0.44585	0.44465	0.44295	0.08415	0.09475	0.08275	0.08525	0.08625	0.08265	0.26835	0.27285	0.28195	0.29615	0.29675	0.28875	0.0832	0.0853	0.0832
	38	0.51775	0.47575	0.42645	0.07685	0.07865	0.07815	0.07995	0.07065	0.07675	0.07165	0.09445	0.07785	0.07895	0.07405	0.07535	0.30915	0.31285	0.27695	0.30315	0.30145	0.30145	0.1613	0.20045	0.12215	0.15315	0.15865	0.16185	0.51445	0.52675	0.51765	0.45065	0.44875	0.44545	0.08555	0.09345	0.08205	0.08665	0.08715	0.08265	0.27095	0.27455	0.28685	0.29725	0.30405	0.29185	0.0831	0.0851	0.0831
	38.5	0.50865	0.46715	0.41655	0.07685	0.07945	0.07785	0.07935	0.07065	0.07615	0.07205	0.09265	0.07765	0.07805	0.07425	0.07585	0.31115	0.31785	0.28225	0.30895	0.30725	0.30695	0.1654	0.20755	0.12325	0.15435	0.16055	0.16245	0.51225	0.52255	0.51355	0.45405	0.45245	0.45315	0.08435	0.09315	0.08215	0.08555	0.08595	0.08145	0.27455	0.28015	0.29065	0.30055	0.30445	0.29585	0.083	0.0852	0.0832
	39	0.504517	0.458517	0.408717	0.075817	0.078517	0.077717	0.078517	0.070417	0.075817	0.071517	0.092617	0.078117	0.078217	0.074517	0.074517	0.317017	0.320517	0.285117	0.309917	0.310717	0.311217	0.169767	0.213617	0.125917	0.158017	0.164217	0.163817	0.509817	0.522417	0.513217	0.459917	0.456317	0.454117	0.081017	0.094317	0.082017	0.083517	0.087317	0.082617	0.275717	0.280417	0.293517	0.308317	0.311117	0.300717	0.0831	0.0851	0.0831
	39.5	0.498183	0.450983	0.393683	0.076583	0.082083	0.077683	0.079683	0.070583	0.075683	0.072183	0.090883	0.077183	0.077883	0.075283	0.076883	0.321583	0.326483	0.289483	0.312983	0.313783	0.313883	0.172383	0.217383	0.127383	0.161083	0.163583	0.164983	0.509183	0.518383	0.511283	0.463983	0.463083	0.460483	0.081783	0.092083	0.081183	0.085683	0.085583	0.081083	0.282483	0.286083	0.296283	0.306783	0.314183	0.302683	0.0831	0.0851	0.0831
	40	0.495717	0.440717	0.384217	0.076317	0.081717	0.078417	0.079717	0.071017	0.075117	0.070617	0.090217	0.077117	0.077217	0.072917	0.074817	0.322117	0.327217	0.291217	0.317717	0.317317	0.317017	0.178117	0.225817	0.130417	0.159217	0.167117	0.169017	0.504317	0.518217	0.508917	0.467217	0.466917	0.464917	0.081817	0.092417	0.081117	0.085117	0.086317	0.080417	0.285417	0.289217	0.301217	0.312917	0.318617	0.309417	0.0828	0.0849	0.0829
	40.5	0.486667	0.431967	0.372767	0.076867	0.082067	0.078367	0.078267	0.071467	0.075567	0.069367	0.092267	0.076567	0.077667	0.074367	0.073467	0.328167	0.334967	0.296067	0.322367	0.321467	0.322067	0.182017	0.231667	0.132367	0.163167	0.168367	0.170767	0.505167	0.518067	0.505967	0.473167	0.472867	0.468367	0.082367	0.092667	0.082467	0.085167	0.086867	0.082867	0.284667	0.295067	0.304567	0.315167	0.321867	0.311167	0.083	0.085	0.083
	41	0.483933	0.416833	0.354933	0.077233	0.081533	0.078133	0.078733	0.070733	0.076233	0.071033	0.089333	0.077133	0.077233	0.073833	0.074133	0.331433	0.335033	0.298733	0.326933	0.325033	0.324633	0.185533	0.236433	0.134633	0.166633	0.169633	0.172033	0.507733	0.518233	0.507033	0.474733	0.473633	0.473033	0.083433	0.092533	0.081333	0.085933	0.086533	0.083133	0.290733	0.294533	0.308233	0.319033	0.324433	0.314533	0.0832	0.0849	0.083
	41.5	0.47565	0.40845	0.34835	0.08075	0.08545	0.08265	0.08315	0.07555	0.08005	0.06875	0.08885	0.07585	0.07505	0.07245	0.07315	0.34665	0.35395	0.31515	0.34325	0.34345	0.34045	0.188	0.23995	0.13605	0.16625	0.17405	0.17585	0.52055	0.53305	0.52415	0.49475	0.49335	0.49315	0.08345	0.09315	0.08255	0.08365	0.08845	0.08195	0.28905	0.30125	0.31115	0.32705	0.32705	0.31525	0.083	0.0849	0.0829
	42	0.46625	0.39915	0.33195	0.08185	0.08655	0.08205	0.08335	0.07655	0.08155	0.07025	0.08745	0.07435	0.07635	0.07235	0.07405	0.35465	0.35925	0.31925	0.34955	0.34785	0.34985	0.19305	0.24605	0.14005	0.16835	0.17525	0.17775	0.52345	0.53385	0.52325	0.50515	0.50245	0.50265	0.08225	0.09095	0.08195	0.08505	0.08625	0.08015	0.29345	0.30105	0.31265	0.32905	0.33055	0.32065	0.0831	0.0849	0.083
	42.5	0.4622	0.3904	0.3216	0.0756	0.0811	0.0781	0.0782	0.0695	0.0749	0.0681	0.0887	0.0749	0.0761	0.0733	0.0743	0.3374	0.3444	0.3067	0.331	0.3327	0.3299	0.1981	0.2537	0.1425	0.1705	0.1769	0.1808	0.4957	0.5087	0.4998	0.4849	0.4813	0.4799	0.0844	0.0934	0.0814	0.0846	0.0886	0.0819	0.2982	0.3054	0.3174	0.329	0.3327	0.3248	0.083	0.085	0.083
	43	0.455233	0.377133	0.302733	0.075533	0.081233	0.076533	0.078833	0.070533	0.074733	0.068633	0.088533	0.076033	0.075733	0.073033	0.072933	0.340133	0.349233	0.312833	0.336233	0.335933	0.336433	0.202183	0.258133	0.146233	0.174033	0.179733	0.179433	0.497733	0.510033	0.498933	0.491433	0.486933	0.484433	0.083933	0.091733	0.082633	0.082833	0.087933	0.082533	0.302233	0.307733	0.321533	0.332933	0.338933	0.329433	0.083	0.0849	0.083
	43.5	0.45075	0.37115	0.28825	0.07535	0.08085	0.07675	0.07855	0.07045	0.07545	0.06735	0.08925	0.07535	0.07665	0.07165	0.07335	0.34155	0.35095	0.31485	0.33815	0.34125	0.33895	0.20645	0.26205	0.15085	0.17735	0.18435	0.18395	0.49475	0.50575	0.49565	0.49145	0.48875	0.48505	0.08415	0.09165	0.08235	0.08555	0.08775	0.08055	0.30235	0.31015	0.32305	0.33505	0.34305	0.32975	0.083	0.0847	0.0829
	44	0.439133	0.358433	0.270833	0.079433	0.083933	0.079233	0.080933	0.073133	0.078333	0.066933	0.086733	0.073933	0.075233	0.071933	0.073233	0.355433	0.362633	0.325333	0.353633	0.351933	0.354033	0.210083	0.266333	0.153833	0.179633	0.181133	0.185233	0.508633	0.521433	0.510033	0.508633	0.505433	0.499633	0.083733	0.093533	0.081933	0.084933	0.088233	0.080433	0.309233	0.315233	0.326433	0.338333	0.343533	0.336833	0.083	0.0847	0.0829
	44.5	0.433933	0.351033	0.253833	0.076833	0.082433	0.077833	0.079233	0.070933	0.076033	0.067733	0.086833	0.073233	0.074633	0.072333	0.073533	0.352633	0.364833	0.324433	0.349233	0.350033	0.349733	0.212333	0.268733	0.155933	0.178933	0.183933	0.185133	0.496533	0.512633	0.502433	0.498133	0.498433	0.496733	0.082633	0.091733	0.081733	0.084033	0.086833	0.080033	0.311333	0.315133	0.324733	0.342833	0.347933	0.338333	0.0829	0.0849	0.0829
	45	0.424567	0.342067	0.239967	0.076967	0.081167	0.076967	0.080067	0.071367	0.076067	0.068067	0.088367	0.073267	0.074367	0.071167	0.072067	0.355667	0.363267	0.327067	0.351367	0.350567	0.350667	0.219417	0.276267	0.162567	0.181267	0.186967	0.188467	0.496167	0.509067	0.494167	0.499667	0.498367	0.491667	0.082867	0.092167	0.081967	0.084867	0.086167	0.082967	0.316367	0.318967	0.334167	0.341367	0.350667	0.340467	0.0829	0.0846	0.0828
	45.5	0.413617	0.324017	0.218017	0.076717	0.082017	0.077517	0.079617	0.070117	0.076617	0.068217	0.087217	0.074317	0.075317	0.071617	0.072717	0.357917	0.368317	0.328317	0.357317	0.355317	0.355117	0.222617	0.277817	0.167417	0.183617	0.188817	0.192817	0.494617	0.508517	0.496617	0.500917	0.502117	0.489417	0.083717	0.091817	0.081617	0.084017	0.087817	0.081917	0.311517	0.322217	0.335817	0.349817	0.352617	0.343417	0.0829	0.0846	0.0829
	46	0.413583	0.315283	0.205483	0.077283	0.080783	0.076383	0.078383	0.071383	0.076583	0.066283	0.085683	0.072883	0.074083	0.071883	0.072383	0.360783	0.370383	0.332383	0.357983	0.356883	0.357983	0.227233	0.282383	0.172083	0.187183	0.190183	0.190383	0.492783	0.505983	0.494283	0.493383	0.495283	0.483483	0.081683	0.091283	0.081483	0.083683	0.085883	0.079383	0.318883	0.327683	0.339983	0.348783	0.356183	0.345483	0.0829	0.0846	0.0828
	46.5	0.404333	0.301233	0.191133	0.076533	0.081233	0.076233	0.079433	0.070333	0.077133	0.065633	0.085933	0.072233	0.074533	0.071333	0.070633	0.364033	0.373233	0.336933	0.360633	0.360333	0.360233	0.230883	0.283733	0.178033	0.188233	0.192133	0.193433	0.494133	0.507633	0.494033	0.489233	0.490833	0.475633	0.082933	0.091733	0.080633	0.083533	0.085133	0.081733	0.324633	0.333233	0.343733	0.354233	0.359833	0.353533	0.0829	0.0844	0.0828
	47	0.395117	0.288117	0.179717	0.077017	0.081617	0.076017	0.079917	0.069917	0.075917	0.065717	0.084917	0.073317	0.074017	0.070917	0.071417	0.364417	0.375017	0.336217	0.362817	0.363117	0.364317	0.236517	0.288317	0.184717	0.188617	0.193817	0.195517	0.493617	0.506617	0.492117	0.483817	0.483917	0.474217	0.082617	0.090517	0.081117	0.084717	0.087917	0.081117	0.324017	0.334817	0.350017	0.356617	0.362617	0.355317	0.0827	0.0841	0.0828
	47.5	0.38645	0.27775	0.16335	0.07715	0.08115	0.07575	0.07985	0.06895	0.07555	0.06575	0.08655	0.07245	0.07245	0.07035	0.06965	0.36635	0.37835	0.33995	0.36785	0.36785	0.36725	0.24175	0.29145	0.19205	0.18815	0.19585	0.19655	0.48925	0.50735	0.49165	0.48365	0.48025	0.47275	0.08295	0.09015	0.08005	0.08505	0.08805	0.08125	0.33325	0.33705	0.34775	0.35735	0.36865	0.35685	0.0829	0.0843	0.0829
	48	0.403883	0.279083	0.169083	0.076683	0.080683	0.076383	0.079083	0.069583	0.076383	0.064383	0.084383	0.072783	0.073283	0.069883	0.069383	0.371783	0.381183	0.343783	0.370083	0.369483	0.371383	0.246183	0.295883	0.196483	0.194083	0.196383	0.199583	0.490983	0.503983	0.488783	0.479783	0.481183	0.469083	0.081883	0.090783	0.079283	0.084183	0.086383	0.082283	0.328983	0.340983	0.349983	0.359783	0.368283	0.358583	0.0828	0.0842	0.0828
	48.5	0.387883	0.260183	0.162883	0.077183	0.080383	0.076883	0.078883	0.070383	0.075583	0.063683	0.083683	0.072883	0.072383	0.069083	0.070783	0.375183	0.383183	0.343483	0.373283	0.367883	0.374783	0.249083	0.295683	0.202483	0.195183	0.197083	0.200583	0.489783	0.505883	0.490483	0.481283	0.480283	0.472283	0.082783	0.089783	0.078883	0.083183	0.085683	0.081783	0.332583	0.343383	0.352583	0.366483	0.375083	0.363683	0.0828	0.0841	0.0828
	49	0.385667	0.248667	0.140767	0.080467	0.085467	0.080667	0.083567	0.074767	0.079367	0.062867	0.083267	0.070567	0.071467	0.069267	0.069567	0.389967	0.404767	0.363367	0.390967	0.392867	0.394267	0.255467	0.299467	0.211467	0.196867	0.202267	0.202567	0.505967	0.522367	0.507767	0.496467	0.496067	0.488067	0.081767	0.088867	0.079567	0.081767	0.085467	0.079967	0.334167	0.346067	0.355967	0.367767	0.376767	0.363367	0.0828	0.0841	0.0828
	49.5	0.37755	0.23215	0.12465	0.07945	0.08405	0.07925	0.08325	0.07385	0.07905	0.06515	0.08265	0.07005	0.07095	0.06935	0.07065	0.39295	0.40245	0.36465	0.38715	0.39165	0.39325	0.26115	0.30325	0.21905	0.19705	0.20125	0.20755	0.50135	0.51755	0.50415	0.49315	0.49015	0.48065	0.08235	0.08945	0.07805	0.08265	0.08605	0.07955	0.33885	0.34485	0.36185	0.37155	0.37425	0.36615	0.0829	0.0841	0.0827
	50	0.373617	0.226417	0.127017	0.077517	0.082417	0.077517	0.081517	0.071717	0.077917	0.065717	0.083717	0.072017	0.072017	0.068817	0.070417	0.388417	0.394717	0.356417	0.383317	0.381317	0.386517	0.265267	0.303617	0.226917	0.199217	0.201517	0.207017	0.489417	0.504717	0.489017	0.482317	0.478917	0.468917	0.081917	0.089717	0.080517	0.080517	0.085017	0.080417	0.342717	0.347517	0.362017	0.371617	0.378017	0.370817	0.0828	0.0841	0.0828
	50.5	0.368483	0.222183	0.128283	0.077183	0.081983	0.076283	0.080083	0.071483	0.077683	0.064883	0.083083	0.071383	0.071283	0.068283	0.069283	0.387483	0.398583	0.362483	0.386883	0.385583	0.391683	0.269833	0.306783	0.232883	0.201783	0.203783	0.207283	0.486683	0.504483	0.488883	0.481083	0.476183	0.468883	0.082183	0.089683	0.079283	0.082283	0.085283	0.079983	0.347983	0.355783	0.368183	0.377183	0.388083	0.376283	0.0827	0.084	0.0828
	51	0.36635	0.21655	0.12455	0.07615	0.08255	0.07685	0.08055	0.07095	0.07625	0.06465	0.08385	0.07165	0.06945	0.06785	0.06915	0.38735	0.39825	0.36195	0.38505	0.38795	0.38995	0.2763	0.31065	0.24195	0.20255	0.20605	0.21195	0.48415	0.50055	0.48645	0.47695	0.47595	0.46765	0.08235	0.08905	0.07905	0.08115	0.08505	0.08025	0.34675	0.35715	0.37005	0.37865	0.38695	0.37525	0.0827	0.0839	0.0827
	51.5	0.356183	0.209983	0.114883	0.079083	0.083983	0.079183	0.083483	0.072583	0.078783	0.063883	0.083483	0.071083	0.070483	0.068083	0.069683	0.401883	0.412683	0.375483	0.399483	0.399283	0.403383	0.280433	0.311883	0.248983	0.203283	0.207083	0.210383	0.497683	0.510083	0.497083	0.488283	0.486383	0.480983	0.082383	0.089983	0.081083	0.082883	0.086583	0.080683	0.353583	0.359183	0.371283	0.381683	0.385683	0.380283	0.0827	0.0839	0.0826
	52	0.351833	0.202833	0.106333	0.077433	0.081833	0.076433	0.079733	0.070933	0.077433	0.063033	0.082133	0.071633	0.070533	0.068733	0.068633	0.393533	0.404533	0.370133	0.392233	0.391433	0.398833	0.284033	0.313233	0.254833	0.205333	0.208333	0.211733	0.483733	0.500933	0.485933	0.477733	0.476333	0.468733	0.081833	0.089333	0.079433	0.082333	0.084933	0.079233	0.355533	0.361933	0.369733	0.385733	0.393433	0.382833	0.0826	0.0838	0.0827
	52.5	0.345217	0.197517	0.106617	0.082817	0.087117	0.082417	0.086417	0.076917	0.082517	0.063217	0.080917	0.071017	0.068817	0.066317	0.066417	0.413517	0.427517	0.389317	0.415817	0.416717	0.424217	0.286617	0.316717	0.256517	0.206117	0.208617	0.214117	0.506617	0.522517	0.507417	0.498917	0.497317	0.491217	0.080317	0.087517	0.077517	0.080717	0.083317	0.079417	0.355917	0.367617	0.375117	0.387517	0.392117	0.386817	0.0828	0.0838	0.0826
	53	0.3445	0.1922	0.1159	0.0766	0.0821	0.0751	0.0805	0.0714	0.0765	0.064	0.0809	0.0717	0.0686	0.0667	0.0679	0.3986	0.4089	0.3756	0.3973	0.3985	0.4013	0.2919	0.3184	0.2654	0.2107	0.2117	0.2153	0.4804	0.4988	0.4832	0.4752	0.4733	0.4619	0.0821	0.0892	0.08	0.0817	0.0872	0.0804	0.3603	0.3693	0.3806	0.3939	0.3994	0.3885	0.0826	0.0839	0.0827
	53.5	0.338433	0.188333	0.096833	0.077133	0.080933	0.076333	0.080133	0.071033	0.076833	0.062433	0.080433	0.071333	0.068233	0.067133	0.066833	0.398433	0.409533	0.373433	0.398433	0.399433	0.402833	0.298433	0.323333	0.273533	0.210833	0.213933	0.218033	0.479033	0.495633	0.479933	0.471033	0.473733	0.460233	0.082133	0.088733	0.079033	0.080633	0.086033	0.079033	0.357233	0.371833	0.380133	0.396233	0.401333	0.390533	0.0827	0.0838	0.0826
	54	0.3328	0.1847	0.1102	0.081	0.0857	0.08	0.0847	0.0754	0.0805	0.0624	0.0813	0.0701	0.0682	0.0667	0.0666	0.4184	0.429	0.3914	0.4166	0.4161	0.4211	0.29985	0.324	0.2757	0.2114	0.2177	0.2189	0.4944	0.5127	0.4986	0.4863	0.4863	0.4775	0.0803	0.0878	0.0781	0.0823	0.0859	0.0788	0.3675	0.3747	0.378	0.401	0.4078	0.3959	0.0827	0.0838	0.0826
	54.5	0.33295	0.17805	0.09845	0.07455	0.08085	0.07545	0.07895	0.06905	0.07465	0.06285	0.08205	0.07255	0.06915	0.06735	0.06675	0.39625	0.40765	0.37165	0.39575	0.39705	0.39965	0.30615	0.32955	0.28275	0.21265	0.21775	0.21915	0.46975	0.48685	0.47265	0.46405	0.46265	0.45115	0.08255	0.09005	0.08095	0.08155	0.08535	0.07965	0.36835	0.37755	0.37705	0.39845	0.40605	0.39935	0.0827	0.0838	0.0826
	55	0.323933	0.167533	0.099133	0.080033	0.085633	0.080333	0.083833	0.074133	0.080433	0.061433	0.080433	0.072033	0.069033	0.065433	0.066633	0.420033	0.429533	0.393733	0.418533	0.419333	0.424533	0.309733	0.329733	0.289733	0.214433	0.217433	0.222533	0.490133	0.506933	0.492433	0.486833	0.483033	0.474733	0.082033	0.088933	0.079033	0.082433	0.084833	0.077933	0.369933	0.376733	0.375233	0.402133	0.409133	0.400033	0.0827	0.0837	0.0825
	55.5	0.31995	0.16155	0.09085	0.08075	0.08555	0.08075	0.08405	0.07495	0.08015	0.06175	0.08125	0.07225	0.06675	0.06495	0.06545	0.42365	0.43245	0.39815	0.42005	0.42375	0.42735	0.3121	0.33095	0.29325	0.21775	0.22075	0.22365	0.48935	0.50795	0.49325	0.48445	0.48415	0.47235	0.08085	0.08795	0.08085	0.08105	0.08535	0.07825	0.36995	0.37785	0.37525	0.40355	0.40425	0.40135	0.0827	0.0837	0.0826
	56	0.307033	0.156733	0.092933	0.079133	0.084833	0.079733	0.083633	0.074533	0.080233	0.062133	0.078133	0.072133	0.067133	0.064633	0.067033	0.425233	0.434733	0.397333	0.422633	0.420333	0.425533	0.316083	0.334933	0.297233	0.218033	0.220433	0.225133	0.488233	0.504133	0.486733	0.482033	0.481633	0.472333	0.080733	0.087433	0.079833	0.082033	0.086433	0.078733	0.372633	0.378533	0.370433	0.403133	0.407633	0.403933	0.0827	0.0836	0.0825
	56.5	0.303883	0.150083	0.080583	0.079683	0.085983	0.080783	0.085083	0.076083	0.080483	0.061283	0.079483	0.073783	0.067983	0.064883	0.066383	0.428283	0.441083	0.404483	0.422483	0.424283	0.432483	0.317283	0.334483	0.300083	0.217683	0.223583	0.228083	0.488283	0.506683	0.489483	0.483983	0.482383	0.473783	0.080483	0.090183	0.079983	0.081783	0.084483	0.079583	0.369583	0.371683	0.371683	0.407983	0.405383	0.404583	0.0828	0.0837	0.0826
	57	0.29695	0.14435	0.08895	0.08055	0.08595	0.08065	0.08485	0.07555	0.08085	0.06055	0.07845	0.07275	0.06655	0.06515	0.06525	0.42765	0.43855	0.40405	0.42675	0.42735	0.43095	0.32125	0.33695	0.30555	0.22255	0.22545	0.22815	0.48575	0.50395	0.48665	0.47985	0.48165	0.47095	0.08095	0.08975	0.07865	0.08115	0.08475	0.07855	0.36455	0.36975	0.37145	0.40255	0.40315	0.40425	0.0827	0.0835	0.0825
	57.5	0.2943	0.1505	0.099	0.0819	0.0854	0.0807	0.0849	0.0757	0.08	0.0595	0.0784	0.0738	0.0677	0.0654	0.0656	0.4296	0.4419	0.4053	0.4264	0.4259	0.4324	0.32215	0.3355	0.3088	0.2216	0.227	0.2295	0.4837	0.5029	0.4883	0.4805	0.4767	0.4681	0.0827	0.0911	0.0796	0.0809	0.0859	0.0807	0.3628	0.3697	0.3676	0.4054	0.4038	0.406	0.0826	0.0836	0.0824
	58	0.288083	0.128083	0.083983	0.080583	0.085383	0.080083	0.084883	0.076083	0.080883	0.060483	0.078283	0.072883	0.066083	0.065483	0.066083	0.433583	0.444083	0.409683	0.430583	0.428083	0.432883	0.326533	0.341683	0.311383	0.222283	0.227983	0.229083	0.481083	0.501883	0.483183	0.478483	0.474783	0.466883	0.081083	0.089183	0.078483	0.080683	0.083883	0.078883	0.364783	0.365483	0.367683	0.396783	0.399983	0.399883	0.0825	0.0836	0.0825
	58.5	0.282867	0.124167	0.088267	0.081567	0.085367	0.078867	0.084667	0.075267	0.080967	0.060067	0.077367	0.074867	0.065567	0.062467	0.064667	0.433467	0.442367	0.407967	0.422667	0.422567	0.431067	0.327967	0.340667	0.315267	0.224667	0.230767	0.231467	0.477567	0.495967	0.481767	0.476067	0.475467	0.464467	0.082767	0.091167	0.078367	0.080767	0.084667	0.078667	0.364867	0.364667	0.367567	0.397767	0.403967	0.399567	0.0828	0.0837	0.0826
	59	0.27775	0.12595	0.08115	0.08045	0.08505	0.08005	0.08405	0.07605	0.08025	0.05855	0.07725	0.07495	0.06575	0.06175	0.06375	0.43235	0.43985	0.41005	0.42435	0.42335	0.43215	0.3323	0.34525	0.31935	0.22755	0.23015	0.23365	0.47825	0.49495	0.48155	0.47575	0.47325	0.46315	0.08075	0.09025	0.07905	0.07955	0.08565	0.07995	0.35965	0.37035	0.36575	0.39475	0.39965	0.39745	0.0827	0.0837	0.0826
	59.5	0.2704	0.1089	0.0762	0.0824	0.0861	0.0803	0.0864	0.0769	0.0814	0.0589	0.0757	0.0757	0.0642	0.062	0.0634	0.438	0.4407	0.417	0.4261	0.4219	0.4352	0.3374	0.3491	0.3257	0.2252	0.2318	0.2319	0.4813	0.4983	0.4855	0.4818	0.4756	0.4683	0.0795	0.0893	0.0781	0.0805	0.0852	0.0776	0.3598	0.3655	0.3703	0.3973	0.3997	0.3984	0.0825	0.0835	0.0824
	60	0.26645	0.12885	0.08925	0.08155	0.08585	0.08015	0.08605	0.07545	0.08115	0.05845	0.07745	0.07685	0.06475	0.06275	0.06255	0.42905	0.43225	0.41675	0.41795	0.41225	0.42545	0.3365	0.34725	0.32575	0.22905	0.23085	0.23525	0.47545	0.49275	0.47535	0.47345	0.47245	0.46125	0.08025	0.09015	0.07975	0.08255	0.08515	0.07855	0.36025	0.36565	0.36425	0.39395	0.39845	0.39535	0.0825	0.0835	0.0824
	60.5	0.2598	0.1136	0.086	0.0809	0.0848	0.0799	0.083	0.0745	0.0801	0.0575	0.0754	0.0783	0.0655	0.0639	0.0634	0.422	0.4279	0.4152	0.4111	0.4101	0.4193	0.34025	0.3488	0.3317	0.2309	0.2334	0.2371	0.47	0.486	0.471	0.4712	0.4659	0.4575	0.0813	0.0909	0.0805	0.0806	0.0841	0.0792	0.3617	0.3683	0.3606	0.3974	0.4003	0.3952	0.0827	0.0836	0.0824
	61	0.2608	0.103	0.069	0.0806	0.0858	0.0796	0.0843	0.0755	0.0814	0.0582	0.0757	0.0779	0.0651	0.0628	0.0623	0.4183	0.4223	0.4151	0.408	0.4047	0.4196	0.34125	0.3502	0.3323	0.23	0.2352	0.2369	0.4686	0.4859	0.473	0.4711	0.4659	0.4554	0.0798	0.088	0.0795	0.0797	0.0849	0.0799	0.3532	0.3617	0.3672	0.3943	0.3972	0.3972	0.0827	0.0836	0.0825
	61.5	0.248117	0.110317	0.076117	0.080817	0.085217	0.079617	0.083417	0.075417	0.081317	0.057217	0.075717	0.078417	0.063417	0.062517	0.064117	0.415217	0.425517	0.419417	0.406117	0.404117	0.414517	0.343567	0.351617	0.335517	0.234117	0.236317	0.239917	0.466217	0.486917	0.469917	0.471717	0.462717	0.453917	0.079017	0.088517	0.078517	0.079917	0.083617	0.077517	0.357517	0.365317	0.364517	0.396017	0.395817	0.394617	0.0825	0.0835	0.0824
	62	0.241783	0.096783	0.079983	0.081483	0.084683	0.079083	0.083483	0.075583	0.080483	0.057083	0.074583	0.079883	0.064483	0.060483	0.062483	0.412983	0.419783	0.420483	0.401683	0.400583	0.410683	0.348383	0.354583	0.342183	0.231483	0.237383	0.240483	0.465483	0.482383	0.468483	0.464983	0.464483	0.452183	0.082283	0.089283	0.079183	0.079683	0.084483	0.078683	0.358383	0.363583	0.362183	0.393083	0.396983	0.394083	0.0826	0.0835	0.0824
	62.5	0.239267	0.084467	0.076967	0.075967	0.080867	0.074967	0.080367	0.070667	0.075567	0.057867	0.075267	0.082867	0.064367	0.061267	0.063567	0.395567	0.403867	0.402667	0.384967	0.384567	0.392067	0.350917	0.357467	0.344367	0.235767	0.240267	0.244067	0.445567	0.459267	0.444667	0.444167	0.443167	0.430967	0.079467	0.088867	0.077367	0.082167	0.085367	0.078467	0.356167	0.362367	0.359767	0.396967	0.400867	0.394167	0.0827	0.0836	0.0825
	63	0.233783	0.080683	0.082583	0.075183	0.080983	0.073583	0.079383	0.070983	0.075483	0.057183	0.074683	0.084083	0.063983	0.063383	0.062783	0.391183	0.399983	0.406483	0.382883	0.381283	0.389883	0.350283	0.355983	0.344583	0.237883	0.241983	0.243283	0.441883	0.456783	0.442583	0.446683	0.439083	0.428983	0.081583	0.091683	0.078283	0.079283	0.085183	0.077883	0.356283	0.357683	0.360183	0.394583	0.400583	0.394283	0.0826	0.0835	0.0824
	63.5	0.230333	0.096933	0.070733	0.075733	0.080533	0.074733	0.078333	0.069833	0.074733	0.056633	0.074733	0.084733	0.062333	0.061733	0.062933	0.389433	0.396233	0.406133	0.383433	0.379933	0.391133	0.352033	0.355533	0.348533	0.234633	0.240533	0.243033	0.438533	0.458133	0.442633	0.441733	0.439433	0.426933	0.079833	0.091533	0.080533	0.081733	0.084933	0.079033	0.358033	0.362233	0.359833	0.396933	0.399633	0.394333	0.0825	0.0833	0.0823
	64	0.223683	0.068383	0.070383	0.079583	0.083783	0.077683	0.082183	0.074083	0.078583	0.055183	0.072683	0.087283	0.062283	0.061583	0.063183	0.401683	0.408883	0.420483	0.392383	0.390083	0.401683	0.355033	0.359283	0.350783	0.242183	0.241783	0.244983	0.449883	0.470183	0.457183	0.455283	0.451683	0.441483	0.078883	0.086683	0.075983	0.079583	0.085183	0.077183	0.358583	0.358783	0.360083	0.392483	0.397283	0.393783	0.0827	0.0835	0.0824
	64.5	0.231333	0.088433	0.070633	0.076433	0.081633	0.075833	0.081333	0.072433	0.076433	0.055233	0.073833	0.090733	0.062933	0.061033	0.063633	0.391933	0.398733	0.411633	0.378833	0.379933	0.392233	0.357433	0.361933	0.352933	0.239933	0.244233	0.246233	0.440333	0.458833	0.445533	0.447733	0.444833	0.430033	0.081033	0.087833	0.077033	0.080833	0.084433	0.078233	0.357033	0.360333	0.359833	0.396633	0.400733	0.395833	0.0828	0.0835	0.0825
	65	0.218133	0.065733	0.069633	0.077433	0.081533	0.075633	0.079933	0.073333	0.077433	0.055433	0.072533	0.093233	0.061833	0.061733	0.062933	0.390533	0.398633	0.410733	0.384233	0.382733	0.394133	0.357233	0.358433	0.356033	0.240633	0.243933	0.247533	0.441733	0.460933	0.447633	0.443933	0.443033	0.429833	0.081033	0.091133	0.078033	0.080533	0.086233	0.079133	0.354833	0.365833	0.358933	0.392833	0.394433	0.397633	0.0829	0.0835	0.0825
	65.5	0.217467	0.073167	0.085367	0.080467	0.084867	0.079367	0.083667	0.076067	0.079367	0.054867	0.073267	0.093967	0.061767	0.060867	0.060067	0.402967	0.408867	0.419367	0.397067	0.393167	0.404467	0.360567	0.362767	0.358367	0.244267	0.245967	0.248467	0.454867	0.473767	0.459567	0.457967	0.456767	0.442067	0.080667	0.085967	0.078367	0.080867	0.085867	0.077267	0.356767	0.363667	0.355467	0.391967	0.396267	0.393867	0.0826	0.0833	0.0824
	66	0.2199	0.0747	0.0725	0.0847	0.0889	0.0827	0.0875	0.0795	0.085	0.0535	0.0721	0.0963	0.0612	0.0589	0.0596	0.413	0.418	0.4308	0.405	0.4042	0.4163	0.3599	0.3605	0.3593	0.2418	0.2451	0.2484	0.4646	0.4857	0.4705	0.4704	0.4699	0.456	0.0798	0.0871	0.0778	0.0787	0.0845	0.0773	0.3514	0.3583	0.3564	0.3906	0.3933	0.3944	0.0827	0.0833	0.0823
	66.5	0.2353	0.0836	0.0721	0.0856	0.0891	0.0834	0.0893	0.0798	0.085	0.0529	0.0721	0.0999	0.0602	0.0587	0.0599	0.4132	0.4233	0.4298	0.4065	0.4061	0.4202	0.3599	0.358	0.3618	0.2414	0.247	0.2515	0.4704	0.4905	0.4748	0.4727	0.4679	0.4595	0.0823	0.089	0.0772	0.0805	0.0854	0.0768	0.353	0.3626	0.3535	0.3909	0.392	0.3949	0.0828	0.0833	0.0824
	67	0.22935	0.07335	0.07305	0.08565	0.08935	0.08255	0.08905	0.08165	0.08595	0.05245	0.07015	0.10025	0.06105	0.05825	0.05895	0.41375	0.42505	0.43025	0.40645	0.40335	0.41845	0.36285	0.36145	0.36425	0.24505	0.24565	0.24815	0.46685	0.48665	0.47085	0.47055	0.46845	0.45755	0.07925	0.08845	0.07605	0.07955	0.08465	0.07805	0.35235	0.36045	0.35425	0.39135	0.39225	0.39335	0.0827	0.0832	0.0823
	67.5	0.213933	0.080633	0.075533	0.084533	0.087633	0.082833	0.088533	0.080133	0.084533	0.052333	0.071033	0.107533	0.061033	0.058433	0.059433	0.411033	0.420833	0.427233	0.401633	0.405033	0.415533	0.363633	0.362833	0.364433	0.243533	0.248233	0.253233	0.464333	0.483733	0.469533	0.467133	0.464433	0.453033	0.080133	0.084133	0.074333	0.079433	0.085433	0.077533	0.361933	0.366833	0.365833	0.400533	0.401733	0.401833	0.0828	0.0835	0.0825
	68	0.2047	0.0612	0.078	0.0852	0.089	0.0827	0.0886	0.0807	0.0847	0.0511	0.071	0.1089	0.0593	0.0578	0.0591	0.4123	0.4178	0.4248	0.4036	0.4018	0.4159	0.36475	0.3637	0.3658	0.2455	0.2484	0.2528	0.4607	0.4838	0.4666	0.4688	0.4645	0.4546	0.075	0.0838	0.0729	0.0764	0.0839	0.077	0.3613	0.3677	0.3628	0.4021	0.4045	0.4041	0.0825	0.083	0.0823
[truncated: 111 more columns]

## Sheet: Fig.S15
	Fig.S15
	Time (h)	+ve			ade-arg I			ade-arg II			ade-arg III			ade-arg IV			ade-cys I			ade-cys II			ade-cys III			ade-cys IV			ade-his I			ade-his II			ade-his III			ade-his IV			ade-leu I			ade-leu II			ade-leu III
	replicate	repl.1	repl.2	repl.3	repl.1	repl.2	repl.3	repl.1	repl.2	repl.3	repl.1	repl.2	repl.3	repl.1	repl.2	repl.3	repl.1	repl.2	repl.3	repl.1	repl.2	repl.3	repl.1	repl.2	repl.3	repl.1	repl.2	repl.3	repl.1	repl.2	repl.3	repl.1	repl.2	repl.3	repl.1	repl.2	repl.3	repl.1	repl.2	repl.3	repl.1	repl.2	repl.3	repl.1	repl.2	repl.3	repl.1	repl.2	repl.3
	0	4.17	2.17	1.17	570.17	534.17	563.17	530.17	526.17	553.17	664.17	881.17	694.17	670.17	665.17	678.17	507.17	479.17	487.17	503.17	519.17	496.17	450.17	549.17	455.17	685.17	730.17	723.17	571.17	577.17	566.17	524.17	508.17	503.17	733.17	723.17	682.17	720.17	713.17	636.17	690.17	728.17	637.17	692.17	683.17	669.17	3.17	2.17	6.17
	0.5	-5.83	-9.83	-7.83	556.17	541.17	550.17	512.17	507.17	533.17	712.17	937.17	726.17	727.17	731.17	744.17	480.17	475.17	481.17	501.17	520.17	490.17	492.17	587.17	490.17	740.17	788.17	784.17	542.17	550.17	554.17	519.17	510.17	499.17	745.17	732.17	717.17	756.17	777.17	680.17	681.17	722.17	662.17	710.17	690.17	685.17	-5.83	-3.83	-2.83
	1	-11.5	-17.5	-10.5	562.5	538.5	561.5	530.5	510.5	538.5	736.5	978.5	786.5	757.5	755.5	772.5	492.5	486.5	463.5	522.5	538.5	509.5	528.5	637.5	520.5	779.5	817.5	814.5	543.5	550.5	545.5	521.5	520.5	512.5	789.5	781.5	740.5	803.5	822.5	725.5	701.5	744.5	704.5	727.5	721.5	726.5	-11.5	-9.5	-6.5
	1.5	-13.5	-15.5	-15.5	575.5	563.5	564.5	545.5	536.5	555.5	758.5	1031.5	821.5	799.5	801.5	807.5	502.5	491.5	471.5	534.5	543.5	530.5	547.5	675.5	552.5	806.5	858.5	843.5	539.5	563.5	556.5	535.5	535.5	523.5	782.5	799.5	776.5	830.5	858.5	741.5	732.5	775.5	741.5	764.5	746.5	752.5	-10.5	-9.5	-7.5
	2	-15.17	-19.17	-17.17	585.83	578.83	579.83	566.83	532.83	573.83	800.83	1031.83	835.83	822.83	801.83	837.83	521.83	513.83	468.83	570.83	571.83	552.83	588.83	704.83	576.83	834.83	905.83	893.83	571.83	583.83	578.83	540.83	558.83	536.83	844.83	815.83	784.83	829.83	869.83	781.83	781.83	813.83	799.83	812.83	785.83	786.83	-13.17	-10.17	-10.17
	2.5	-17	-20	-18	606	581	592	571	553	573	805	1059	859	840	813	841	527	530	492	593	591	585	595	731	595	862	916	911	618	623	600	568	570	540	849	834	791	859	904	792	815	846	833	853	816	838	-15	-15	-12
	3	-15.33	-18.33	-15.33	609.67	582.67	599.67	578.67	559.67	582.67	841.67	1116.67	875.67	881.67	846.67	873.67	562.67	549.67	494.67	614.67	613.67	583.67	637.67	770.67	632.67	877.67	949.67	917.67	637.67	609.67	646.67	564.67	570.67	548.67	871.67	859.67	827.67	889.67	943.67	810.67	874.67	900.67	846.67	899.67	877.67	880.67	-14.33	-12.33	-10.33
	3.5	-14	-20	-18	626	592	612	583	571	578	837	1149	913	894	863	890	598	588	515	619	642	597	662	794	657	904	972	972	702	679	701	586	608	576	923	880	841	918	970	858	915	956	943	956	934	955	-14	-14	-9
	4	-16.5	-17.5	-16.5	633.5	618.5	613.5	599.5	591.5	604.5	868.5	1150.5	905.5	897.5	879.5	892.5	640.5	629.5	550.5	641.5	641.5	625.5	704.5	842.5	693.5	964.5	999.5	1000.5	761.5	742.5	766.5	625.5	627.5	602.5	924.5	903.5	863.5	953.5	979.5	841.5	952.5	992.5	950.5	1010.5	1001.5	1004.5	-14.5	-10.5	-9.5
	4.5	-16.67	-19.67	-17.67	667.33	636.33	628.33	602.33	591.33	609.33	903.33	1185.33	941.33	921.33	886.33	900.33	669.33	664.33	560.33	625.33	654.33	637.33	734.33	851.33	746.33	980.33	1042.33	1036.33	814.33	811.33	819.33	667.33	662.33	662.33	968.33	914.33	867.33	946.33	992.33	867.33	1017.33	1036.33	1028.33	1056.33	1066.33	1077.33	-15.67	-13.67	-15.67
	5	-16.33	-19.33	-19.33	696.67	647.67	636.67	615.67	616.67	614.67	908.67	1196.67	960.67	934.67	920.67	946.67	710.67	699.67	586.67	667.67	677.67	650.67	759.67	887.67	753.67	1015.67	1100.67	1046.67	928.67	873.67	854.67	708.67	727.67	712.67	961.67	937.67	886.67	964.67	1025.67	887.67	1071.67	1111.67	1113.67	1144.67	1129.67	1140.67	-15.33	-15.33	-16.33
	5.5	-15.17	-16.17	-17.17	710.83	663.83	673.83	637.83	613.83	645.83	906.83	1230.83	957.83	948.83	957.83	951.83	740.83	718.83	609.83	695.83	704.83	671.83	768.83	907.83	787.83	1044.83	1100.83	1128.83	988.83	960.83	927.83	774.83	781.83	762.83	958.83	950.83	930.83	990.83	1049.83	933.83	1152.83	1195.83	1182.83	1221.83	1222.83	1220.83	-16.17	-18.17	-12.17
	6	-16.17	-17.17	-17.17	727.83	688.83	673.83	639.83	628.83	637.83	932.83	1262.83	975.83	947.83	947.83	984.83	777.83	740.83	630.83	721.83	719.83	694.83	815.83	958.83	809.83	1072.83	1123.83	1124.83	1068.83	1014.83	1001.83	822.83	834.83	820.83	1012.83	993.83	948.83	1009.83	1116.83	931.83	1241.83	1281.83	1235.83	1293.83	1302.83	1289.83	-18.17	-16.17	-17.17
	6.5	-16.5	-18.5	-19.5	746.5	702.5	713.5	645.5	642.5	651.5	920.5	1249.5	1013.5	986.5	967.5	995.5	780.5	783.5	656.5	743.5	750.5	728.5	814.5	976.5	851.5	1091.5	1179.5	1138.5	1132.5	1088.5	1063.5	902.5	888.5	877.5	1019.5	1008.5	950.5	1037.5	1100.5	953.5	1312.5	1349.5	1328.5	1363.5	1348.5	1359.5	-19.5	-18.5	-17.5
	7	-16.33	-18.33	-18.33	734.67	701.67	722.67	680.67	670.67	671.67	944.67	1249.67	1016.67	991.67	993.67	1002.67	829.67	810.67	689.67	780.67	772.67	745.67	854.67	1005.67	859.67	1104.67	1212.67	1155.67	1170.67	1160.67	1165.67	962.67	968.67	951.67	1030.67	1007.67	950.67	1035.67	1125.67	962.67	1336.67	1406.67	1361.67	1437.67	1415.67	1414.67	-21.33	-18.33	-16.33
	7.5	-15.83	-16.83	-17.83	762.17	716.17	736.17	681.17	684.17	690.17	959.17	1275.17	1017.17	1002.17	991.17	1021.17	878.17	846.17	719.17	784.17	805.17	794.17	873.17	1030.17	888.17	1168.17	1244.17	1202.17	1253.17	1226.17	1201.17	1041.17	1033.17	1016.17	1046.17	1014.17	974.17	1070.17	1154.17	991.17	1443.17	1501.17	1443.17	1512.17	1506.17	1519.17	-18.83	-19.83	-16.83
	8	-18.17	-21.17	-19.17	758.83	742.83	729.83	695.83	683.83	698.83	974.83	1294.83	1035.83	1004.83	998.83	1031.83	899.83	882.83	761.83	821.83	839.83	816.83	912.83	1091.83	908.83	1182.83	1244.83	1198.83	1315.83	1288.83	1294.83	1106.83	1104.83	1092.83	1062.83	1032.83	994.83	1081.83	1141.83	1004.83	1517.83	1555.83	1537.83	1572.83	1578.83	1565.83	-21.17	-19.17	-15.17
	8.5	-18.5	-19.5	-19.5	766.5	724.5	741.5	693.5	697.5	702.5	983.5	1308.5	1053.5	1017.5	1005.5	1027.5	948.5	929.5	787.5	863.5	865.5	850.5	924.5	1089.5	932.5	1231.5	1262.5	1233.5	1386.5	1413.5	1367.5	1192.5	1189.5	1177.5	1076.5	1032.5	1004.5	1100.5	1149.5	1028.5	1598.5	1635.5	1625.5	1684.5	1665.5	1667.5	-19.5	-17.5	-17.5
	9	-18.83	-21.83	-20.83	770.17	742.17	755.17	721.17	714.17	707.17	978.17	1314.17	1057.17	1054.17	1024.17	1051.17	1017.17	998.17	828.17	920.17	913.17	897.17	955.17	1160.17	951.17	1215.17	1311.17	1253.17	1497.17	1497.17	1468.17	1266.17	1254.17	1236.17	1071.17	1058.17	1013.17	1110.17	1199.17	1011.17	1720.17	1791.17	1783.17	1785.17	1828.17	1770.17	-20.83	-19.83	-17.83
	9.5	-18.83	-20.83	-17.83	788.17	751.17	753.17	738.17	717.17	726.17	992.17	1337.17	1055.17	1051.17	1039.17	1054.17	1050.17	1042.17	855.17	938.17	965.17	931.17	972.17	1129.17	982.17	1246.17	1292.17	1282.17	1608.17	1642.17	1575.17	1372.17	1355.17	1344.17	1091.17	1091.17	1011.17	1133.17	1187.17	1042.17	1725.17	1802.17	1795.17	1799.17	1775.17	1773.17	-20.83	-18.83	-17.83
	10	-17.67	-16.67	-18.67	808.33	766.33	759.33	747.33	745.33	752.33	1009.33	1354.33	1081.33	1063.33	1052.33	1077.33	1085.33	1078.33	912.33	994.33	1012.33	971.33	978.33	1182.33	998.33	1267.33	1306.33	1303.33	1703.33	1721.33	1683.33	1459.33	1426.33	1428.33	1129.33	1110.33	1034.33	1153.33	1219.33	1094.33	1802.33	1872.33	1825.33	1937.33	1909.33	1859.33	-18.67	-17.67	-15.67
	10.5	-16.67	-18.67	-18.67	797.33	766.33	766.33	744.33	755.33	771.33	1046.33	1351.33	1094.33	1078.33	1068.33	1101.33	1152.33	1152.33	966.33	1049.33	1051.33	1034.33	996.33	1204.33	1038.33	1281.33	1309.33	1347.33	1824.33	1870.33	1825.33	1575.33	1555.33	1550.33	1128.33	1101.33	1055.33	1179.33	1218.33	1107.33	1892.33	1960.33	1967.33	2011.33	1989.33	2017.33	-17.67	-18.67	-15.67
	11	-13	-14	-16	820	782	772	750	763	774	1020	1349	1095	1091	1062	1107	1234	1200	994	1102	1121	1077	1004	1209	1041	1320	1368	1326	1994	1995	1947	1655	1641	1675	1139	1085	1070	1173	1248	1092	1994	2042	2055	2092	2070	2045	-20	-19	-16
	11.5	-17.83	-19.83	-21.83	817.17	784.17	781.17	750.17	747.17	769.17	1035.17	1388.17	1094.17	1077.17	1064.17	1101.17	1285.17	1263.17	1040.17	1152.17	1171.17	1143.17	1031.17	1219.17	1064.17	1290.17	1382.17	1342.17	2110.17	2153.17	2058.17	1765.17	1760.17	1727.17	1144.17	1107.17	1053.17	1185.17	1250.17	1086.17	2063.17	2130.17	2122.17	2171.17	2177.17	2169.17	-19.83	-16.83	-17.83
	12	-18.5	-19.5	-18.5	815.5	779.5	786.5	768.5	766.5	794.5	1063.5	1397.5	1116.5	1109.5	1062.5	1121.5	1337.5	1338.5	1119.5	1221.5	1222.5	1174.5	1028.5	1286.5	1091.5	1354.5	1409.5	1386.5	2278.5	2263.5	2162.5	1865.5	1712.5	1840.5	1170.5	1150.5	1055.5	1229.5	1283.5	1129.5	2156.5	2192.5	2227.5	2279.5	2298.5	2248.5	-19.5	-15.5	-14.5
	12.5	-17.67	-22.67	-21.67	827.33	789.33	797.33	781.33	753.33	787.33	1062.33	1421.33	1146.33	1117.33	1072.33	1125.33	1401.33	1375.33	1166.33	1291.33	1278.33	1271.33	1046.33	1274.33	1108.33	1382.33	1417.33	1398.33	2384.33	2425.33	2330.33	2004.33	1825.33	1929.33	1198.33	1159.33	1054.33	1209.33	1271.33	1112.33	2203.33	2302.33	2291.33	2319.33	2311.33	2278.33	-19.67	-16.67	-16.67
	13	-19	-21	-21	840	803	792	783	759	798	1049	1427	1144	1160	1089	1146	1475	1451	1230	1339	1361	1331	1066	1285	1113	1373	1425	1414	2506	2519	2466	2100	1913	2038	1199	1155	1035	1223	1266	1144	2443	2567	2528	2453	2510	2462	-18	-20	-18
	13.5	-14.67	-18.67	-17.67	837.33	808.33	793.33	789.33	756.33	827.33	1058.33	1455.33	1153.33	1121.33	1108.33	1153.33	1539.33	1523.33	1304.33	1412.33	1419.33	1393.33	1084.33	1301.33	1142.33	1380.33	1434.33	1431.33	2651.33	2671.33	2596.33	2207.33	2029.33	2114.33	1218.33	1139.33	1033.33	1232.33	1307.33	1126.33	2474.33	2594.33	2619.33	2594.33	2587.33	2561.33	-18.67	-19.67	-19.67
	14	-16.83	-18.83	-17.83	848.17	819.17	832.17	794.17	747.17	794.17	1058.17	1422.17	1135.17	1143.17	1121.17	1155.17	1643.17	1618.17	1351.17	1527.17	1512.17	1493.17	1114.17	1295.17	1150.17	1389.17	1453.17	1437.17	2844.17	2838.17	2714.17	2300.17	2129.17	2243.17	1198.17	1158.17	1040.17	1247.17	1299.17	1157.17	2605.17	2717.17	2653.17	2714.17	2730.17	2690.17	-20.83	-21.83	-19.83
	14.5	-10.33	-16.33	-15.33	834.67	836.67	801.67	789.67	743.67	812.67	1090.67	1455.67	1164.67	1148.67	1153.67	1154.67	1697.67	1671.67	1424.67	1592.67	1580.67	1561.67	1112.67	1303.67	1186.67	1413.67	1459.67	1431.67	2969.67	2990.67	2889.67	2434.67	2256.67	2301.67	1221.67	1159.67	1042.67	1268.67	1321.67	1196.67	2635.67	2696.67	2679.67	2776.67	2775.67	2716.67	-20.33	-17.33	-19.33
	15	-16	-20	-17	842	820	812	789	731	834	1079	1441	1165	1141	1139	1187	1783	1784	1489	1661	1680	1641	1097	1306	1157	1436	1494	1450	3137	3156	3062	2404	2382	2345	1234	1191	1053	1276	1323	1190	2682	2802	2798	2883	2907	2785	-22	-21	-20
	15.5	-17.83	-17.83	-16.83	835.17	829.17	825.17	790.17	747.17	825.17	1083.17	1455.17	1182.17	1168.17	1151.17	1198.17	1868.17	1847.17	1583.17	1754.17	1736.17	1691.17	1141.17	1333.17	1170.17	1422.17	1494.17	1482.17	3363.17	3319.17	3217.17	2502.17	2466.17	2496.17	1226.17	1192.17	1064.17	1283.17	1319.17	1159.17	2863.17	2970.17	2969.17	2915.17	2948.17	2932.17	-22.83	-20.83	-19.83
	16	-14	-17	-14	865	834	834	811	745	840	1081	1465	1191	1160	1172	1195	1949	1903	1643	1816	1811	1768	1136	1337	1176	1445	1508	1495	3516	3497	3407	2629	2591	2634	1256	1199	1070	1331	1333	1215	2926	2986	3005	3040	3119	3072	-19	-19	-20
	16.5	-14.67	-15.67	-14.67	897.33	809.33	847.33	815.33	774.33	855.33	1110.33	1459.33	1191.33	1198.33	1159.33	1211.33	2049.33	1997.33	1694.33	1922.33	1878.33	1827.33	1153.33	1364.33	1197.33	1455.33	1547.33	1511.33	3672.33	3654.33	3625.33	2784.33	2788.33	2752.33	1251.33	1232.33	1097.33	1320.33	1368.33	1192.33	3032.33	3066.33	3101.33	3197.33	3198.33	3143.33	-19.67	-19.67	-16.67
	17	-11.33	-15.33	-16.33	877.67	804.67	851.67	810.67	789.67	825.67	1113.67	1497.67	1220.67	1203.67	1168.67	1197.67	2093.67	2060.67	1763.67	1974.67	1953.67	1906.67	1157.67	1363.67	1220.67	1461.67	1561.67	1544.67	3877.67	3737.67	3779.67	2886.67	2865.67	2858.67	1245.67	1247.67	1106.67	1350.67	1417.67	1218.67	3098.67	3187.67	3189.67	3284.67	3334.67	3282.67	-18.33	-18.33	-17.33
	17.5	-12.67	-17.67	-16.67	902.33	793.33	863.33	824.33	787.33	837.33	1104.33	1492.33	1220.33	1221.33	1163.33	1228.33	2183.33	2132.33	1832.33	2028.33	2044.33	1980.33	1188.33	1399.33	1226.33	1507.33	1557.33	1516.33	4056.33	3912.33	3960.33	3016.33	3053.33	3010.33	1239.33	1248.33	1101.33	1349.33	1404.33	1263.33	3195.33	3302.33	3291.33	3366.33	3391.33	3358.33	-21.67	-20.67	-17.67
	18	-11.67	-16.67	-13.67	911.33	793.33	876.33	820.33	797.33	865.33	1094.33	1506.33	1219.33	1236.33	1184.33	1213.33	2243.33	2211.33	1920.33	2150.33	2117.33	2057.33	1194.33	1432.33	1210.33	1472.33	1585.33	1549.33	4283.33	4148.33	4102.33	3195.33	3158.33	3193.33	1289.33	1296.33	1124.33	1387.33	1430.33	1257.33	3280.33	3364.33	3377.33	3525.33	3461.33	3430.33	-18.67	-15.67	-16.67
	18.5	-14.17	-14.17	-13.17	918.83	804.83	890.83	821.83	798.83	845.83	1096.83	1536.83	1224.83	1245.83	1188.83	1223.83	2358.83	2286.83	1984.83	2228.83	2190.83	2150.83	1196.83	1413.83	1230.83	1500.83	1586.83	1566.83	4471.83	4377.83	4306.83	3322.83	3265.83	3291.83	1262.83	1283.83	1158.83	1367.83	1439.83	1288.83	3395.83	3470.83	3501.83	3642.83	3569.83	3537.83	-21.17	-20.17	-17.17
	19	-11.5	-13.5	-13.5	924.5	807.5	884.5	826.5	822.5	861.5	1105.5	1565.5	1264.5	1245.5	1190.5	1287.5	2412.5	2372.5	2073.5	2285.5	2266.5	2229.5	1207.5	1417.5	1275.5	1524.5	1637.5	1611.5	4694.5	4582.5	4497.5	3449.5	3433.5	3431.5	1310.5	1292.5	1174.5	1386.5	1464.5	1297.5	3481.5	3553.5	3606.5	3714.5	3753.5	3657.5	-17.5	-15.5	-15.5
	19.5	-8.83	-10.83	-11.83	930.17	802.17	889.17	828.17	829.17	870.17	1109.17	1566.17	1254.17	1272.17	1216.17	1282.17	2465.17	2437.17	2102.17	2369.17	2317.17	2291.17	1226.17	1477.17	1248.17	1565.17	1627.17	1594.17	4887.17	4738.17	4714.17	3505.17	3467.17	3593.17	1329.17	1322.17	1182.17	1395.17	1446.17	1289.17	3645.17	3682.17	3755.17	3811.17	3924.17	3769.17	-15.83	-15.83	-11.83
	20	-10.83	-11.83	-13.83	932.17	842.17	896.17	839.17	816.17	860.17	1113.17	1591.17	1250.17	1241.17	1211.17	1282.17	2564.17	2568.17	2199.17	2459.17	2470.17	2381.17	1220.17	1447.17	1263.17	1529.17	1581.17	1590.17	5088.17	4992.17	4751.17	3701.17	3689.17	3707.17	1296.17	1327.17	1179.17	1386.17	1470.17	1308.17	3691.17	3863.17	3890.17	3989.17	4031.17	3874.17	-16.83	-17.83	-17.83
	20.5	-10	-14	-12	981	855	917	847	846	873	1133	1555	1257	1255	1233	1297	2673	2672	2305	2566	2551	2544	1217	1440	1264	1527	1605	1593	5347	5212	4976	3931	3926	3908	1296	1339	1184	1398	1473	1303	3876	3907	3997	4139	4141	4009	-16	-15	-13
	21	-10.67	-13.67	-14.67	958.33	871.33	920.33	827.33	840.33	871.33	1125.33	1565.33	1269.33	1268.33	1251.33	1299.33	2756.33	2733.33	2341.33	2680.33	2679.33	2593.33	1254.33	1465.33	1279.33	1548.33	1590.33	1567.33	5519.33	5370.33	5127.33	4033.33	4017.33	4050.33	1306.33	1386.33	1189.33	1423.33	1514.33	1329.33	3941.33	3992.33	4092.33	4197.33	4230.33	4102.33	-13.67	-18.67	-18.67
	21.5	-8.5	-13.5	-10.5	967.5	890.5	916.5	817.5	844.5	873.5	1169.5	1625.5	1307.5	1306.5	1261.5	1326.5	2801.5	2838.5	2367.5	2769.5	2745.5	2688.5	1264.5	1483.5	1314.5	1555.5	1681.5	1623.5	5580.5	5547.5	5304.5	4181.5	4085.5	4119.5	1329.5	1367.5	1233.5	1449.5	1546.5	1357.5	4071.5	4066.5	4137.5	4330.5	4379.5	4243.5	-13.5	-14.5	-12.5
	22	-12.67	-14.67	-17.67	972.33	884.33	931.33	820.33	839.33	858.33	1132.33	1585.33	1293.33	1313.33	1240.33	1296.33	2911.33	2916.33	2441.33	2864.33	2812.33	2782.33	1252.33	1479.33	1317.33	1554.33	1621.33	1571.33	5773.33	5692.33	5519.33	4328.33	4323.33	4330.33	1329.33	1385.33	1223.33	1460.33	1521.33	1323.33	4154.33	4184.33	4321.33	4443.33	4389.33	4296.33	-16.67	-14.67	-14.67
	22.5	-10.67	-10.67	-7.67	935.33	880.33	903.33	805.33	808.33	831.33	1154.33	1587.33	1312.33	1304.33	1242.33	1328.33	2906.33	2881.33	2420.33	2848.33	2827.33	2743.33	1263.33	1488.33	1317.33	1556.33	1656.33	1604.33	5727.33	5724.33	5524.33	4271.33	4288.33	4271.33	1335.33	1445.33	1235.33	1474.33	1533.33	1375.33	4249.33	4291.33	4419.33	4596.33	4588.33	4409.33	-12.67	-13.67	-9.67
	23	-12.17	-11.17	-10.17	929.83	878.83	905.83	816.83	809.83	835.83	1164.83	1625.83	1312.83	1327.83	1255.83	1355.83	2998.83	2982.83	2479.83	2933.83	2839.83	2864.83	1244.83	1519.83	1301.83	1550.83	1646.83	1574.83	5969.83	5964.83	5749.83	4460.83	4376.83	4428.83	1353.83	1399.83	1251.83	1451.83	1552.83	1370.83	4474.83	4503.83	4643.83	4666.83	4701.83	4592.83	-14.17	-14.17	-13.17
	23.5	-9.5	-11.5	-10.5	952.5	890.5	905.5	811.5	826.5	868.5	1160.5	1613.5	1317.5	1338.5	1249.5	1360.5	3067.5	3087.5	2599.5	3046.5	3027.5	2905.5	1264.5	1526.5	1320.5	1587.5	1640.5	1618.5	6067.5	6077.5	5932.5	4579.5	4588.5	4651.5	1368.5	1456.5	1258.5	1476.5	1589.5	1354.5	4553.5	4565.5	4706.5	4797.5	4865.5	4687.5	-12.5	-11.5	-11.5
	24	-7.5	-11.5	-12.5	990.5	930.5	930.5	853.5	851.5	886.5	1182.5	1635.5	1296.5	1327.5	1268.5	1341.5	3275.5	3289.5	2738.5	3282.5	3245.5	3204.5	1280.5	1538.5	1318.5	1573.5	1643.5	1599.5	6649.5	6526.5	6267.5	4913.5	4856.5	4970.5	1387.5	1428.5	1264.5	1490.5	1554.5	1376.5	4648.5	4683.5	4849.5	4900.5	4937.5	4750.5	-12.5	-13.5	-13.5
	24.5	-5.33	-8.33	-7.33	1010.67	924.67	949.67	873.67	871.67	884.67	1183.67	1635.67	1290.67	1338.67	1287.67	1351.67	3427.67	3435.67	2835.67	3411.67	3375.67	3311.67	1267.67	1537.67	1327.67	1563.67	1631.67	1610.67	6867.67	6771.67	6507.67	5116.67	5045.67	5144.67	1405.67	1428.67	1270.67	1481.67	1570.67	1404.67	4757.67	4912.67	5007.67	5091.67	5083.67	4930.67	-16.33	-15.33	-14.33
	25	-11	-12	-13	1028	962	977	892	889	910	1186	1641	1340	1332	1274	1371	3547	3607	2999	3556	3545	3476	1271	1544	1332	1583	1604	1589	7143	7113	6791	5434	5361	5432	1384	1452	1259	1499	1583	1394	4954	5001	5082	5194	5162	5029	-16	-16	-15
	25.5	-5	-8	-10	1001	939	954	859	860	853	1200	1639	1341	1346	1276	1356	3528	3529	2987	3506	3497	3410	1266	1552	1315	1562	1647	1615	7030	6815	6745	5270	5324	5340	1405	1459	1315	1526	1593	1419	4992	4994	5238	5312	5372	5140	-16	-15	-16
	26	-9.33	-9.33	-9.33	1009.67	942.67	960.67	868.67	877.67	881.67	1180.67	1672.67	1343.67	1339.67	1282.67	1367.67	3684.67	3662.67	3063.67	3703.67	3615.67	3534.67	1276.67	1551.67	1340.67	1557.67	1653.67	1624.67	7185.67	7070.67	7028.67	5548.67	5409.67	5567.67	1417.67	1474.67	1270.67	1501.67	1610.67	1399.67	5179.67	5216.67	5432.67	5547.67	5543.67	5362.67	-17.33	-16.33	-14.33
	26.5	-8	-9	-12	1035	976	972	891	906	903	1215	1633	1377	1336	1280	1343	3807	3881	3174	3875	3858	3778	1294	1541	1314	1584	1670	1634	7485	7403	7324	5764	5779	5767	1429	1499	1338	1526	1596	1392	5316	5329	5540	5621	5715	5476	-18	-16	-15
	27	-8.33	-9.33	-10.33	1074.67	1007.67	1017.67	912.67	914.67	936.67	1208.67	1652.67	1349.67	1377.67	1276.67	1356.67	4002.67	3999.67	3344.67	4083.67	3975.67	3883.67	1295.67	1576.67	1350.67	1602.67	1684.67	1639.67	7810.67	7684.67	7647.67	6071.67	5989.67	6123.67	1450.67	1504.67	1322.67	1506.67	1612.67	1406.67	5471.67	5551.67	5673.67	5759.67	5807.67	5515.67	-19.33	-16.33	-17.33
	27.5	-8.83	-9.83	-13.83	1062.17	1004.17	1021.17	911.17	928.17	943.17	1224.17	1685.17	1386.17	1362.17	1301.17	1352.17	4170.17	4131.17	3443.17	4163.17	4105.17	4006.17	1288.17	1567.17	1359.17	1578.17	1700.17	1690.17	8157.17	8089.17	7896.17	6269.17	6209.17	6272.17	1451.17	1498.17	1288.17	1543.17	1602.17	1421.17	5653.17	5668.17	5964.17	5852.17	6049.17	5749.17	-19.83	-19.83	-15.83
	28	-10	-13	-11	1110	1042	1062	945	955	955	1221	1694	1386	1391	1317	1387	4357	4378	3619	4425	4399	4296	1311	1606	1361	1599	1684	1680	8503	8374	8309	6570	6493	6618	1473	1562	1378	1533	1617	1460	5839	5840	6069	6110	6114	5850	-20	-19	-19
	28.5	-11.33	-13.33	-14.33	1090.67	1035.67	1038.67	917.67	942.67	958.67	1241.67	1699.67	1394.67	1391.67	1327.67	1389.67	4336.67	4367.67	3643.67	4455.67	4418.67	4288.67	1314.67	1588.67	1376.67	1613.67	1728.67	1696.67	8644.67	8388.67	8294.67	6602.67	6540.67	6620.67	1492.67	1546.67	1341.67	1556.67	1658.67	1433.67	5925.67	6047.67	6336.67	6250.67	6314.67	6128.67	-18.33	-18.33	-19.33
	29	-7.83	-9.83	-9.83	1064.17	1016.17	999.17	889.17	910.17	933.17	1225.17	1677.17	1392.17	1369.17	1332.17	1384.17	4372.17	4321.17	3605.17	4459.17	4365.17	4193.17	1307.17	1619.17	1393.17	1637.17	1737.17	1685.17	8388.17	8324.17	8136.17	6465.17	6365.17	6553.17	1506.17	1576.17	1389.17	1564.17	1646.17	1465.17	6090.17	6109.17	6380.17	6411.17	6409.17	6240.17	-15.83	-16.83	-15.83
	29.5	-0.5	-5.5	-7.5	1086.5	1012.5	1025.5	904.5	917.5	937.5	1231.5	1684.5	1379.5	1408.5	1342.5	1390.5	4466.5	4473.5	3684.5	4490.5	4477.5	4346.5	1302.5	1620.5	1376.5	1642.5	1697.5	1715.5	8691.5	8424.5	8477.5	6623.5	6543.5	6696.5	1523.5	1547.5	1363.5	1568.5	1635.5	1468.5	6182.5	6335.5	6514.5	6575.5	6524.5	6325.5	-15.5	-16.5	-16.5
	30	-3.83	-5.83	-4.83	1085.17	999.17	1020.17	915.17	924.17	941.17	1246.17	1722.17	1389.17	1413.17	1342.17	1412.17	4543.17	4523.17	3790.17	4602.17	4587.17	4487.17	1324.17	1604.17	1348.17	1618.17	1715.17	1694.17	8814.17	8602.17	8555.17	6787.17	6790.17	6843.17	1534.17	1563.17	1353.17	1593.17	1643.17	1469.17	6417.17	6378.17	6692.17	6717.17	6829.17	6488.17	-17.83	-16.83	-18.83
	30.5	-6.33	-6.33	-6.33	1081.67	1006.67	1005.67	933.67	924.67	946.67	1257.67	1686.67	1418.67	1416.67	1353.67	1409.67	4703.67	4726.67	3896.67	4741.67	4748.67	4616.67	1337.67	1642.67	1389.67	1648.67	1767.67	1730.67	9025.67	8887.67	8844.67	6969.67	6866.67	6990.67	1508.67	1588.67	1407.67	1604.67	1660.67	1449.67	6521.67	6532.67	6807.67	6942.67	7007.67	6717.67	-16.33	-17.33	-18.33
	31	-4.33	-7.33	-8.33	1096.67	1018.67	1055.67	935.67	940.67	959.67	1275.67	1731.67	1391.67	1405.67	1356.67	1439.67	4779.67	4839.67	3986.67	4903.67	4919.67	4764.67	1346.67	1600.67	1419.67	1666.67	1729.67	1754.67	9360.67	8964.67	8892.67	7160.67	7083.67	7208.67	1581.67	1600.67	1390.67	1599.67	1682.67	1478.67	6649.67	6694.67	7054.67	6955.67	7055.67	6821.67	-18.33	-16.33	-19.33
	31.5	-1	-8	-8	1036	964	981	902	880	939	1281	1711	1428	1437	1352	1434	4692	4659	3878	4769	4726	4635	1360	1624	1409	1686	1756	1712	9000	8815	8754	7065	6878	6914	1572	1614	1438	1632	1690	1492	6823	6970	7200	7294	7279	7022	-18	-16	-17
	32	-4	-5	-9	1036	964	981	902	880	939	1283	1745	1430	1436	1373	1453	4692	4659	3878	4769	4726	4635	1361	1632	1400	1691	1744	1731	9000	8815	8754	7065	6878	6914	1582	1642	1424	1627	1708	1496	7031	7064	7486	7452	7601	7167	-18	-16	-16
	32.5	-2.67	-6.67	-5.67	1044.33	972.33	995.33	918.33	876.33	950.33	1294.33	1769.33	1448.33	1438.33	1380.33	1420.33	4835.33	4823.33	3929.33	4865.33	4785.33	4795.33	1370.33	1648.33	1442.33	1685.33	1775.33	1756.33	9117.33	8883.33	8868.33	7143.33	7025.33	7047.33	1585.33	1645.33	1470.33	1639.33	1725.33	1509.33	7232.33	7243.33	7693.33	7621.33	7639.33	7358.33	-15.67	-15.67	-14.67
	33	-3.5	-5.5	-4.5	1051.5	979.5	980.5	923.5	877.5	968.5	1327.5	1780.5	1486.5	1483.5	1416.5	1460.5	4854.5	4866.5	4047.5	4990.5	4895.5	4918.5	1379.5	1672.5	1436.5	1715.5	1800.5	1773.5	9362.5	9156.5	9023.5	7261.5	7097.5	7189.5	1620.5	1658.5	1481.5	1642.5	1689.5	1503.5	7307.5	7346.5	7671.5	7700.5	7774.5	7478.5	-16.5	-13.5	-15.5
	33.5	-3	-5	-3	1010	954	970	930	874	952	1323	1767	1457	1474	1394	1445	4836	4860	3988	4953	4904	4916	1394	1705	1440	1722	1794	1794	9317	9091	8987	7139	7026	7092	1620	1682	1466	1654	1700	1534	7561	7653	7870	8023	8041	7561	-16	-16	-11
	34	-4.5	-6.5	-5.5	1044.5	995.5	1005.5	950.5	881.5	970.5	1335.5	1785.5	1462.5	1493.5	1425.5	1457.5	5061.5	5080.5	4162.5	5160.5	5097.5	5120.5	1405.5	1680.5	1448.5	1734.5	1806.5	1796.5	9555.5	9316.5	9350.5	7427.5	7280.5	7343.5	1687.5	1705.5	1517.5	1670.5	1744.5	1565.5	7792.5	7820.5	8142.5	8095.5	8221.5	7876.5	-15.5	-13.5	-13.5
	34.5	-2	-2	-7	1048	1000	1019	964	895	998	1313	1774	1481	1468	1405	1459	5198	5135	4289	5272	5183	5133	1388	1692	1465	1722	1840	1791	9760	9460	9437	7582	7470	7502	1692	1680	1465	1667	1757	1542	7972	7986	8433	8276	8357	8013	-17	-13	-14
	35	-2	-6	-4	1060	1018	1034	963	910	1010	1318	1796	1474	1491	1450	1473	5308	5290	4338	5389	5368	5388	1386	1733	1456	1734	1823	1822	9988	9788	9803	7730	7580	7693	1675	1703	1487	1689	1773	1567	8047	8081	8413	8493	8500	8245	-17	-16	-17
	35.5	-2	-3	-4	1067	1026	1009	980	908	1003	1346	1785	1477	1468	1392	1498	5430	5435	4407	5576	5476	5404	1394	1729	1432	1761	1837	1821	10072	9945	10010	7916	7754	7850	1673	1709	1523	1695	1772	1543	8373	8344	8769	8596	8749	8320	-17	-15	-13
	36	-2.5	-4.5	-7.5	1089.5	1044.5	1036.5	973.5	922.5	1013.5	1326.5	1824.5	1489.5	1476.5	1416.5	1482.5	5618.5	5573.5	4552.5	5675.5	5582.5	5499.5	1398.5	1710.5	1447.5	1750.5	1823.5	1852.5	10356.5	10099.5	10113.5	8051.5	7933.5	8069.5	1684.5	1715.5	1513.5	1680.5	1770.5	1560.5	8519.5	8620.5	9103.5	8767.5	9062.5	8564.5	-18.5	-14.5	-15.5
	36.5	-3.5	-2.5	-6.5	1102.5	1042.5	1040.5	976.5	921.5	1022.5	1375.5	1885.5	1519.5	1534.5	1466.5	1526.5	5680.5	5613.5	4653.5	5718.5	5758.5	5680.5	1427.5	1768.5	1472.5	1801.5	1881.5	1847.5	10229.5	10156.5	10226.5	8160.5	8028.5	8091.5	1729.5	1752.5	1519.5	1708.5	1786.5	1570.5	8668.5	8648.5	9083.5	8965.5	9163.5	8645.5	-17.5	-15.5	-15.5
	37	-2.83	-5.83	-6.83	1088.17	1034.17	1038.17	975.17	927.17	1019.17	1444.17	1947.17	1591.17	1583.17	1545.17	1584.17	5777.17	5682.17	4685.17	5892.17	5801.17	5693.17	1502.17	1846.17	1537.17	1846.17	1963.17	1902.17	10055.2	9960.17	10246.2	8251.17	8120.17	8164.17	1828.17	1865.17	1613.17	1811.17	1874.17	1639.17	8778.17	8854.17	9267.17	9325.17	9286.17	8950.17	-14.83	-12.83	-12.83
	37.5	-3.83	-4.83	-4.83	1085.17	1018.17	1061.17	989.17	925.17	1024.17	1434.17	1925.17	1594.17	1675.17	1581.17	1581.17	5854.17	5878.17	4829.17	5971.17	5936.17	5887.17	1482.17	1805.17	1582.17	1861.17	1958.17	1934.17	9967.17	9854.17	10045.2	8328.17	8187.17	8238.17	1725.17	1807.17	1620.17	1857.17	1882.17	1634.17	9094.17	9159.17	9629.17	9422.17	9586.17	9112.17	-9.83	-14.83	-14.83
	38	-3.17	-8.17	-9.17	1110.83	1046.83	1066.83	1001.83	934.83	1037.83	1368.83	1792.83	1508.83	1528.83	1486.83	1519.83	5997.83	5992.83	4915.83	6046.83	5984.83	6023.83	1413.83	1742.83	1482.83	1801.83	1867.83	1843.83	10063.8	9712.83	10026.8	8461.83	8389.83	8460.83	1740.83	1776.83	1573.83	1723.83	1797.83	1591.83	9313.83	9342.83	9875.83	9613.83	9856.83	9349.83	-17.17	-19.17	-15.17
	38.5	-4.83	-6.83	-5.83	1128.17	1045.17	1062.17	999.17	949.17	1041.17	1366.17	1814.17	1523.17	1545.17	1487.17	1509.17	6055.17	6088.17	4904.17	6221.17	6149.17	6114.17	1433.17	1766.17	1493.17	1804.17	1958.17	1897.17	9852.17	9714.17	9946.17	8719.17	8503.17	8555.17	1726.17	1745.17	1593.17	1754.17	1849.17	1585.17	9575.17	9561.17	10172.2	9796.17	10022.2	9511.17	-14.83	-15.83	-14.83
	39	-1.83	-5.83	-8.83	1137.17	1093.17	1088.17	1025.17	949.17	1048.17	1379.17	1869.17	1500.17	1539.17	1504.17	1534.17	6209.17	6184.17	5061.17	6345.17	6226.17	6193.17	1422.17	1763.17	1473.17	1810.17	1893.17	1885.17	9782.17	9674.17	9857.17	8748.17	8613.17	8776.17	1781.17	1798.17	1599.17	1748.17	1815.17	1598.17	9776.17	9724.17	10337.2	10091.2	10160.2	9812.17	-16.83	-15.83	-17.83
	39.5	-3	-7	-7	1141	1097	1101	1016	966	1079	1395	1839	1513	1532	1492	1553	6347	6402	5182	6452	6347	6319	1411	1788	1504	1812	1913	1914	9793	9599	9846	8818	8746	9005	1756	1764	1626	1783	1864	1618	10021	9978	10677	10243	10482	9950	-17	-19	-16
	40	-0.83	-4.83	-5.83	1132.17	1101.17	1087.17	1015.17	974.17	1058.17	1399.17	1850.17	1510.17	1540.17	1499.17	1563.17	6400.17	6447.17	5209.17	6550.17	6519.17	6390.17	1440.17	1792.17	1506.17	1811.17	1893.17	1909.17	9598.17	9380.17	9760.17	8957.17	8803.17	9035.17	1774.17	1844.17	1603.17	1771.17	1810.17	1617.17	10346.2	10242.2	10890.2	10526.2	10510.2	10077.2	-16.83	-16.83	-15.83
	40.5	-1	-5	-7	1163	1121	1100	1024	958	1063	1375	1866	1514	1554	1520	1557	6515	6495	5365	6635	6611	6575	1482	1795	1526	1850	1922	1912	9570	9374	9674	9080	9007	9181	1794	1828	1617	1771	1880	1600	10424	10473	11172	10743	10866	10262	-15	-16	-16
	41	-3.67	-6.67	-7.67	1217.33	1173.33	1165.33	1087.33	1020.33	1131.33	1407.33	1888.33	1545.33	1543.33	1533.33	1565.33	7026.33	7050.33	5766.33	7164.33	7131.33	7040.33	1422.33	1769.33	1502.33	1827.33	1916.33	1946.33	9926.33	9825.33	10167.3	9653.33	9592.33	9688.33	1822.33	1831.33	1646.33	1775.33	1823.33	1663.33	10703.3	10663.3	11297.3	10876.3	11075.3	10524.3	-17.67	-16.67	-18.67
	41.5	-4.33	-7.33	-9.33	1211.67	1170.67	1165.67	1081.67	1033.67	1139.67	1451.67	1901.67	1538.67	1570.67	1504.67	1562.67	7093.67	7092.67	5844.67	7298.67	7110.67	7062.67	1436.67	1791.67	1535.67	1848.67	1932.67	1923.67	9880.67	9703.67	9988.67	9714.67	9670.67	9818.67	1854.67	1857.67	1672.67	1801.67	1862.67	1654.67	11013.7	10920.7	11556.7	11269.7	11431.7	10729.7	-17.33	-16.33	-17.33
	42	-3.83	-3.83	-6.83	1152.17	1146.17	1111.17	1041.17	986.17	1103.17	1427.17	1872.17	1560.17	1569.17	1546.17	1570.17	6854.17	6893.17	5667.17	6960.17	6966.17	6824.17	1501.17	1784.17	1535.17	1871.17	1968.17	1917.17	9344.17	9181.17	9438.17	9408.17	9289.17	9595.17	1849.17	1885.17	1685.17	1833.17	1873.17	1665.17	11245.2	11188.2	11901.2	11460.2	11564.2	11008.2	-13.83	-14.83	-16.83
	42.5	-4.5	-7.5	-7.5	1215.5	1184.5	1137.5	1075.5	995.5	1115.5	1430.5	1914.5	1570.5	1584.5	1550.5	1575.5	7164.5	7170.5	5858.5	7244.5	7208.5	7145.5	1459.5	1787.5	1530.5	1879.5	1977.5	1923.5	9485.5	9378.5	9635.5	9763.5	9709.5	9886.5	1871.5	1864.5	1655.5	1846.5	1883.5	1668.5	11421.5	11473.5	12073.5	11679.5	11981.5	11249.5	-16.5	-17.5	-17.5
	43	-5.17	-8.17	-7.17	1205.83	1184.83	1182.83	1094.83	1016.83	1137.83	1415.83	1913.83	1555.83	1592.83	1567.83	1596.83	7260.83	7350.83	5948.83	7390.83	7252.83	7256.83	1481.83	1813.83	1563.83	1876.83	1971.83	1939.83	9417.83	9393.83	9674.83	9991.83	9769.83	10033.8	1889.83	1886.83	1703.83	1835.83	1919.83	1641.83	11794.8	11613.8	12444.8	11829.8	12166.8	11291.8	-12.17	-15.17	-13.17
	43.5	-2.67	-6.67	-8.67	1220.33	1214.33	1168.33	1098.33	1029.33	1170.33	1437.33	1938.33	1557.33	1620.33	1581.33	1600.33	7330.33	7360.33	6000.33	7441.33	7367.33	7279.33	1508.33	1844.33	1566.33	1890.33	2031.33	2003.33	9397.33	9273.33	9515.33	9993.33	9945.33	10154.3	1914.33	1910.33	1665.33	1854.33	1922.33	1695.33	11852.3	11672.3	12552.3	11913.3	12268.3	11575.3	-15.67	-12.67	-14.67
	44	-4.5	-6.5	-6.5	1178.5	1150.5	1129.5	1045.5	975.5	1088.5	1457.5	1930.5	1552.5	1615.5	1587.5	1582.5	7119.5	7156.5	5871.5	7202.5	7152.5	7055.5	1514.5	1874.5	1563.5	1902.5	2008.5	2011.5	8753.5	8793.5	8942.5	9562.5	9506.5	9751.5	1915.5	1922.5	1707.5	1861.5	1944.5	1675.5	12026.5	12169.5	12976.5	12154.5	12423.5	11817.5	-11.5	-13.5	-9.5
	44.5	-3.83	-8.83	-7.83	1221.17	1164.17	1158.17	1077.17	1011.17	1134.17	1455.17	1946.17	1554.17	1645.17	1576.17	1614.17	7437.17	7399.17	6123.17	7570.17	7460.17	7340.17	1494.17	1798.17	1558.17	1916.17	2034.17	2017.17	9015.17	8880.17	9148.17	9799.17	9968.17	10073.2	1954.17	1900.17	1724.17	1841.17	1957.17	1684.17	12418.2	12476.2	13324.2	12625.2	12930.2	12246.2	-11.83	-12.83	-10.83
	45	-3.33	-8.33	-12.33	1221.67	1177.67	1160.67	1094.67	1010.67	1143.67	1455.67	1914.67	1557.67	1602.67	1548.67	1600.67	7347.67	7389.67	6185.67	7525.67	7403.67	7426.67	1479.67	1810.67	1586.67	1924.67	2040.67	1961.67	9074.67	8752.67	9071.67	10091.7	9982.67	10006.7	1933.67	1922.67	1690.67	1883.67	1928.67	1703.67	12642.7	12704.7	13525.7	12992.7	13028.7	12295.7	-11.33	-13.33	-11.33
	45.5	-0.5	-3.5	-9.5	1225.5	1201.5	1178.5	1109.5	1011.5	1141.5	1473.5	1884.5	1562.5	1636.5	1563.5	1610.5	7582.5	7686.5	6294.5	7664.5	7688.5	7579.5	1500.5	1812.5	1578.5	1941.5	2013.5	1980.5	8845.5	8722.5	9031.5	9859.5	9983.5	9750.5	1944.5	1916.5	1724.5	1873.5	1959.5	1699.5	13025.5	12974.5	14006.5	13114.5	13473.5	12676.5	-11.5	-12.5	-9.5
	46	-4.17	-9.17	-9.17	1230.83	1200.83	1173.83	1113.83	1019.83	1145.83	1470.83	1931.83	1572.83	1622.83	1591.83	1592.83	7598.83	7719.83	6399.83	7799.83	7580.83	7666.83	1515.83	1859.83	1596.83	1948.83	2043.83	1989.83	8916.83	8797.83	8964.83	9893.83	9813.83	9597.83	1937.83	1932.83	1733.83	1886.83	1926.83	1696.83	13474.8	13423.8	14119.8	13558.8	13816.8	13069.8	-14.17	-13.17	-11.17
	46.5	-2.67	-5.67	-8.67	1261.33	1202.33	1196.33	1115.33	1027.33	1155.33	1435.33	1925.33	1594.33	1617.33	1586.33	1606.33	7683.33	7784.33	6527.33	7981.33	7843.33	7720.33	1511.33	1848.33	1626.33	1947.33	2001.33	2042.33	8718.33	8576.33	8870.33	9707.33	9699.33	9531.33	1974.33	1960.33	1733.33	1886.33	1974.33	1730.33	13671.3	13737.3	14417.3	13839.3	14065.3	13175.3	-10.67	-9.67	-9.67
	47	-2	-8	-8	1249	1211	1178	1115	1038	1167	1476	1932	1605	1604	1580	1612	7814	7849	6471	7972	7940	7811	1527	1853	1619	1964	2034	2025	8473	8411	8812	9440	9486	9387	1947	1926	1735	1892	1984	1729	13985	13893	14546	14070	14309	13546	-11	-13	-9
	47.5	-3.5	-7.5	-9.5	1258.5	1228.5	1209.5	1152.5	1047.5	1160.5	1457.5	1901.5	1573.5	1624.5	1574.5	1645.5	7887.5	7955.5	6735.5	8105.5	7885.5	7919.5	1494.5	1862.5	1633.5	1950.5	2028.5	2031.5	8642.5	8441.5	8726.5	9481.5	9453.5	9269.5	1957.5	1917.5	1724.5	1884.5	2006.5	1707.5	14168.5	14367.5	15009.5	14467.5	14639.5	13772.5	-13.5	-12.5	-13.5
	48	-1.17	-8.17	-9.17	1260.83	1243.83	1212.83	1148.83	1059.83	1193.83	1468.83	1902.83	1591.83	1625.83	1582.83	1610.83	7967.83	8119.83	6841.83	8253.83	8070.83	7968.83	1536.83	1875.83	1653.83	1961.83	2048.83	2057.83	8566.83	8462.83	8645.83	9409.83	9410.83	9295.83	1964.83	1940.83	1733.83	1944.83	2012.83	1742.83	14403.8	14357.8	15194.8	14760.8	15034.8	13942.8	-13.17	-13.17	-11.17
	48.5	-2.33	-8.33	-8.33	1283.67	1231.67	1223.67	1149.67	1047.67	1198.67	1491.67	1964.67	1616.67	1662.67	1607.67	1675.67	8113.67	8158.67	6865.67	8266.67	8144.67	8144.67	1517.67	1925.67	1704.67	1992.67	2092.67	2065.67	8525.67	8378.67	8620.67	9394.67	9335.67	9281.67	2005.67	1964.67	1767.67	1951.67	2037.67	1763.67	14881.7	14972.7	15684.7	15163.7	15458.7	14407.7	-11.33	-10.33	-8.33
	49	-4.83	-10.83	-7.83	1246.17	1210.17	1191.17	1117.17	1025.17	1156.17	1488.17	1958.17	1637.17	1652.17	1612.17	1649.17	7783.17	8008.17	6729.17	8069.17	8001.17	8038.17	1545.17	1878.17	1686.17	1976.17	2088.17	2077.17	8108.17	8178.17	8375.17	8929.17	9041.17	8887.17	2012.17	1958.17	1730.17	1885.17	2035.17	1759.17	14819.2	14978.2	15619.2	15164.2	15531.2	14582.2	-10.83	-11.83	-9.83
	49.5	-5.33	-8.33	-11.33	1238.67	1216.67	1182.67	1115.67	1041.67	1158.67	1493.67	1962.67	1611.67	1608.67	1620.67	1662.67	7785.67	7911.67	6746.67	8226.67	7992.67	7909.67	1506.67	1895.67	1718.67	1981.67	2082.67	2044.67	7925.67	7963.67	8114.67	8799.67	8751.67	8633.67	1986.67	1951.67	1749.67	1939.67	2011.67	1749.67	15208.7	15515.7	15568.7	15582.7	15896.7	14972.7	-10.33	-12.33	-8.33
	50	0	-7	-8	1259	1232	1193	1106	1041	1164	1510	1939	1602	1665	1605	1671	7923	7971	6834	8245	8058	8037	1569	1932	1712	2001	2139	2093	7971	7891	8054	8872	8821	8648	2029	1992	1772	1904	2051	1763	15426	15644	16363	15927	16230	15575	-10	-10	-9
	50.5	-2.33	-8.33	-7.33	1250.67	1232.67	1205.67	1138.67	1024.67	1188.67	1481.67	1949.67	1621.67	1681.67	1594.67	1655.67	8032.67	8192.67	6946.67	8388.67	8202.67	8250.67	1571.67	1921.67	1721.67	2018.67	2151.67	2091.67	7882.67	7952.67	8124.67	8717.67	8790.67	8650.67	1995.67	1963.67	1789.67	1919.67	2033.67	1771.67	15539.7	15828.7	16514.7	16463.7	16455.7	15568.7	-12.33	-11.33	-9.33
	51	-3.83	-4.83	-8.83	1304.17	1309.17	1261.17	1213.17	1104.17	1239.17	1528.17	1998.17	1626.17	1676.17	1631.17	1692.17	8493.17	8644.17	7393.17	8839.17	8686.17	8667.17	1570.17	1967.17	1737.17	2021.17	2150.17	2179.17	8267.17	8307.17	8315.17	9092.17	9067.17	8959.17	1999.17	1987.17	1808.17	1967.17	2068.17	1821.17	16141.2	16017.2	16631.2	16462.2	16605.2	15740.2	-11.83	-12.83	-10.83
	51.5	0	-7	-8	1281	1273	1228	1149	1071	1194	1542	1986	1665	1704	1678	1708	8228	8227	7172	8509	8282	8335	1634	1971	1758	2056	2140	2144	7700	7816	7975	8709	8520	8383	2050	2007	1811	2019	2111	1812	15962	16524	16566	16767	16901	16079	-9	-12	-11
	52	-1.83	-7.83	-7.83	1329.17	1296.17	1281.17	1206.17	1099.17	1214.17	1521.17	2000.17	1648.17	1682.17	1647.17	1687.17	8565.17	8573.17	7454.17	8849.17	8544.17	8733.17	1589.17	1971.17	1741.17	2094.17	2172.17	2156.17	7853.17	8002.17	8096.17	8796.17	8731.17	8477.17	2127.17	1980.17	1777.17	1982.17	2110.17	1820.17	16291.2	16664.2	16691.2	16744.2	16995.2	16500.2	-11.83	-13.83	-11.83
	52.5	-1.83	-5.83	-9.83	1270.17	1258.17	1233.17	1169.17	1060.17	1163.17	1497.17	2007.17	1635.17	1694.17	1635.17	1684.17	8155.17	8212.17	7307.17	8526.17	8259.17	8556.17	1571.17	1942.17	1707.17	2067.17	2148.17	2148.17	7530.17	7709.17	7717.17	8433.17	8370.17	8212.17	2023.17	1987.17	1771.17	1948.17	2070.17	1781.17	16552.2	16634.2	16828.2	17223.2	17329.2	16620.2	-14.83	-15.83	-13.83
	53	-4.33	-8.33	-11.33	1448.67	1418.67	1399.67	1292.67	1195.67	1327.67	1498.67	1976.67	1617.67	1686.67	1623.67	1686.67	9189.67	9354.67	8276.67	9610.67	9450.67	9613.67	1563.67	1901.67	1764.67	2077.67	2164.67	2158.67	8295.67	8585.67	8587.67	9391.67	9240.67	9016.67	2032.67	1997.67	1765.67	1936.67	2085.67	1797.67	16196.7	16660.7	16691.7	17213.7	17399.7	16861.7	-15.33	-14.33	-14.33
	53.5	-2.83	-8.83	-8.83	1354.17	1340.17	1309.17	1235.17	1141.17	1256.17	1540.17	1984.17	1669.17	1724.17	1664.17	1763.17	8874.17	8924.17	7954.17	8986.17	8969.17	9258.17	1608.17	1992.17	1783.17	2112.17	2215.17	2256.17	7786.17	8073.17	7982.17	8722.17	8658.17	8415.17	2040.17	2007.17	1772.17	1997.17	2116.17	1868.17	16394.2	16733.2	16616.2	17528.2	17582.2	17062.2	-13.83	-11.83	-12.83
	54	-1.33	-6.33	-11.33	1371.67	1362.67	1309.67	1214.67	1136.67	1258.67	1578.67	1988.67	1637.67	1685.67	1660.67	1725.67	8594.67	8671.67	7785.67	9027.67	8708.67	9252.67	1600.67	1947.67	1761.67	2144.67	2208.67	2217.67	7401.67	7848.67	7783.67	8575.67	8419.67	8147.67	2004.67	1989.67	1803.67	2000.67	2146.67	1808.67	16388.7	16785.7	16382.7	17734.7	17507.7	17488.7	-13.33	-15.33	-13.33
	54.5	-5	-9	-12	1367	1337	1289	1228	1132	1241	1527	2017	1612	1713	1646	1721	8501	8455	7779	8980	8784	9131	1559	1955	1779	2093	2242	2191	7384	7732	7622	8340	8316	7932	2026	1974	1778	1990	2138	1804	16557	16879	15897	17746	17928	17400	-16	-16	-15
	55	-2.83	-7.83	-7.83	1317.17	1324.17	1274.17	1214.17	1108.17	1228.17	1500.17	2006.17	1635.17	1680.17	1633.17	1711.17	8247.17	8211.17	7681.17	8570.17	8389.17	8903.17	1589.17	1967.17	1800.17	2137.17	2203.17	2246.17	6978.17	7526.17	7314.17	7983.17	7881.17	7575.17	2118.17	1994.17	1791.17	1983.17	2154.17	1881.17	16426.2	16603.2	15700.2	17413.2	17729.2	17461.2	-11.83	-13.83	-14.83
	55.5	-4.83	-12.83	-11.83	1415.17	1409.17	1366.17	1285.17	1191.17	1321.17	1557.17	2023.17	1676.17	1674.17	1707.17	1702.17	8875.17	8689.17	8371.17	9249.17	9192.17	9502.17	1593.17	1988.17	1751.17	2096.17	2235.17	2184.17	7403.17	7984.17	7754.17	8568.17	8280.17	8025.17	2032.17	1974.17	1788.17	1976.17	2138.17	1871.17	16368.2	16849.2	15797.2	17962.2	17883.2	17582.2	-15.83	-15.83	-14.83
	56	-5.5	-11.5	-11.5	1311.5	1324.5	1263.5	1199.5	1112.5	1192.5	1522.5	1993.5	1654.5	1704.5	1672.5	1709.5	7945.5	7990.5	7681.5	8452.5	8274.5	8820.5	1597.5	1959.5	1823.5	2112.5	2235.5	2196.5	6698.5	7207.5	6964.5	7804.5	7551.5	7282.5	2031.5	1985.5	1772.5	1997.5	2129.5	1877.5	16395.5	16708.5	14742.5	17402.5	17162.5	17511.5	-12.5	-14.5	-13.5
	56.5	-4.17	-11.17	-11.17	1337.83	1331.83	1278.83	1212.83	1115.83	1224.83	1595.83	2039.83	1682.83	1721.83	1681.83	1773.83	8208.83	8145.83	7847.83	8694.83	8329.83	8940.83	1639.83	2014.83	1806.83	2166.83	2262.83	2267.83	6663.83	7162.83	6995.83	7827.83	7495.83	7281.83	2083.83	2050.83	1783.83	2045.83	2184.83	1871.83	15690.8	16001.8	14505.8	17002.8	16671.8	17832.8	-15.17	-13.17	-14.17
	57	-1.67	-8.67	-8.67	1324.33	1327.33	1270.33	1221.33	1131.33	1243.33	1565.33	2037.33	1712.33	1741.33	1714.33	1768.33	7923.33	7938.33	7935.33	8476.33	8028.33	8871.33	1648.33	1981.33	1810.33	2194.33	2269.33	2223.33	6575.33	7095.33	6851.33	7601.33	7313.33	7136.33	2037.33	1999.33	1774.33	2010.33	2202.33	1916.33	15794.3	15628.3	14104.3	17052.3	16829.3	17100.3	-13.67	-11.67	-12.67
	57.5	-5	-9	-11	1340	1338	1283	1221	1126	1241	1530	1995	1656	1718	1693	1750	7929	7966	7958	8447	8163	8969	1610	1983	1804	2159	2236	2210	6551	6916	6826	7433	7280	7000	2063	1980	1781	2009	2178	1899	15253	15325	13980	16247	16020	17239	-14	-16	-14
	58	-3	-11	-11	1327	1313	1266	1207	1109	1226	1539	2003	1670	1726	1675	1746	7713	7650	7812	8170	8010	8701	1618	1990	1798	2161	2308	2245	6328	6788	6573	7290	7087	6771	2032	1966	1766	1982	2208	1907	14995	15515	13642	16292	15837	16628	-15	-14	-12
	58.5	-2	-10	-9	1344	1349	1277	1228	1131	1229	1553	2019	1669	1702	1693	1758	7715	7608	7827	8046	7988	8828	1613	1983	1812	2171	2287	2251	6262	6723	6559	7233	6936	6713	1989	1952	1734	2012	2174	1893	13830	14702	13539	15804	15165	15762	-15	-16	-14
	59	-2	-11	-7	1356	1340	1291	1235	1134	1233	1546	1996	1651	1736	1658	1766	7706	7500	7971	7892	7754	8652	1648	1961	1805	2193	2267	2300	6138	6633	6461	7164	6887	6548	2017	1959	1746	2006	2166	1898	14236	14378	12735	15988	15082	16154	-15	-15	-14
	59.5	0.67	-9.33	-6.33	1348.67	1346.67	1282.67	1218.67	1124.67	1222.67	1531.67	2024.67	1681.67	1745.67	1679.67	1780.67	7433.67	7212.67	7775.67	7652.67	7450.67	8449.67	1624.67	1990.67	1838.67	2218.67	2308.67	2269.67	5985.67	6484.67	6345.67	6937.67	6667.67	6455.67	2018.67	1940.67	1736.67	1986.67	2210.67	1894.67	13712.7	14338.7	12403.7	15102.7	14590.7	15771.7	-15.33	-12.33	-11.33
	60	-2.83	-7.83	-6.83	1327.17	1330.17	1267.17	1205.17	1117.17	1205.17	1544.17	2018.17	1679.17	1723.17	1681.17	1739.17	7206.17	6940.17	7674.17	7402.17	7279.17	8170.17	1621.17	1996.17	1818.17	2221.17	2284.17	2285.17	5920.17	6389.17	6181.17	6827.17	6547.17	6230.17	1972.17	1936.17	1728.17	2011.17	2168.17	1904.17	13204.2	13672.2	12212.2	15025.2	14412.2	15587.2	-14.83	-15.83	-12.83
	60.5	-2.33	-8.33	-6.33	1326.67	1315.67	1263.67	1208.67	1110.67	1202.67	1523.67	1980.67	1670.67	1713.67	1654.67	1752.67	7033.67	6757.67	7729.67	7091.67	6946.67	7864.67	1622.67	2009.67	1808.67	2204.67	2274.67	2246.67	5843.67	6302.67	6079.67	6627.67	6391.67	6152.67	1972.67	1937.67	1696.67	1958.67	2152.67	1893.67	13279.7	13517.7	11538.7	14455.7	14068.7	15232.7	-12.33	-14.33	-14.33
	61	-2.67	-9.67	-8.67	1330.33	1318.33	1281.33	1227.33	1135.33	1215.33	1525.33	1984.33	1666.33	1709.33	1655.33	1713.33	6962.33	6656.33	7728.33	6981.33	6814.33	7663.33	1586.33	1973.33	1829.33	2187.33	2266.33	2249.33	5834.33	6251.33	6096.33	6557.33	6304.33	6013.33	1986.33	1953.33	1689.33	1988.33	2143.33	1898.33	12871.3	13317.3	11407.3	14428.3	13939.3	15110.3	-16.67	-14.67	-13.67
	61.5	-3	-7	-7	1316	1322	1259	1196	1108	1206	1497	1984	1647	1710	1653	1739	6609	6434	7528	6696	6516	7401	1608	1965	1818	2208	2300	2278	5624	6090	5935	6423	6164	5969	1986	1937	1698	2006	2211	1890	12485	13118	11353	14113	13356	14867	-16	-15	-14
	62	-2.83	-6.83	-9.83	1317.17	1315.17	1278.17	1223.17	1136.17	1206.17	1495.17	1968.17	1636.17	1752.17	1640.17	1733.17	6571.17	6350.17	7699.17	6656.17	6502.17	7240.17	1611.17	1972.17	1819.17	2163.17	2321.17	2285.17	5667.17	6019.17	5901.17	6371.17	6079.17	5960.17	1936.17	1897.17	1643.17	1990.17	2187.17	1894.17	12222.2	12744.2	11005.2	13939.2	13323.2	14786.2	-13.83	-11.83	-12.83
	62.5	-0.17	-6.17	-4.17	1364.83	1359.83	1289.83	1239.83	1156.83	1243.83	1496.83	1973.83	1627.83	1701.83	1644.83	1726.83	6512.83	6456.83	7775.83	6582.83	6500.83	7294.83	1615.83	1984.83	1821.83	2170.83	2292.83	2248.83	5655.83	6075.83	6018.83	6371.83	6129.83	5941.83	1947.83	1853.83	1637.83	1942.83	2199.83	1873.83	11933.8	12644.8	10913.8	13451.8	12892.8	13850.8	-14.17	-13.17	-13.17
	63	0	-6	-4	1357	1351	1296	1228	1152	1258	1488	1981	1618	1706	1653	1731	6408	6158	7650	6477	6307	7060	1571	1942	1808	2204	2290	2263	5565	6026	5974	6251	6077	5850	1929	1863	1677	1912	2208	1910	11652	11973	10320	13111	12820	13814	-14	-14	-15
	63.5	-3	-11	-7	1357	1361	1303	1244	1154	1251	1467	1958	1620	1721	1622	1697	6254	6067	7513	6353	6082	6891	1599	1942	1799	2170	2250	2223	5579	5971	5887	6160	5940	5795	1921	1840	1623	1949	2217	1897	11008	11629	10353	12860	12395	13603	-15	-14	-13
	64	-2.83	-9.83	-6.83	1342.17	1356.17	1266.17	1231.17	1161.17	1235.17	1438.17	1956.17	1590.17	1694.17	1626.17	1705.17	6152.17	5895.17	7530.17	6142.17	6014.17	6710.17	1587.17	1954.17	1781.17	2217.17	2304.17	2234.17	5502.17	5844.17	5801.17	6041.17	5838.17	5666.17	1901.17	1837.17	1620.17	1920.17	2143.17	1869.17	11038.2	11578.2	10215.2	12636.2	12093.2	13318.2	-13.83	-13.83	-12.83
	64.5	-4.33	-12.33	-10.33	1376.67	1372.67	1310.67	1254.67	1176.67	1243.67	1470.67	1909.67	1597.67	1688.67	1600.67	1694.67	6054.67	5921.67	7411.67	6174.67	5985.67	6563.67	1582.67	1881.67	1776.67	2152.67	2289.67	2213.67	5450.67	5861.67	5809.67	6014.67	5824.67	5666.67	1891.67	1820.67	1608.67	1900.67	2135.67	1882.67	10824.7	11251.7	10084.7	12552.7	11812.7	12738.7	-13.33	-14.33	-15.33
	65	-3.83	-7.83	-6.83	1306.17	1298.17	1231.17	1212.17	1142.17	1203.17	1449.17	1935.17	1594.17	1678.17	1609.17	1670.17	5691.17	5553.17	6965.17	5720.17	5596.17	6174.17	1572.17	1894.17	1799.17	2141.17	2270.17	2233.17	5294.17	5653.17	5570.17	5687.17	5540.17	5300.17	1851.17	1828.17	1565.17	1931.17	2153.17	1856.17	10478.2	10839.2	9752.17	11966.2	11320.2	12700.2	-12.83	-12.83	-11.83
	65.5	-2.33	-10.33	-9.33	1309.67	1299.67	1235.67	1187.67	1123.67	1205.67	1442.67	1910.67	1579.67	1634.67	1610.67	1712.67	5601.67	5490.67	6870.67	5613.67	5448.67	6005.67	1574.67	1892.67	1758.67	2148.67	2231.67	2193.67	5158.67	5564.67	5532.67	5648.67	5390.67	5311.67	1790.67	1783.67	1560.67	1862.67	2116.67	1855.67	10545.7	10821.7	9828.67	11854.7	11531.7	12321.7	-15.33	-13.33	-12.33
	66	-0.67	-7.67	-5.67	1285.33	1288.33	1221.33	1199.33	1123.33	1178.33	1415.33	1849.33	1531.33	1607.33	1571.33	1655.33	5464.33	5380.33	6685.33	5430.33	5273.33	5844.33	1549.33	1851.33	1732.33	2169.33	2221.33	2154.33	5145.33	5522.33	5447.33	5588.33	5329.33	5223.33	1772.33	1719.33	1540.33	1857.33	2080.33	1824.33	10289.3	10678.3	9729.33	11343.3	11112.3	12297.3	-11.67	-12.67	-11.67
	66.5	-1.17	-10.17	-5.17	1262.83	1279.83	1219.83	1180.83	1108.83	1180.83	1393.83	1875.83	1540.83	1632.83	1549.83	1640.83	5388.83	5210.83	6377.83	5320.83	5090.83	5715.83	1533.83	1852.83	1700.83	2094.83	2153.83	2150.83	5039.83	5410.83	5354.83	5456.83	5263.83	5138.83	1773.83	1736.83	1528.83	1856.83	2049.83	1812.83	10052.8	10511.8	9576.83	11216.8	11040.8	12161.8	-15.17	-13.17	-15.17
	67	-3.33	-6.33	-4.33	1284.67	1272.67	1200.67	1174.67	1107.67	1168.67	1402.67	1857.67	1549.67	1616.67	1579.67	1650.67	5227.67	5163.67	6208.67	5109.67	4977.67	5551.67	1512.67	1816.67	1719.67	2091.67	2193.67	2274.67	5054.67	5381.67	5303.67	5393.67	5102.67	4985.67	1769.67	1753.67	1495.67	1897.67	2159.67	1883.67	9902.67	10121.7	9384.67	11136.7	10827.7	11797.7	-9.33	-8.33	-7.33
	67.5	-4.5	-9.5	-8.5	1283.5	1285.5	1206.5	1185.5	1135.5	1184.5	1368.5	1852.5	1526.5	1607.5	1548.5	1658.5	5175.5	5165.5	6065.5	5061.5	4919.5	5455.5	1497.5	1778.5	1668.5	2086.5	2129.5	2081.5	5046.5	5344.5	5319.5	5354.5	5108.5	4949.5	1738.5	1692.5	1495.5	1818.5	2047.5	1804.5	9635.5	9934.5	9178.5	10880.5	10451.5	11407.5	-14.5	-10.5	-12.5
	68	-4.17	-7.17	-4.17	1258.83	1270.83	1213.83	1181.83	1125.83	1180.83	1412.83	1837.83	1523.83	1618.83	1545.83	1638.83	5142.83	5055.83	5949.83	5001.83	4828.83	5325.83	1513.83	1763.83	1682.83	2061.83	2164.83	2120.83	4938.83	5303.83	5249.83	5234.83	5043.83	4932.83	1721.83	1700.83	1461.83	1818.83	2081.83	1801.83	9492.83	9812.83	9102.83	10841.8	10516.8	11308.8	-10.17	-11.17	-7.17
	68.5	-0.5	-9.5	-6.5	1269.5	1265.5	1214.5	1177.5	1127.5	1172.5	1355.5	1838.5	1516.5	1596.5	1552.5	1650.5	5008.5	4946.5	5766.5	4853.5	4664.5	5271.5	1497.5	1779.5	1664.5	2057.5	2143.5	2079.5	4947.5	5257.5	5184.5	5126.5	4952.5	4831.5	1686.5	1668.5	1468.5	1805.5	2070.5	1781.5	9291.5	9545.5	9034.5	10614.5	10415.5	11100.5	-11.5	-8.5	-7.5
	69	-2.17	-7.17	-6.17	1271.83	1256.83	1199.83	1180.83	1146.83	1180.83	1372.83	1808.83	1512.83	1627.83	1524.83	1606.83	5002.83	4911.83	5764.83	4791.83	4645.83	5178.83	1477.83	1709.83	1679.83	2057.83	2121.83	2084.83	4972.83	5249.83	5176.83	5108.83	4890.83	4753.83	1690.83	1665.83	1427.83	1794.83	2037.83	1777.83	8881.83	9049.83	8519.83	10057.8	9813.83	10539.8	-12.17	-11.17	-10.17
	69.5	0.17	-7.83	-5.83	1249.17	1266.17	1195.17	1181.17	1131.17	1171.17	1347.17	1801.17	1522.17	1585.17	1532.17	1617.17	4975.17	4907.17	5691.17	4704.17	4584.17	5107.17	1486.17	1699.17	1632.17	2029.17	2107.17	2088.17	4908.17	5179.17	5165.17	5053.17	4880.17	4782.17	1684.17	1614.17	1441.17	1800.17	2066.17	1795.17	8976.17	9100.17	8545.17	9955.17	9751.17	10510.2	-9.83	-9.83	-8.83
	70	1.33	-6.67	-2.67	1247.33	1240.33	1180.33	1185.33	1126.33	1181.33	1370.33	1842.33	1523.33	1564.33	1526.33	1619.33	4855.33	4790.33	5453.33	4643.33	4495.33	4933.33	1489.33	1666.33	1622.33	2013.33	2110.33	2080.33	4904.33	5197.33	5101.33	4998.33	4747.33	4648.33	1677.33	1637.33	1423.33	1805.33	2069.33	1757.33	8666.33	8991.33	8536.33	9859.33	9621.33	10506.3	-11.67	-8.67	-9.67
	70.5	-1.83	-5.83	-2.83	1227.17	1241.17	1182.17	1144.17	1118.17	1148.17	1324.17	1785.17	1525.17	1562.17	1510.17	1597.17	4660.17	4639.17	5282.17	4404.17	4331.17	4792.17	1462.17	1604.17	1616.17	2002.17	2096.17	2066.17	4766.17	5046.17	5044.17	4813.17	4619.17	4593.17	1651.17	1607.17	1416.17	1770.17	2026.17	1755.17	8559.17	8863.17	8434.17	9515.17	9380.17	10150.2	-8.83	-8.83	-8.83
	71	-3.17	-8.17	-7.17	1237.83	1246.83	1163.83	1164.83	1122.83	1165.83	1327.83	1793.83	1524.83	1564.83	1511.83	1558.83	4709.83	4616.83	5242.83	4407.83	4278.83	4680.83	1459.83	1507.83	1560.83	2012.83	2082.83	2009.83	4745.83	5053.83	5009.83	4880.83	4579.83	4523.83	1605.83	1574.83	1381.83	1763.83	2031.83	1753.83	8492.83	8753.83	8456.83	9296.83	9041.83	10054.8	-11.17	-11.17	-11.17
	71.5	-5	-9	-7	1222	1227	1167	1162	1136	1156	1341	1800	1520	1522	1518	1598	4623	4574	5161	4266	4228	4584	1452	1437	1554	1983	2020	1983	4695	5060	4964	4815	4556	4481	1611	1562	1351	1737	2031	1742	8243	8566	8193	9113	8816	9813	-9	-10	-9
[truncated: 111 more columns]

## Sheet: Fig.S16
	Fig.S16
	Time (h)	+ve			ade-arg I			ade-arg II			ade-arg III			ade-arg IV			ade-cys I			ade-cys II			ade-cys III			ade-cys IV			ade-his I			ade-his II			ade-his III			ade-his IV			ade-leu I			ade-leu II			ade-leu III
	replicate	repl.1	repl.2	repl.3	repl.1	repl.2	repl.3	repl.1	repl.2	repl.3	repl.1	repl.2	repl.3	repl.1	repl.2	repl.3	repl.1	repl.2	repl.3	repl.1	repl.2	repl.3	repl.1	repl.2	repl.3	repl.1	repl.2	repl.3	repl.1	repl.2	repl.3	repl.1	repl.2	repl.3	repl.1	repl.2	repl.3	repl.1	repl.2	repl.3	repl.1	repl.2	repl.3	repl.1	repl.2	repl.3	repl.1	repl.2	repl.3
	0	222.5	145.5	184	526.5	546.5	529.5	631.5	520.5	509.5	885.5	864.5	979.5	758.5	687.5	691.5	330.5	329.5	263.5	268.5	243.5	293.5	298.5	317.5	279.5	283.5	273.5	275.5	542.5	573.5	469.5	739.5	629.5	585.5	730.5	894.5	758.5	778.5	632.5	685.5	652.5	469.5	562.5	601.5	499.5	530.5	534.5	551.5	564.5
	0.5	197.33	119.33	158.33	532.33	535.33	526.33	658.33	527.33	528.33	854.33	791.33	983.33	779.33	710.33	715.33	321.33	307.33	254.33	267.33	260.33	284.33	269.33	291.33	247.33	260.33	250.33	238.33	556.33	572.33	488.33	772.33	638.33	576.33	723.33	856.33	753.33	719.33	647.33	670.33	623.33	474.33	579.33	559.33	557.33	524.33	498.33	504.33	534.33
	1	213.33	105.33	159.33	524.33	535.33	520.33	650.33	521.33	541.33	864.33	819.33	993.33	736.33	731.33	714.33	318.33	317.33	194.33	285.33	266.33	280.33	272.33	277.33	267.33	261.33	256.33	219.33	550.33	557.33	480.33	791.33	619.33	599.33	740.33	866.33	771.33	746.33	631.33	661.33	573.33	512.33	597.33	615.33	587.33	542.33	473.33	497.33	520.33
	1.5	202.5	143.5	173	519.5	539.5	537.5	656.5	561.5	542.5	908.5	834.5	1004.5	757.5	740.5	720.5	327.5	334.5	190.5	278.5	261.5	284.5	284	297.5	270.5	269.5	263.5	254.5	569.5	583.5	516.5	801.5	642.5	639.5	752.5	926.5	781.5	768.5	651.5	674.5	521.5	505.5	588.5	583.5	585.5	551.5	494.5	521.5	538.5
	2	199.17	111.17	155.17	538.17	568.17	508.17	661.17	538.17	539.17	908.17	829.17	1009.17	761.17	747.17	717.17	319.17	320.17	196.17	291.17	257.17	286.17	284.17	297.17	271.17	262.17	265.17	252.17	594.17	601.17	521.17	824.17	661.17	631.17	738.17	892.17	772.17	719.17	645.17	690.17	579.17	532.17	626.17	611.17	609.17	574.17	484.17	499.17	513.17
	2.5	213.33	127.33	170.33	544.33	557.33	540.33	660.33	546.33	533.33	884.33	842.33	1016.33	791.33	705.33	737.33	313.33	328.33	208.33	286.33	277.33	285.33	303.83	318.33	289.33	277.33	275.33	250.33	624.33	611.33	533.33	820.33	661.33	649.33	760.33	911.33	789.33	737.33	649.33	690.33	538.33	542.33	623.33	650.33	642.33	590.33	480.33	501.33	529.33
	3	214.33	119.33	166.83	528.33	572.33	534.33	682.33	556.33	538.33	901.33	852.33	1011.33	745.33	712.33	736.33	322.33	321.33	186.33	277.33	277.33	283.33	302.83	310.33	295.33	287.33	291.33	255.33	623.33	519.33	577.33	837.33	677.33	646.33	743.33	888.33	756.33	731.33	662.33	675.33	541.33	507.33	621.33	628.33	614.33	585.33	488.33	500.33	519.33
	3.5	214.33	127.33	170.83	536.33	550.33	524.33	678.33	555.33	556.33	917.33	847.33	1026.33	726.33	708.33	726.33	337.33	333.33	202.33	283.33	279.33	277.33	307.33	324.33	290.33	285.33	302.33	274.33	647.33	528.33	579.33	866.33	696.33	678.33	733.33	897.33	777.33	718.33	655.33	673.33	546.33	529.33	625.33	634.33	625.33	579.33	494.33	505.33	517.33
	4	211.67	137.67	174.67	539.67	547.67	514.67	676.67	551.67	518.67	885.67	847.67	1038.67	776.67	745.67	734.67	330.67	330.67	224.67	287.67	306.67	281.67	305.67	316.67	294.67	286.67	281.67	247.67	625.67	543.67	597.67	855.67	680.67	671.67	745.67	867.67	768.67	709.67	637.67	641.67	545.67	498.67	578.67	589.67	616.67	539.67	476.67	496.67	509.67
	4.5	232.67	130.67	181.67	560.67	569.67	537.67	680.67	581.67	550.67	902.67	849.67	1024.67	764.67	745.67	738.67	341.67	351.67	206.67	275.67	278.67	293.67	311.67	328.67	294.67	291.67	285.67	263.67	664.67	583.67	603.67	859.67	694.67	683.67	770.67	894.67	758.67	726.67	653.67	672.67	528.67	506.67	594.67	595.67	573.67	564.67	489.67	492.67	516.67
	5	196.83	124.83	160.83	561.83	573.83	537.83	663.83	561.83	549.83	894.83	842.83	1008.83	744.83	710.83	700.83	336.83	341.83	202.83	282.83	282.83	283.83	310.83	321.83	299.83	305.83	289.83	263.83	676.83	574.83	506.83	886.83	690.83	715.83	773.83	916.83	757.83	682.83	650.83	676.83	513.83	515.83	584.83	597.83	575.83	560.83	478.83	492.83	516.83
	5.5	228.33	183.33	205.83	562.33	588.33	529.33	683.33	563.33	551.33	900.33	858.33	1007.33	737.33	726.33	706.33	335.33	344.33	202.33	285.33	266.33	279.33	309.83	314.33	305.33	303.33	298.33	269.33	693.33	580.33	530.33	888.33	724.33	711.33	754.33	871.33	755.33	709.33	629.33	679.33	564.33	547.33	627.33	634.33	640.33	599.33	483.33	494.33	519.33
	6	211	163	187	577	616	566	691	593	542	895	864	1008	740	716	715	353	360	214	303	288	297	323	324	322	299	300	273	732	617	580	868	733	729	785	859	763	665	646	658	570	539	614	665	635	604	479	483	518
	6.5	194	144	169	565	594	550	683	578	537	880	851	1019	744	723	724	342	325	217	299	281	289	331.5	337	326	312	322	288	705	609	560	884	723	730	783	894	782	681	661	676	643	542	596	656	618	596	492	501	520
	7	189.67	129.67	159.67	569.67	595.67	552.67	692.67	578.67	553.67	884.67	848.67	1019.67	739.67	719.67	709.67	334.67	337.67	232.67	301.67	296.67	315.67	327.17	333.67	320.67	316.67	298.67	328.67	589.67	643.67	547.67	882.67	718.67	728.67	774.67	877.67	769.67	666.67	631.67	673.67	527.67	513.67	597.67	601.67	609.67	566.67	482.67	483.67	514.67
	7.5	192	150	171	562	610	572	677	597	545	911	866	996	738	735	721	330	342	218	290	292	304	336	349	323	311	305	280	610	624	562	881	720	718	747	866	773	674	628	646	615	505	583	636	602	592	472	492	505
	8	148.67	54.67	101.67	569.67	601.67	566.67	702.67	577.67	547.67	862.67	852.67	1003.67	743.67	725.67	701.67	334.67	349.67	226.67	299.67	284.67	307.67	334.67	345.67	323.67	304.67	292.67	308.67	622.67	643.67	551.67	876.67	731.67	726.67	783.67	890.67	761.67	668.67	622.67	660.67	525.67	535.67	583.67	630.67	600.67	568.67	485.67	499.67	510.67
	8.5	149.67	54.67	102.17	570.67	587.67	552.67	688.67	590.67	537.67	851.67	856.67	1022.67	770.67	717.67	718.67	336.67	330.67	225.67	299.67	272.67	288.67	330.67	341.67	319.67	305.67	310.67	266.67	635.67	633.67	575.67	875.67	744.67	724.67	780.67	887.67	757.67	678.67	651.67	674.67	522.67	535.67	613.67	633.67	624.67	557.67	483.67	492.67	503.67
	9	121.33	37.33	79.33	593.33	586.33	554.33	705.33	594.33	550.33	855.33	851.33	1004.33	744.33	708.33	725.33	343.33	348.33	244.33	315.33	281.33	304.33	344.83	356.33	333.33	304.33	302.33	263.33	598.33	653.33	576.33	880.33	727.33	717.33	796.33	869.33	782.33	672.33	628.33	676.33	612.33	494.33	564.33	619.33	626.33	554.33	484.33	494.33	510.33
	9.5	118.33	47.33	82.83	561.33	590.33	555.33	686.33	605.33	555.33	868.33	854.33	1015.33	742.33	710.33	705.33	344.33	330.33	224.33	315.33	290.33	312.33	342.33	346.33	338.33	301.33	300.33	285.33	645.33	675.33	572.33	900.33	715.33	727.33	766.33	895.33	779.33	667.33	622.33	668.33	522.33	507.33	588.33	602.33	602.33	551.33	482.33	493.33	509.33
	10	108.17	44.17	76.17	570.17	585.17	572.17	690.17	589.17	570.17	867.17	831.17	995.17	716.17	690.17	690.17	349.17	334.17	235.17	317.17	307.17	307.17	334.17	330.17	338.17	310.17	292.17	276.17	656.17	676.17	596.17	894.17	748.17	712.17	761.17	894.17	761.17	661.17	614.17	673.17	585.17	513.17	573.17	579.17	567.17	568.17	474.17	500.17	505.17
	10.5	110.33	19.33	64.83	556.33	583.33	545.33	687.33	591.33	551.33	868.33	844.33	979.33	723.33	687.33	684.33	346.33	346.33	235.33	305.33	296.33	304.33	340.33	345.33	335.33	307.33	304.33	285.33	661.33	699.33	605.33	870.33	722.33	738.33	771.33	910.33	765.33	698.33	640.33	634.33	495.33	480.33	574.33	607.33	611.33	562.33	483.33	508.33	506.33
	11	120.83	32.83	76.83	570.83	585.83	562.83	709.83	610.83	566.83	881.83	849.83	978.83	739.83	691.83	696.83	359.83	363.83	244.83	306.83	294.83	316.83	348.33	352.83	343.83	307.83	309.83	302.83	684.83	706.83	629.83	886.83	752.83	726.83	797.83	916.83	769.83	659.83	623.83	657.83	525.83	510.83	579.83	616.83	605.83	574.83	507.83	493.83	521.83
	11.5	62.33	-19.67	21.33	540.33	594.33	537.33	699.33	573.33	573.33	852.33	827.33	970.33	705.33	679.33	674.33	330.33	345.33	250.33	301.33	307.33	318.33	336.83	335.33	338.33	303.33	289.33	269.33	671.33	727.33	632.33	897.33	754.33	727.33	760.33	870.33	757.33	659.33	624.33	619.33	496.33	500.33	554.33	621.33	577.33	528.33	483.33	498.33	510.33
	12	53.17	-56.83	-1.83	549.17	556.17	537.17	676.17	583.17	546.17	879.17	851.17	971.17	722.17	698.17	654.17	350.17	339.17	235.17	311.17	283.17	301.17	349.17	354.17	344.17	332.17	309.17	337.17	687.17	733.17	623.17	888.17	620.17	717.17	791.17	871.17	746.17	651.17	612.17	642.17	512.17	504.17	581.17	579.17	573.17	557.17	495.17	497.17	516.17
	12.5	47.33	-43.67	1.83	553.33	576.33	528.33	673.33	586.33	578.33	846.33	854.33	981.33	717.33	690.33	670.33	344.33	344.33	245.33	315.33	291.33	303.33	356.33	360.33	352.33	331.33	313.33	306.33	691.33	747.33	650.33	894.33	636.33	728.33	772.33	853.33	753.33	658.33	610.33	636.33	549.33	491.33	581.33	584.33	567.33	540.33	482.33	482.33	504.33
	13	20.33	-73.67	-26.67	538.33	556.33	533.33	680.33	558.33	536.33	830.33	837.33	963.33	694.33	669.33	658.33	354.33	350.33	239.33	308.33	293.33	299.33	355.83	354.33	357.33	311.33	317.33	279.33	704.33	721.33	650.33	873.33	619.33	713.33	749.33	865.33	738.33	644.33	608.33	627.33	490.33	492.33	549.33	629.33	585.33	567.33	478.33	474.33	491.33
	13.5	12.67	-70.33	-28.83	523.67	572.67	527.67	663.67	554.67	534.67	827.67	814.67	967.67	700.67	668.67	657.67	340.67	343.67	245.67	318.67	302.67	290.67	344.17	352.67	335.67	320.67	313.67	294.67	690.67	715.67	647.67	888.67	633.67	720.67	762.67	863.67	747.67	631.67	595.67	635.67	512.67	503.67	571.67	610.67	574.67	544.67	479.67	475.67	486.67
	14	36.17	-50.83	-7.33	539.17	580.17	540.17	676.17	545.17	525.17	823.17	830.17	958.17	690.17	657.17	643.17	347.17	350.17	262.17	313.17	309.17	313.17	364.67	366.17	363.17	363.17	349.17	299.17	721.17	750.17	658.17	892.17	630.17	713.17	719.17	838.17	732.17	645.17	584.17	609.17	565.17	487.17	549.17	576.17	577.17	529.17	471.17	497.17	503.17
	14.5	26.17	-68.83	-21.33	539.17	570.17	540.17	661.17	542.17	544.17	824.17	795.17	939.17	685.17	647.17	648.17	342.17	347.17	256.17	314.17	300.17	315.17	385.17	393.17	377.17	357.17	354.17	327.17	755.17	752.17	684.17	854.17	639.17	714.17	749.17	854.17	719.17	626.17	571.17	620.17	607.17	509.17	568.17	573.17	571.17	536.17	481.17	481.17	497.17
	15	34.17	-77.83	-21.83	530.17	555.17	523.17	635.17	544.17	541.17	799.17	793.17	945.17	674.17	653.17	625.17	356.17	347.17	262.17	320.17	289.17	307.17	368.17	380.17	356.17	359.17	344.17	333.17	740.17	756.17	672.17	784.17	611.17	622.17	737.17	845.17	711.17	621.17	578.17	598.17	481.17	442.17	541.17	564.17	578.17	517.17	467.17	493.17	477.17
	15.5	44.67	-69.33	-12.33	536.67	554.67	515.67	657.67	543.67	541.67	811.67	779.67	939.67	682.67	655.67	628.67	352.67	344.67	260.67	319.67	295.67	293.67	388.67	398.67	378.67	387.67	389.67	369.67	751.67	765.67	689.67	776.67	653.67	637.67	733.67	877.67	746.67	623.67	605.67	639.67	590.67	498.67	535.67	605.67	594.67	586.67	467.67	484.67	508.67
	16	9.33	-63.67	-27.17	523.33	551.33	526.33	657.33	536.33	533.33	784.33	780.33	953.33	671.33	642.33	630.33	356.33	343.33	259.33	310.33	295.33	292.33	383.83	398.33	369.33	398.33	403.33	363.33	759.33	770.33	701.33	753.33	639.33	631.33	739.33	827.33	726.33	606.33	568.33	611.33	497.33	489.33	542.33	586.33	601.33	557.33	471.33	471.33	492.33
	16.5	47.83	-70.17	-11.17	535.83	544.83	530.83	632.83	531.83	521.83	814.83	779.83	931.83	662.83	649.83	631.83	342.83	352.83	253.83	314.83	297.83	299.83	396.83	411.83	381.83	411.83	416.83	376.83	765.83	730.83	714.83	761.83	656.83	635.83	722.83	837.83	716.83	611.83	594.83	626.83	565.83	471.83	548.83	570.83	569.83	541.83	476.83	490.83	499.83
	17	75.5	-28.5	23.5	527.5	560.5	509.5	656.5	533.5	512.5	795.5	794.5	957.5	684.5	662.5	650.5	348.5	353.5	270.5	308.5	302.5	317.5	431	441.5	420.5	443.5	439.5	419.5	778.5	740.5	717.5	795.5	650.5	647.5	728.5	825.5	725.5	638.5	588.5	589.5	499.5	478.5	546.5	587.5	584.5	548.5	488.5	490.5	505.5
	17.5	27.17	-52.83	-12.83	538.17	533.17	532.17	643.17	526.17	528.17	812.17	801.17	954.17	697.17	657.17	629.17	358.17	344.17	274.17	316.17	302.17	299.17	442.17	452.17	432.17	482.17	463.17	431.17	785.17	761.17	739.17	763.17	678.17	636.17	740.17	865.17	714.17	632.17	588.17	611.17	549.17	486.17	525.17	570.17	574.17	513.17	473.17	497.17	499.17
	18	39.83	-52.17	-6.17	517.83	535.83	524.83	631.83	520.83	520.83	792.83	811.83	953.83	694.83	661.83	646.83	358.83	357.83	270.83	326.83	300.83	300.83	466.33	464.83	467.83	496.83	476.83	458.83	800.83	750.83	752.83	800.83	653.83	646.83	713.83	833.83	713.83	608.83	582.83	605.83	499.83	459.83	524.83	580.83	562.83	538.83	473.83	483.83	486.83
	18.5	40.67	-57.33	-8.33	522.67	527.67	514.67	626.67	534.67	534.67	780.67	795.67	932.67	691.67	643.67	634.67	347.67	363.67	258.67	321.67	305.67	306.67	467.17	481.67	452.67	522.67	509.67	465.67	812.67	781.67	737.67	793.67	689.67	648.67	716.67	819.67	710.67	622.67	589.67	596.67	535.67	464.67	535.67	542.67	558.67	533.67	482.67	491.67	501.67
	19	61.17	-42.83	9.17	523.17	521.17	512.17	626.17	528.17	521.17	775.17	790.17	940.17	676.17	648.17	634.17	342.17	352.17	275.17	311.17	299.17	290.17	499.67	524.17	475.17	551.17	559.17	534.17	821.17	775.17	752.17	777.17	672.17	647.17	766.17	864.17	748.17	672.17	616.17	637.17	488.17	456.17	510.17	570.17	573.17	542.17	519.17	521.17	514.17
	19.5	51.33	-60.67	-4.67	523.33	502.33	513.33	624.33	527.33	504.33	782.33	783.33	960.33	668.33	653.33	619.33	336.33	335.33	274.33	311.33	290.33	286.33	463.83	485.33	442.33	525.33	534.33	512.33	824.33	790.33	750.33	788.33	645.33	637.33	715.33	842.33	675.33	615.33	590.33	631.33	473.33	450.33	499.33	542.33	554.33	539.33	497.33	502.33	491.33
	20	43.83	-31.17	6.33	522.83	513.83	495.83	614.83	509.83	501.83	780.83	780.83	923.83	672.83	639.83	616.83	345.83	346.83	252.83	319.83	283.83	296.83	483.33	503.83	462.83	562.83	575.83	517.83	828.83	799.83	706.83	782.83	667.83	647.83	701.83	834.83	711.83	605.83	589.83	592.83	533.83	457.83	511.83	578.83	559.83	537.83	486.83	488.83	507.83
	20.5	32.83	-46.17	-6.67	540.83	525.83	532.83	637.83	525.83	537.83	754.83	757.83	916.83	649.83	629.83	620.83	366.83	357.83	272.83	304.83	296.83	305.83	488.33	506.83	469.83	547.83	557.83	547.83	847.83	825.83	734.83	823.83	674.83	643.83	715.83	829.83	689.83	593.83	560.83	597.83	449.83	463.83	512.83	544.83	554.83	514.83	479.83	474.83	488.83
	21	56.33	-52.67	1.83	508.33	515.33	487.33	608.33	495.33	492.33	750.33	756.33	911.33	649.33	629.33	600.33	315.33	336.33	243.33	297.33	288.33	290.33	502.33	521.33	483.33	571.33	597.33	556.33	817.33	803.33	703.33	766.33	649.33	631.33	699.33	836.33	666.33	608.33	574.33	584.33	466.33	442.33	512.33	540.33	539.33	523.33	477.33	474.33	484.33
	21.5	40	-65	-12.5	490	500	494	586	496	479	741	733	903	643	610	594	330	326	261	292	283	278	502	530	474	593	592	584	786	805	708	770	645	633	689	817	695	604	571	579	466	435	487	560	542	537	470	467	508
	22	43.17	-53.83	-5.33	492.17	499.17	485.17	565.17	468.17	479.17	765.17	794.17	901.17	629.17	613.17	596.17	326.17	317.17	233.17	274.17	270.17	264.17	510.17	533.17	487.17	637.17	620.17	595.17	775.17	792.17	700.17	761.17	617.17	605.17	702.17	840.17	679.17	604.17	572.17	592.17	454.17	448.17	500.17	547.17	536.17	527.17	474.17	488.17	486.17
	22.5	58.5	-45.5	6.5	464.5	475.5	474.5	561.5	468.5	458.5	757.5	749.5	902.5	645.5	596.5	594.5	310.5	305.5	225.5	268.5	242.5	256.5	553	565.5	540.5	634.5	648.5	656.5	763.5	789.5	688.5	703.5	594.5	573.5	721.5	828.5	694.5	578.5	588.5	596.5	497.5	440.5	503.5	547.5	544.5	519.5	491.5	509.5	510.5
	23	40	-49	-4.5	467	487	458	552	474	455	749	738	880	653	633	613	298	304	222	268	249	244	561.5	588	535	662	677	643	783	806	700	722	599	574	678	805	700	609	559	560	466	452	501	559	547	534	479	502	492
	23.5	65.17	-55.83	4.67	479.17	483.17	455.17	553.17	470.17	457.17	751.17	750.17	887.17	633.17	601.17	581.17	308.17	302.17	223.17	276.17	250.17	256.17	569.67	606.17	533.17	696.17	688.17	678.17	803.17	820.17	700.17	722.17	591.17	598.17	685.17	819.17	719.17	589.17	560.17	588.17	531.17	449.17	493.17	572.17	547.17	525.17	507.17	504.17	497.17
	24	71	-57	7	489	495	475	571	483	465	738	728	864	619	594	566	311	317	245	281	252	257	577.5	610	545	692	705	669	840	853	749	738	625	596	682	827	691	594	547	594	463	437	524	566	540	518	484	508	505
	24.5	90	-27	31.5	485	488	498	573	484	478	723	730	862	621	566	580	317	314	242	275	272	258	588	622	554	713	700	675	848	856	789	782	662	598	676	791	662	576	540	569	463	420	495	552	548	525	496	490	500
	25	103.33	1.33	52.33	482.33	509.33	468.33	574.33	461.33	471.33	731.33	728.33	887.33	615.33	579.33	582.33	327.33	323.33	242.33	281.33	273.33	284.33	589.33	635.33	543.33	705.33	724.33	710.33	873.33	917.33	799.33	789.33	651.33	618.33	680.33	833.33	667.33	578.33	526.33	567.33	498.33	420.33	494.33	546.33	523.33	502.33	481.33	483.33	496.33
	25.5	77.5	-39.5	19	465.5	504.5	467.5	569.5	457.5	446.5	725.5	760.5	853.5	600.5	573.5	565.5	299.5	306.5	228.5	267.5	242.5	251.5	613	647.5	578.5	745.5	747.5	738.5	851.5	829.5	787.5	765.5	615.5	590.5	683.5	784.5	660.5	574.5	556.5	553.5	463.5	444.5	491.5	517.5	519.5	489.5	482.5	481.5	494.5
	26	101.83	-27.17	37.33	476.83	482.83	470.83	549.83	466.83	445.83	717.83	714.83	878.83	600.83	559.83	555.83	299.83	294.83	229.83	252.83	258.83	253.83	623.83	661.83	585.83	746.83	773.83	787.83	851.83	874.83	785.83	753.83	626.83	584.83	680.83	759.83	642.83	572.83	536.83	555.83	460.83	436.83	489.83	539.83	540.83	515.83	482.83	482.83	496.83
	26.5	77.33	-25.67	25.83	445.33	495.33	467.33	543.33	455.33	462.33	700.33	722.33	835.33	582.33	569.33	565.33	296.33	296.33	230.33	275.33	245.33	256.33	642.33	686.33	598.33	772.33	796.33	774.33	884.33	903.33	850.33	738.33	610.33	576.33	707.33	795.33	627.33	557.33	531.33	577.33	461.33	434.33	503.33	533.33	536.33	494.33	476.33	493.33	506.33
	27	83.5	-40.5	21.5	483.5	508.5	474.5	590.5	479.5	458.5	699.5	705.5	827.5	596.5	547.5	543.5	309.5	314.5	229.5	269.5	268.5	263.5	645	707.5	582.5	766.5	805.5	782.5	940.5	954.5	869.5	785.5	651.5	632.5	669.5	791.5	651.5	549.5	522.5	572.5	458.5	430.5	502.5	533.5	507.5	513.5	482.5	474.5	480.5
	27.5	98	-7	45.5	471	513	482	570	463	466	681	692	833	575	553	536	328	311	249	277	256	259	674	740	608	804	815	813	939	941	888	784	650	638	667	765	656	543	535	564	458	430	484	525	514	484	464	471	474
	28	54	-57	-1.5	494	527	487	569	473	475	671	667	812	588	526	524	323	318	241	294	270	265	687.5	751	624	817	820	811	1008	1014	914	795	660	656	685	782	640	562	524	553	495	451	497	510	510	481	494	487	485
	28.5	61	-56	2.5	454	505	475	560	464	458	688	670	816	573	546	513	310	308	227	257	248	262	706	780	632	831	857	845	966	993	935	778	660	629	673	757	667	541	523	553	431	427	483	532	522	496	483	482	501
	29	95.83	-14.17	40.83	435.83	476.83	438.83	515.83	432.83	428.83	676.83	672.83	790.83	554.83	535.83	521.83	279.83	272.83	200.83	233.83	228.83	214.83	740.83	827.83	653.83	872.83	879.83	865.83	922.83	957.83	883.83	718.83	579.83	580.83	676.83	780.83	644.83	575.83	521.83	564.83	445.83	434.83	484.83	515.83	521.83	470.83	485.83	491.83	496.83
	29.5	114.67	-12.33	51.17	443.67	472.67	443.67	502.67	432.67	416.67	689.67	649.67	794.67	546.67	523.67	509.67	270.67	273.67	206.67	231.67	219.67	223.67	751.67	851.67	651.67	891.67	880.67	884.67	943.67	966.67	913.67	738.67	599.67	573.67	669.67	796.67	668.67	546.67	517.67	560.67	450.67	413.67	488.67	522.67	518.67	481.67	486.67	483.67	497.67
	30	127.17	1.17	64.17	442.17	460.17	446.17	506.17	417.17	425.17	665.17	627.17	794.17	558.17	530.17	508.17	277.17	262.17	202.17	229.17	235.17	216.17	767.67	876.17	659.17	887.17	935.17	903.17	969.17	975.17	923.17	725.17	608.17	572.17	649.17	778.17	643.17	560.17	517.17	550.17	449.17	419.17	491.17	531.17	517.17	501.17	470.17	492.17	499.17
	30.5	105	-10	47.5	451	460	441	515	416	419	652	610	776	535	502	482	277	267	207	233	223	212	801	925	677	890	934	918	967	965	933	736	592	587	658	770	659	552	513	545	462	437	500	518	536	491	475	489	493
	31	119.17	11.17	65.17	434.17	456.17	439.17	498.17	413.17	419.17	643.17	619.17	761.17	516.17	502.17	476.17	274.17	259.17	195.17	240.17	222.17	220.17	825.67	961.17	690.17	925.17	978.17	938.17	993.17	988.17	931.17	725.17	598.17	563.17	667.17	791.17	657.17	527.17	519.17	534.17	463.17	434.17	491.17	545.17	534.17	485.17	492.17	477.17	486.17
	31.5	138	10	74	391	422	414	478	380	383	657	628	765	532	495	498	235	230	156	192	195	183	849.5	994	705	959	979	962	919	930	867	663	531	520	653	771	630	560	508	549	465	443	518	539	520	498	492	508	507
	32	126	4	65	391	422	414	478	380	383	652	624	779	538	517	490	235	230	156	192	195	183	889.5	1059	720	1000	993	990	919	930	867	663	531	520	656	765	651	558	523	563	461	432	511	530	549	505	499	500	509
	32.5	146	19	82.5	388	409	404	468	387	395	633	607	756	524	485	474	236	229	149	183	182	178	923.5	1101	746	993	1008	979	935	934	883	665	529	504	663	780	640	542	502	551	465	447	515	530	531	484	486	488	499
	33	121.83	10.83	66.33	368.83	425.83	395.83	440.83	369.83	381.83	647.83	633.83	773.83	536.83	516.83	503.83	237.83	208.83	143.83	179.83	167.83	156.83	1001.83	1205.83	797.83	1059.83	1073.83	1065.83	928.83	910.83	874.83	642.83	512.83	503.83	696.83	819.83	666.83	574.83	523.83	570.83	468.83	429.83	508.83	550.83	543.83	494.83	517.83	510.83	519.83
	33.5	166.5	41.5	104	356.5	390.5	394.5	422.5	345.5	359.5	636.5	598.5	768.5	533.5	494.5	478.5	209.5	194.5	129.5	157.5	160.5	137.5	1019.5	1241.5	797.5	1038.5	1062.5	1073.5	884.5	930.5	841.5	616.5	504.5	483.5	695.5	799.5	684.5	555.5	508.5	553.5	490.5	466.5	533.5	562.5	552.5	507.5	536.5	534.5	531.5
	34	141	20	80.5	370	411	395	439	371	381	619	576	742	501	482	469	239	234	148	172	162	157	1029	1291	767	1041	1079	1071	948	965	909	674	533	512	660	760	645	536	497	555	465	458	515	543	522	505	513	502	491
	34.5	151.67	16.67	84.17	389.67	409.67	402.67	445.67	374.67	388.67	607.67	582.67	751.67	501.67	468.67	467.67	238.67	214.67	143.67	188.67	184.67	170.67	1097.17	1391.67	802.67	1093.67	1112.67	1116.67	978.67	982.67	918.67	643.67	530.67	513.67	644.67	771.67	632.67	538.67	512.67	553.67	491.67	474.67	526.67	544.67	537.67	486.67	521.67	512.67	506.67
	35	149.67	24.67	87.17	368.67	410.67	390.67	455.67	366.67	382.67	613.67	560.67	732.67	495.67	465.67	454.67	243.67	219.67	139.67	180.67	170.67	165.67	1137.17	1457.67	816.67	1085.67	1133.67	1115.67	978.67	992.67	949.67	671.67	528.67	516.67	655.67	790.67	645.67	514.67	501.67	542.67	491.67	467.67	521.67	555.67	529.67	526.67	498.67	509.67	521.67
	35.5	120.83	13.83	67.33	370.83	395.83	388.83	444.83	362.83	364.83	590.83	560.83	737.83	487.83	452.83	438.83	224.83	214.83	128.83	171.83	184.83	158.83	1200.33	1539.83	860.83	1093.83	1131.83	1134.83	986.83	1004.83	955.83	661.83	516.83	517.83	663.83	750.83	649.83	544.83	498.83	537.83	485.83	455.83	525.83	547.83	530.83	510.83	490.83	501.83	502.83
	36	132.83	15.83	74.33	373.83	416.83	384.83	441.83	356.83	371.83	575.83	559.83	708.83	482.83	455.83	444.83	228.83	213.83	143.83	179.83	178.83	158.83	1257.83	1642.83	872.83	1185.83	1201.83	1175.83	991.83	1015.83	960.83	666.83	530.83	515.83	661.83	747.83	663.83	561.83	507.83	569.83	474.83	453.83	550.83	561.83	551.83	506.83	498.83	506.83	515.83
	36.5	158.33	44.33	101.33	360.33	394.33	381.33	432.33	356.33	376.33	584.33	551.33	723.33	474.33	457.33	435.33	230.33	207.33	126.33	168.33	170.33	153.33	1314.33	1746.33	882.33	1159.33	1194.33	1175.33	986.33	1015.33	958.33	663.33	528.33	489.33	651.33	773.33	660.33	553.33	520.33	540.33	472.33	461.33	521.33	532.33	540.33	511.33	509.33	491.33	504.33
	37	140	17	78.5	351	389	386	433	365	368	561	554	709	465	454	425	234	210	136	168	174	154	1389	1880	898	1161	1210	1195	992	1007	971	668	539	491	666	760	624	521	475	537	490	460	524	542	541	516	521	503	517
	37.5	162.5	30.5	96.5	353.5	377.5	385.5	430.5	357.5	366.5	573.5	569.5	720.5	484.5	482.5	450.5	227.5	227.5	124.5	168.5	169.5	151.5	1503.5	2027.5	979.5	1263.5	1290.5	1312.5	971.5	1001.5	979.5	639.5	530.5	508.5	680.5	811.5	668.5	560.5	526.5	590.5	495.5	469.5	543.5	566.5	547.5	523.5	528.5	555.5	523.5
	38	147.17	26.17	86.67	350.17	392.17	371.17	417.17	341.17	360.17	573.17	559.17	759.17	496.17	480.17	449.17	226.17	228.17	132.17	161.17	166.17	154.17	1564.67	2129.17	1000.17	1248.17	1264.17	1268.17	960.17	996.17	949.17	657.17	522.17	490.17	702.17	796.17	718.17	562.17	509.17	550.17	496.17	467.17	541.17	567.17	567.17	502.17	529.17	530.17	530.17
	38.5	159.67	21.67	90.67	358.67	388.67	382.67	418.67	348.67	362.67	492.67	481.67	665.67	425.67	402.67	395.67	233.67	221.67	125.67	174.67	170.67	154.67	1521.67	2095.67	947.67	1240.67	1268.67	1253.67	973.67	998.67	961.67	645.67	520.67	516.67	663.67	734.67	629.67	514.67	505.67	541.67	499.67	499.67	542.67	557.67	551.67	532.67	512.67	506.67	526.67
	39	137	19	78	341	375	370	415	336	352	491	479	646	426	390	390	237	221	121	166	167	148	1589	2191	987	1281	1302	1279	971	1012	966	653	518	506	631	753	645	523	479	550	497	468	547	547	555	528	503	507	503
	39.5	163.17	26.17	94.67	347.17	387.17	379.17	420.17	338.17	353.17	506.17	474.17	634.17	403.17	392.17	379.17	228.17	224.17	130.17	163.17	166.17	151.17	1630.67	2268.17	993.17	1265.17	1322.17	1304.17	989.17	995.17	961.17	657.17	524.17	505.17	628.17	739.17	645.17	514.17	517.17	504.17	494.17	479.17	543.17	561.17	544.17	527.17	511.17	506.17	500.17
	40	162.17	40.17	101.17	330.17	378.17	356.17	410.17	340.17	350.17	491.17	453.17	644.17	413.17	394.17	363.17	231.17	215.17	124.17	164.17	159.17	147.17	1679.67	2336.17	1023.17	1300.17	1347.17	1357.17	954.17	976.17	949.17	647.17	514.17	502.17	652.17	745.17	626.17	539.17	481.17	525.17	503.17	491.17	579.17	578.17	582.17	543.17	519.17	513.17	499.17
	40.5	151.83	27.83	89.83	341.83	394.83	366.83	404.83	332.83	345.83	468.83	457.83	623.83	400.83	382.83	367.83	234.83	220.83	126.83	163.83	179.83	153.83	1725.33	2373.83	1076.83	1327.83	1370.83	1342.83	967.83	977.83	950.83	657.83	520.83	503.83	655.83	747.83	632.83	532.83	485.83	523.83	504.83	483.83	547.83	564.83	566.83	523.83	498.83	496.83	509.83
	41	169.33	35.33	102.33	347.33	405.33	355.33	435.33	365.33	364.33	467.33	454.33	627.33	383.33	367.33	353.33	261.33	243.33	143.33	189.33	185.33	175.33	1757.83	2426.33	1089.33	1348.33	1381.33	1360.33	1018.33	1039.33	993.33	694.33	565.33	530.33	665.33	725.33	651.33	512.33	471.33	509.33	506.33	455.33	560.33	565.33	572.33	530.33	510.33	504.33	515.33
	41.5	172	43	107.5	339	394	370	423	336	359	457	446	633	383	371	364	257	247	140	181	187	170	1831	2507	1155	1356	1402	1376	991	1019	998	679	537	526	629	748	645	524	480	528	506	487	571	586	560	541	509	506	493
	42	162.17	31.17	96.67	323.17	370.17	352.17	395.17	314.17	331.17	459.17	459.17	626.17	382.17	373.17	351.17	231.17	219.17	117.17	148.17	156.17	146.17	1866.17	2542.17	1190.17	1378.17	1419.17	1456.17	932.17	959.17	940.17	638.17	498.17	486.17	666.17	736.17	621.17	504.17	473.17	500.17	520.17	495.17	588.17	575.17	592.17	548.17	518.17	521.17	505.17
	42.5	141.5	11.5	76.5	332.5	368.5	347.5	404.5	333.5	339.5	447.5	438.5	593.5	361.5	352.5	328.5	249.5	245.5	136.5	189.5	180.5	155.5	1904.5	2584.5	1224.5	1373.5	1430.5	1450.5	982.5	1008.5	986.5	662.5	529.5	527.5	835.5	719.5	623.5	512.5	462.5	495.5	528.5	501.5	566.5	584.5	597.5	537.5	487.5	491.5	493.5
	43	146.33	8.33	77.33	329.33	381.33	346.33	417.33	326.33	350.33	442.33	417.33	583.33	368.33	344.33	342.33	252.33	239.33	132.33	177.33	182.33	162.33	1942.83	2628.33	1257.33	1426.33	1441.33	1455.33	985.33	1033.33	982.33	680.33	536.33	524.33	863.33	749.33	635.33	505.33	492.33	520.33	510.33	500.33	579.33	576.33	589.33	535.33	508.33	503.33	518.33
	43.5	144.17	3.17	73.67	317.17	368.17	365.17	394.17	323.17	329.17	437.17	417.17	577.17	362.17	358.17	340.17	241.17	239.17	134.17	174.17	173.17	170.17	2052.67	2765.17	1340.17	1452.17	1508.17	1464.17	1034.17	1071.17	1006.17	680.17	533.17	546.17	833.17	717.17	621.17	516.17	477.17	502.17	517.17	485.17	571.17	557.17	588.17	540.17	506.17	505.17	503.17
	44	176.5	31.5	104	292.5	341.5	312.5	365.5	271.5	291.5	442.5	419.5	599.5	372.5	354.5	338.5	213.5	205.5	105.5	144.5	134.5	121.5	2074	2726.5	1421.5	1479.5	1538.5	1497.5	868.5	879.5	879.5	604.5	466.5	463.5	841.5	743.5	681.5	517.5	476.5	510.5	534.5	522.5	593.5	604.5	603.5	543.5	531.5	518.5	521.5
	44.5	133.67	-9.33	62.17	313.67	341.67	324.67	375.67	311.67	321.67	423.67	410.67	596.67	371.67	335.67	326.67	243.67	221.67	119.67	157.67	163.67	147.67	2147.17	2845.67	1448.67	1511.67	1543.67	1520.67	927.67	962.67	933.67	640.67	509.67	487.67	860.67	734.67	635.67	506.67	495.67	516.67	533.67	516.67	593.67	590.67	604.67	552.67	503.67	509.67	521.67
	45	153.83	1.83	77.83	300.83	341.83	320.83	370.83	293.83	319.83	439.83	407.83	572.83	350.83	334.83	314.83	241.83	231.83	128.83	164.83	157.83	158.83	2203.33	2853.83	1552.83	1506.83	1572.83	1539.83	916.83	959.83	932.83	622.83	488.83	475.83	853.83	744.83	629.83	523.83	469.83	510.83	555.83	526.83	603.83	604.83	617.83	564.83	505.83	512.83	517.83
	45.5	154.67	-0.33	77.17	296.67	336.67	328.67	371.67	295.67	314.67	410.67	391.67	581.67	343.67	343.67	313.67	242.67	232.67	122.67	165.67	158.67	149.67	2242.17	2853.67	1630.67	1554.67	1546.67	1574.67	937.67	972.67	917.67	631.67	490.67	484.67	828.67	727.67	632.67	508.67	455.67	509.67	551.67	541.67	621.67	612.67	605.67	561.67	501.67	507.67	504.67
	46	156.33	5.33	80.83	303.33	345.33	332.33	371.33	296.33	309.33	414.33	389.33	566.33	335.33	345.33	310.33	242.33	252.33	130.33	170.33	172.33	165.33	2328.83	2907.33	1750.33	1575.33	1581.33	1593.33	935.33	952.33	928.33	617.33	505.33	482.33	862.33	754.33	636.33	507.33	472.33	502.33	569.33	540.33	609.33	621.33	627.33	573.33	506.33	510.33	518.33
	46.5	159	6	82.5	296	350	316	373	311	310	402	379	567	338	338	309	240	242	141	176	174	165	2432.5	2997	1868	1619	1664	1632	928	952	927	631	484	479	866	744	637	514	490	513	586	570	640	622	616	587	511	510	508
	47	153.33	2.33	77.83	295.33	332.33	315.33	361.33	287.33	304.33	400.33	374.33	559.33	329.33	326.33	306.33	246.33	263.33	137.33	172.33	165.33	159.33	2466.83	2986.33	1947.33	1617.33	1616.33	1649.33	914.33	958.33	923.33	629.33	483.33	477.33	848.33	725.33	655.33	506.33	464.33	510.33	577.33	563.33	631.33	644.33	628.33	591.33	517.33	518.33	515.33
	47.5	150.33	11.33	80.83	301.33	334.33	315.33	360.33	288.33	297.33	401.33	364.33	560.33	323.33	320.33	298.33	250.33	259.33	141.33	179.33	171.33	155.33	2550.83	3069.33	2032.33	1660.33	1669.33	1653.33	921.33	953.33	923.33	629.33	479.33	484.33	876.33	745.33	627.33	504.33	471.33	516.33	584.33	570.33	660.33	633.33	626.33	610.33	507.33	510.33	513.33
	48	133.67	6.67	70.17	293.67	330.67	303.67	361.67	286.67	294.67	390.67	372.67	566.67	320.67	328.67	295.67	258.67	251.67	147.67	177.67	176.67	172.67	2664.67	3114.67	2214.67	1718.67	1709.67	1692.67	908.67	950.67	934.67	620.67	484.67	475.67	860.67	741.67	646.67	509.67	478.67	503.67	579.67	566.67	675.67	632.67	646.67	613.67	513.67	518.67	529.67
	48.5	137.17	9.17	73.17	292.17	323.17	318.17	364.17	286.17	296.17	391.17	373.17	566.17	333.17	324.17	307.17	261.17	266.17	145.17	183.17	180.17	161.17	2747.17	3128.17	2366.17	1705.17	1741.17	1748.17	918.17	938.17	908.17	621.17	478.17	481.17	879.17	765.17	647.17	516.17	484.17	512.17	592.17	573.17	654.17	663.17	646.17	627.17	525.17	521.17	523.17
	49	135.83	18.83	77.33	267.83	309.83	290.83	324.83	268.83	273.83	406.83	377.83	593.83	334.83	335.83	305.83	242.83	233.83	131.83	148.83	155.83	141.83	2858.83	3205.83	2511.83	1745.83	1774.83	1764.83	861.83	877.83	857.83	578.83	446.83	437.83	889.83	764.83	649.83	519.83	488.83	519.83	615.83	589.83	685.83	686.83	663.83	628.83	521.83	526.83	533.83
	49.5	150	30	90	269	311	303	333	262	265	418	394	591	343	335	315	245	245	130	155	162	152	2932	3220	2644	1748	1798	1785	833	865	858	577	432	436	883	768	639	527	494	533	637	606	693	687	693	627	537	545	547
	50	140.33	13.33	76.83	274.33	305.33	297.33	337.33	266.33	275.33	410.33	384.33	576.33	318.33	320.33	306.33	260.33	255.33	142.33	166.33	172.33	160.33	3019.33	3235.33	2803.33	1753.33	1809.33	1790.33	860.33	890.33	851.33	589.33	447.33	452.33	870.33	783.33	671.33	531.33	473.33	522.33	615.33	606.33	703.33	684.33	699.33	631.33	528.33	529.33	532.33
	50.5	153.17	19.17	86.17	266.17	304.17	290.17	336.17	274.17	277.17	388.17	366.17	570.17	312.17	327.17	292.17	259.17	264.17	143.17	178.17	168.17	158.17	3071.67	3234.17	2909.17	1778.17	1838.17	1817.17	868.17	886.17	867.17	594.17	446.17	454.17	891.17	758.17	668.17	513.17	477.17	514.17	626.17	636.17	706.17	693.17	683.17	629.17	525.17	527.17	540.17
	51	144.67	17.67	81.17	274.67	316.67	285.67	338.67	256.67	287.67	401.67	328.67	562.67	306.67	302.67	281.67	283.67	272.67	174.67	185.67	189.67	187.67	3152.17	3259.67	3044.67	1827.67	1845.67	1824.67	880.67	921.67	909.67	607.67	475.67	459.67	861.67	773.67	649.67	512.67	473.67	510.67	612.67	631.67	675.67	681.67	683.67	646.67	514.67	523.67	511.67
	51.5	164.67	19.67	92.17	257.67	278.67	284.67	315.67	251.67	268.67	412.67	376.67	599.67	321.67	318.67	299.67	253.67	248.67	141.67	169.67	157.67	152.67	3266.17	3361.67	3170.67	1862.67	1945.67	1894.67	822.67	826.67	821.67	554.67	434.67	431.67	870.67	757.67	661.67	521.67	487.67	521.67	658.67	646.67	705.67	718.67	742.67	665.67	534.67	532.67	535.67
	52	140.67	8.67	74.67	279.67	308.67	296.67	346.67	264.67	281.67	387.67	345.67	569.67	297.67	299.67	287.67	287.67	301.67	172.67	193.67	191.67	180.67	3283.67	3318.67	3248.67	1882.67	1887.67	1859.67	883.67	913.67	892.67	616.67	477.67	470.67	860.67	759.67	655.67	514.67	481.67	520.67	617.67	625.67	706.67	707.67	714.67	658.67	520.67	529.67	525.67
	52.5	166.5	18.5	92.5	256.5	275.5	272.5	317.5	246.5	256.5	414.5	351.5	575.5	314.5	296.5	279.5	257.5	263.5	138.5	169.5	167.5	148.5	3297.5	3326.5	3268.5	1886.5	1911.5	1939.5	799.5	843.5	806.5	566.5	431.5	419.5	854.5	771.5	680.5	537.5	483.5	516.5	650.5	632.5	713.5	709.5	717.5	680.5	529.5	517.5	524.5
	53	122.17	-6.83	57.67	295.17	344.17	310.17	370.17	286.17	291.17	371.17	336.17	563.17	275.17	274.17	240.17	348.17	352.17	221.17	239.17	251.17	229.17	3353.67	3359.17	3348.17	1892.17	1951.17	1901.17	924.17	968.17	966.17	671.17	528.17	510.17	840.17	740.17	624.17	488.17	455.17	495.17	641.17	628.17	682.17	676.17	707.17	664.17	501.17	510.17	501.17
	53.5	135.5	-3.5	66	278.5	313.5	292.5	351.5	262.5	277.5	378.5	327.5	574.5	280.5	277.5	248.5	325.5	334.5	191.5	221.5	215.5	197.5	3449	3470.5	3427.5	1914.5	1949.5	1963.5	882.5	927.5	886.5	640.5	475.5	477.5	874.5	744.5	649.5	487.5	459.5	491.5	629.5	624.5	684.5	710.5	719.5	656.5	492.5	515.5	500.5
	54	151.33	3.33	77.33	269.33	328.33	286.33	335.33	248.33	287.33	380.33	336.33	596.33	286.33	293.33	267.33	315.33	323.33	195.33	227.33	211.33	198.33	3432.83	3398.33	3467.33	1960.33	1973.33	2004.33	850.33	899.33	888.33	614.33	477.33	478.33	886.33	762.33	652.33	504.33	475.33	511.33	649.33	626.33	698.33	718.33	718.33	668.33	518.33	509.33	518.33
	54.5	165.67	23.67	94.67	264.67	300.67	294.67	331.67	263.67	267.67	390.67	327.67	584.67	287.67	283.67	260.67	312.67	331.67	202.67	213.67	214.67	197.67	3548.17	3533.67	3562.67	1998.67	2019.67	1998.67	851.67	897.67	866.67	629.67	460.67	466.67	882.67	784.67	686.67	520.67	478.67	509.67	648.67	619.67	669.67	715.67	710.67	691.67	517.67	532.67	521.67
	55	172.17	24.17	98.17	263.17	304.17	280.17	330.17	256.17	258.17	376.17	350.17	631.17	294.17	304.17	271.17	300.17	319.17	186.17	201.17	202.17	176.17	3586.67	3531.17	3642.17	2047.17	2042.17	2039.17	788.17	854.17	815.17	578.17	443.17	433.17	867.17	757.17	668.17	516.17	499.17	538.17	661.17	649.17	709.17	736.17	729.17	699.17	524.17	552.17	530.17
	55.5	145	-3	71	287	323	289	347	265	285	362	303	592	255	267	225	364	359	236	252	259	233	3558.5	3487	3630	1984	2002	1994	871	935	896	669	513	506	864	754	649	490	455	482	647	611	687	711	701	675	505	505	501
	56	182.17	19.17	100.67	255.17	284.17	274.17	306.17	236.17	248.17	400.17	338.17	618.17	274.17	276.17	249.17	306.17	314.17	179.17	180.17	189.17	171.17	3662.67	3540.17	3785.17	2031.17	2111.17	2026.17	739.17	792.17	765.17	545.17	417.17	419.17	923.17	792.17	693.17	527.17	483.17	525.17	657.17	660.17	722.17	752.17	738.17	694.17	530.17	533.17	538.17
	56.5	180.17	34.17	107.17	244.17	279.17	278.17	316.17	239.17	241.17	387.17	345.17	648.17	293.17	293.17	255.17	295.17	299.17	178.17	189.17	196.17	174.17	3689.67	3578.17	3801.17	2058.17	2153.17	2110.17	732.17	804.17	771.17	554.17	407.17	412.17	897.17	777.17	675.17	519.17	485.17	520.17	677.17	664.17	718.17	744.17	720.17	712.17	540.17	538.17	535.17
	57	194.67	16.67	105.67	239.67	274.67	275.67	316.67	246.67	244.67	378.67	358.67	685.67	309.67	301.67	292.67	303.67	310.67	183.67	196.67	192.67	183.67	3835.67	3687.67	3983.67	2174.67	2216.67	2104.67	724.67	798.67	735.67	548.67	425.67	403.67	948.67	828.67	721.67	531.67	501.67	529.67	668.67	641.67	711.67	748.67	735.67	697.67	536.67	558.67	545.67
	57.5	180.5	37.5	109	256.5	293.5	282.5	322.5	239.5	252.5	375.5	331.5	690.5	283.5	295.5	287.5	304.5	322.5	199.5	195.5	202.5	188.5	3870.5	3731.5	4009.5	2171.5	2196.5	2196.5	716.5	764.5	755.5	527.5	418.5	410.5	929.5	817.5	720.5	568.5	520.5	541.5	673.5	647.5	737.5	710.5	730.5	680.5	554.5	557.5	550.5
	58	197.83	29.83	113.83	245.83	281.83	273.83	303.83	243.83	255.83	356.83	323.83	678.83	267.83	263.83	251.83	311.83	329.83	204.83	194.83	201.83	186.83	3790.33	3618.83	3961.83	2146.83	2181.83	2151.83	705.83	778.83	752.83	537.83	414.83	408.83	885.83	790.83	708.83	516.83	482.83	511.83	670.83	627.83	722.83	732.83	724.83	690.83	527.83	532.83	529.83
	58.5	186	30	108	251	281	266	318	249	257	367	312	690	271	271	246	323	326	196	204	193	195	3795	3609	3981	2179	2172	2216	711	776	747	550	397	417	945	805	668	522	493	532	678	659	733	735	730	687	530	542	535
	59	181.83	30.83	106.33	256.83	287.83	274.83	316.83	238.83	248.83	357.83	315.83	700.83	277.83	271.83	241.83	324.83	329.83	205.83	190.83	188.83	175.83	3875.33	3692.83	4057.83	2199.83	2227.83	2255.83	703.83	763.83	745.83	542.83	397.83	393.83	921.83	791.83	698.83	534.83	492.83	527.83	671.83	659.83	707.83	717.83	731.83	679.83	531.83	536.83	547.83
	59.5	175.17	31.17	103.17	256.17	280.17	260.17	318.17	236.17	246.17	362.17	323.17	751.17	284.17	288.17	247.17	329.17	334.17	220.17	197.17	187.17	192.17	3887.17	3661.17	4113.17	2291.17	2270.17	2235.17	691.17	760.17	723.17	552.17	393.17	388.17	915.17	810.17	709.17	518.17	498.17	522.17	643.17	629.17	696.17	702.17	713.17	677.17	546.17	531.17	545.17
	60	204.33	39.33	121.83	257.33	278.33	268.33	318.33	242.33	254.33	379.33	343.33	780.33	291.33	291.33	254.33	313.33	313.33	224.33	188.33	192.33	183.33	3932.83	3745.33	4120.33	2282.33	2294.33	2232.33	686.33	740.33	712.33	534.33	392.33	381.33	925.33	796.33	699.33	523.33	493.33	517.33	702.33	709.33	751.33	756.33	761.33	718.33	542.33	544.33	545.33
	60.5	183.5	33.5	108.5	250.5	288.5	269.5	320.5	232.5	243.5	354.5	318.5	801.5	274.5	274.5	250.5	323.5	320.5	220.5	202.5	186.5	185.5	3950.5	3690.5	4210.5	2266.5	2265.5	2294.5	682.5	728.5	705.5	531.5	390.5	371.5	900.5	804.5	693.5	518.5	487.5	536.5	677.5	689.5	741.5	747.5	757.5	727.5	537.5	546.5	535.5
	61	209.33	21.33	115.33	248.33	274.33	266.33	308.33	239.33	249.33	336.33	309.33	816.33	272.33	277.33	264.33	311.33	314.33	231.33	186.33	187.33	184.33	4045.83	3820.33	4271.33	2311.33	2355.33	2297.33	660.33	725.33	684.33	510.33	385.33	374.33	919.33	816.33	689.33	518.33	483.33	515.33	697.33	684.33	743.33	765.33	777.33	723.33	546.33	544.33	540.33
	61.5	194.33	29.33	111.83	255.33	280.33	270.33	305.33	231.33	244.33	347.33	323.33	866.33	266.33	273.33	252.33	312.33	317.33	223.33	189.33	189.33	182.33	4029.33	3792.33	4266.33	2312.33	2351.33	2349.33	653.33	706.33	691.33	511.33	388.33	370.33	899.33	803.33	680.33	533.33	490.33	540.33	717.33	696.33	725.33	773.33	781.33	717.33	525.33	543.33	542.33
	62	195.83	30.83	113.33	255.83	284.83	261.83	307.83	234.83	245.83	345.83	320.83	858.83	264.83	260.83	249.83	315.83	305.83	232.83	194.83	189.83	176.83	4053.33	3794.83	4311.83	2366.83	2335.83	2395.83	664.83	721.83	685.83	511.83	368.83	367.83	904.83	792.83	664.83	528.83	499.83	509.83	697.83	675.83	741.83	762.83	766.83	717.83	544.83	534.83	550.83
	62.5	225.5	51.5	138.5	268.5	301.5	280.5	322.5	258.5	265.5	332.5	300.5	908.5	252.5	254.5	238.5	349.5	355.5	275.5	234.5	225.5	212.5	4082	3778.5	4385.5	2374.5	2395.5	2381.5	710.5	763.5	729.5	553.5	404.5	399.5	926.5	786.5	680.5	503.5	475.5	504.5	691.5	684.5	718.5	771.5	772.5	739.5	522.5	518.5	531.5
	63	231.67	51.67	141.67	272.67	303.67	287.67	339.67	259.67	267.67	329.67	300.67	944.67	246.67	260.67	234.67	361.67	350.67	288.67	221.67	219.67	216.67	4129.67	3854.67	4404.67	2390.67	2418.67	2406.67	702.67	756.67	736.67	545.67	408.67	389.67	915.67	802.67	661.67	502.67	479.67	524.67	696.67	689.67	734.67	742.67	739.67	740.67	517.67	523.67	528.67
	63.5	222	76	149	275	314	283	342	267	278	321	298	998	249	246	235	346	343	293	236	232	214	4138.5	3827	4450	2429	2484	2449	686	764	711	542	395	397	908	813	693	504	490	508	696	684	718	764	766	750	537	535	547
	64	227.17	84.17	155.67	265.17	314.17	283.17	325.17	258.17	264.17	322.17	292.17	1053.17	244.17	241.17	221.17	348.17	339.17	293.17	226.17	219.17	209.17	4168.67	3882.17	4455.17	2452.17	2439.17	2475.17	688.17	743.17	729.17	551.17	389.17	393.17	923.17	796.17	688.17	525.17	485.17	513.17	691.17	681.17	709.17	767.17	762.17	722.17	537.17	533.17	537.17
	64.5	170.67	38.67	104.67	272.67	311.67	282.67	338.67	250.67	277.67	317.67	287.67	1091.67	227.67	243.67	221.67	367.67	350.67	316.67	235.67	230.67	219.67	4175.17	3842.67	4507.67	2478.67	2480.67	2410.67	686.67	744.67	728.67	549.67	402.67	392.67	911.67	787.67	684.67	496.67	487.67	509.67	700.67	676.67	707.67	750.67	748.67	723.67	528.67	533.67	532.67
	65	203	55	129	253	296	268	315	254	268	343	302	1188	267	266	242	309	315	274	200	203	185	4255	3872	4638	2569	2536	2549	643	695	674	494	360	345	923	820	706	531	505	537	716	675	719	751	750	742	544	542	558
	65.5	213.17	75.17	144.17	254.17	284.17	259.17	316.17	253.17	256.17	336.17	297.17	1225.17	258.17	252.17	235.17	296.17	310.17	263.17	188.17	196.17	177.17	4259.67	3920.17	4599.17	2553.17	2550.17	2528.17	612.17	671.17	650.17	488.17	342.17	332.17	907.17	786.17	684.17	517.17	481.17	521.17	689.17	684.17	706.17	753.17	756.17	730.17	535.17	553.17	544.17
	66	202.67	88.67	145.67	255.67	286.67	263.67	306.67	241.67	243.67	307.67	284.67	1267.67	255.67	260.67	235.67	305.67	304.67	262.67	185.67	195.67	182.67	4227.67	3924.67	4530.67	2588.67	2537.67	2477.67	609.67	662.67	654.67	481.67	344.67	330.67	896.67	800.67	697.67	513.67	508.67	515.67	706.67	682.67	721.67	744.67	752.67	738.67	537.67	552.67	548.67
	66.5	198.17	78.17	138.17	245.17	285.17	267.17	304.17	244.17	238.17	305.17	269.17	1366.17	252.17	248.17	240.17	311.17	297.17	264.17	192.17	190.17	186.17	4293.67	3926.17	4661.17	2593.17	2605.17	2578.17	608.17	656.17	639.17	476.17	338.17	320.17	917.17	801.17	656.17	502.17	487.17	530.17	676.17	672.17	684.17	735.17	741.17	734.17	544.17	551.17	537.17
	67	205.17	76.17	140.67	253.17	274.17	267.17	317.17	242.17	248.17	307.17	268.17	1430.17	244.17	254.17	233.17	297.17	303.17	251.17	189.17	196.17	193.17	4280.17	3903.17	4657.17	2592.17	2623.17	2587.17	611.17	655.17	641.17	470.17	344.17	318.17	890.17	805.17	671.17	492.17	490.17	504.17	693.17	676.17	706.17	728.17	741.17	719.17	534.17	543.17	551.17
	67.5	192.5	91.5	142	249.5	266.5	264.5	300.5	234.5	241.5	302.5	267.5	1532.5	244.5	250.5	232.5	301.5	291.5	254.5	188.5	189.5	179.5	4287	3908.5	4665.5	2675.5	2642.5	2585.5	589.5	647.5	629.5	448.5	324.5	314.5	911.5	795.5	661.5	505.5	487.5	518.5	659.5	647.5	660.5	701.5	705.5	692.5	542.5	539.5	542.5
	68	202.83	94.83	148.83	240.83	270.83	261.83	304.83	239.83	248.83	319.83	289.83	1649.83	257.83	248.83	232.83	297.83	299.83	259.83	192.83	179.83	177.83	4321.33	3905.83	4736.83	2633.83	2620.83	2608.83	600.83	664.83	632.83	454.83	317.83	310.83	913.83	797.83	680.83	514.83	503.83	536.83	664.83	664.83	653.83	711.83	701.83	692.83	551.83	543.83	563.83
	68.5	194.67	107.67	151.17	246.67	279.67	270.67	307.67	241.67	247.67	315.67	274.67	1781.67	254.67	259.67	235.67	300.67	298.67	260.67	191.67	184.67	180.67	4347.67	3954.67	4740.67	2691.67	2662.67	2646.67	600.67	647.67	634.67	461.67	313.67	310.67	923.67	816.67	675.67	499.67	504.67	541.67	633.67	606.67	647.67	691.67	695.67	693.67	543.67	540.67	547.67
	69	190	92	141	245	274	260	317	240	240	315	279	1884	241	237	230	308	299	256	184	182	176	4341.5	3908	4775	2716	2691	2639	583	656	621	450	300	291	899	784	695	496	489	512	565	558	565	595	597	617	530	540	550
	69.5	190.17	97.17	143.67	251.17	288.17	264.17	304.17	246.17	260.17	296.17	261.17	2036.17	220.17	232.17	217.17	328.17	321.17	276.17	196.17	194.17	190.17	4418.17	3929.17	4907.17	2698.17	2707.17	2666.17	611.17	681.17	623.17	454.17	324.17	309.17	897.17	787.17	669.17	483.17	480.17	532.17	538.17	554.17	563.17	588.17	586.17	604.17	517.17	530.17	534.17
	70	209.33	111.33	160.33	251.33	275.33	273.33	307.33	248.33	244.33	304.33	275.33	2181.33	243.33	247.33	222.33	306.33	303.33	257.33	187.33	177.33	183.33	4364.83	3909.33	4820.33	2729.33	2737.33	2668.33	588.33	646.33	614.33	450.33	296.33	303.33	918.33	787.33	673.33	490.33	494.33	510.33	564.33	544.33	554.33	597.33	571.33	598.33	529.33	553.33	542.33
	70.5	205	111	158	257	274	280	315	250	255	324	270	2350	242	237	228	308	304	260	196	189	180	4386.5	3929	4844	2853	2796	2731	593	650	626	452	304	305	935	834	704	516	506	536	538	547	527	570	569	589	545	554	547
	71	201.83	110.83	156.33	254.83	269.83	258.83	315.83	241.83	259.83	294.83	265.83	2492.83	232.83	235.83	216.83	306.83	302.83	266.83	195.83	187.83	178.83	4359.83	3853.83	4865.83	2784.83	2719.83	2691.83	589.83	654.83	624.83	445.83	314.83	292.83	894.83	789.83	675.83	491.83	474.83	511.83	554.83	537.83	561.83	576.83	577.83	584.83	532.83	538.83	540.83
	71.5	187.33	123.33	155.33	246.33	277.33	256.33	325.33	240.33	244.33	308.33	260.33	2709.33	227.33	244.33	222.33	298.33	316.33	259.33	188.33	188.33	176.33	4363.83	3754.33	4973.33	2818.33	2757.33	2723.33	582.33	624.33	615.33	441.33	308.33	288.33	912.33	778.33	679.33	499.33	486.33	495.33	519.33	506.33	510.33	550.33	524.33	549.33	538.33	537.33	538.33
[truncated: 111 more columns]

## Sheet: Fig.S17
	Fig.S17
	Metabolites	Strain	Phenotype	OD700nm 23 h		Concentration mg/L 23 h
				repl.1	repl.2	repl.1	repl.2
	adenine (ade)	sHP061	lysΔade+	0.435013	0.447992	0.317698	0.324082
		sHP54	lysΔ	0.717728	0.740488	0	0
	arginine (arg)	sHP228	adeΔarg+	0.5739	0.5723	1.9242	2.07255
		sHP60	adeΔ	0.577311	0.578346	17.9473	13.6229
	cysteine (cys)	sHP235	adeΔcys+	0.5827	0.5824	0	0
		sHP60	adeΔ	0.577311	0.578346	0	0
	histidine (his)	sHP231	adeΔhis+	0.6374	0.6203	0.428575	0.501265
		sHP60	adeΔ	0.577311	0.578346	1.89184	1.18593
		sHP272	lysΔhis+	0.665436	0.664025	32.1959	28.9191
		sHP054	lysΔ	0.717728	0.740488	8.45117	9.4407
	leucine (leu)	sHP223	adeΔleu+	0.4818	0.4781	0	0.02488
		sHP60	adeΔ	0.577311	0.578346	0.22633	0.17536
		sHP211	lysΔleu+	0.709545	0.729954	0.46144	0.57421
		sHP216	lysΔ	0.694215	0.709169	0.4609	0.60826
		sHP102	trpΔleu+	0.751115	0.75215	0.22075	0.24079
		sHP107	trpΔ	0.779707	0.786008	0.23008	0.08386
	methionine (met)	sHP233	adeΔmet+	0.5597	0.5615	0	0
		sHP60	adeΔ	0.577311	0.578346	0.22659	0
	lysine (lys)	sHP66	adeΔlys+	0.592077	0.573173	147.283	177.21
		sHP60	adeΔ	0.577311	0.578346	3.1678	1.93033
		sHP193	pheΔlys+	0.440186	0.43191	3.92374	3.16138
		sHP198	pheΔ	0.783092	0.797388	0.05494	0
		sHP182	valΔlys+	0.340211	0.348111	34.3894	30.4072
		sHP187	valΔ	0.761179	0.763718	2.71144	1.71836
		sHP205	leuΔlys+	0.263654	0.260927	7.39372	4.2376
		sHP210	leuΔ	0.330618	0.336543	0	0
		sHP253	trpΔLys+	0.221896	0.250769	0	2.02645
		sHP258	trpΔ	0.79814	0.792591	0	0
		sHP266	hisΔLys+	0.110259	0.112422	8.06164	8.64325
		sHP271	hisΔ	0.740958	0.742839	9.81145	6.71524
	phenylalanine (phe)	sHP199	lysΔphe&tyr+	0.736538	0.730424	21.0067	19.1071
		sHP54	lysΔ	0.717728	0.740488	6.77622	6.053
		sHP148	adeΔphe&tyr+	0.6236	0.6189	4.45912	4.05164
		sHP60	adeΔ	0.577311	0.578346	1.592	1.22136
	tyrosine (tyr)	sHP199	lysΔphe&tyr+	0.736538	0.730424	28.6051	19.4657
		sHP54	lysΔ	0.717728	0.740488	13.5109	13.7329
		sHP148	adeΔphe&tyr+	0.6236	0.6189	2.9901	2.3335
		sHP60	adeΔ	0.577311	0.578346	2.8101	1.5221
	serine (ser)	sHP234	adeΔser+	0.5654	0.5749	0.35608	0.35794
		sHP60	adeΔ	0.577311	0.578346	0.87046	0.5491
	threonine (thr)	sHP152	adeΔthr+	0.5732	0.5764	40.244	44.9208
		sHP60	adeΔ	0.577311	0.578346	1.34159	1.34711
	tryptophan (trp)	sHP179	adeΔtrp+v1	0.6122	0.6027	2.0549	2.0392
		sHP60	adeΔ	0.577311	0.578346	9.8049	2.9574
		sHP402	adeΔtrp+v2	0.1021	0.11	0.7929	1.5665
		sHP60	adeΔ	0.577311	0.578346	9.8049	2.9574
		sHP96	leuΔtrp+	0.350839	0.35366	6.6391	7.4874
		sHP101	leuΔ	0.340399	0.34623	0.6443	0.5943
	uracil (ura)	sHP229	adeΔura+	0.5744	0.5615	0	0
		sHP60	adeΔ	0.577311	0.578346	0.40098	0.34648
	valine (val)	sHP150	adeΔval&ile+	0.6163	0.6124	2.788	2.35532
		sHP60	adeΔ	0.577311	0.578346	3.28424	2.43164
		sHP188	lysΔval&ile+	0.117406	0.112422	1.11416	1.88792
		sHP54	lysΔ	0.717728	0.740488	12.9598	13.3638
	isoleucine (ile)	sHP150	adeΔval&ile+	0.6163	0.6124	0.2744	0.29296
		sHP60	adeΔ	0.577311	0.578346	0.44734	0.33264
		sHP188	lysΔval&ile+	0.117406	0.112422	0.16686	0.34226
		sHP54	lysΔ	0.717728	0.740488	1.69478	1.9156

## Sheet: Fig.S18
	Fig. S18 The cell growth, exchanged metabolite uptake and secretion of auxotrophic monocultures that contain strong and native promoter for exchanged metabolite synthesis
	Note: To obtain insight into the physiological parameters of the individual monocultures, which served as the basis for the subsequent co-culture experimental design, we conducted assessments of cell growth, exchanged metabolite uptake and secretion in synthetic minimal medium, supplemented with the necessary auxotrophic metabolites corresponding to each strain. These strains were engineered eith…
	Table 18.1 The list of strains with strong (pCCW12) and native promoter for metabolite synthesis that were used for co-cultures.
	Co-culture	Strain No	Phenotype	Strain No	Phenotype
	ade-lys	sHP061	ade+lysΔ	sHP66	adeΔlys+
		sHP054	lysΔ	sHP60	adeΔ
	leu-trp	sHP096	leuΔtrp+	sHP102	leu+trpΔ
		sHP101	leuΔ	sHP107	trpΔ
	phe-lys	sHP199	phe+lysΔ	sHP193	pheΔlys+
		sHP054	lysΔ	sHP198	pheΔ
	val-lys	sHP188	val+lysΔ	sHP182	valΔlys+
		sHP054	lysΔ	sHP187	valΔ
	leu-lys	sHP211	leu+lysΔ	sHP205	leuΔlys+
		sHP216	lysΔ	sHP210	leuΔ
	trp-lys	sHP259	trp+lysΔ	sHP253	trpΔLys+
		sHP054	lysΔ	sHP258	trpΔ
	his-lys	sHP272	his+lysΔ	sHP266	hisΔLys+
		sHP054	lysΔ	sHP271	hisΔ
	Table 18.2 Cell growth of OD700nm values at different time points in monocultures
	Strain No.	Phenotype	0 h	10 h		16 h		20 h		23 h		36 h		Growth Rate(OD h-1)		Specific growth Rate(h-1)		Time points*
	Replicate			repl.1	repl.2	repl.1	repl.2	repl.1	repl.2	repl.1	repl.2	repl.1	repl.2	repl.1	repl.2	repl.1	repl.2
	sHP54	ade lysΔ	0.078	0.412629	0.405482	0.615683	0.614555	0.67644	0.686033	0.717728	0.740488	0.864352	0.885325	0.0234691	0.0257697	0.04258	0.0463257	10 h, 16 h, 23 h
	sHP60	adeΔlys	0.078	0.189919	0.190389	0.438963	0.444136	0.540537	0.536964	0.577311	0.578346	0.765693	0.78234	0.0297994	0.0298428	0.0855218	0.0854693	10 h, 16 h, 23 h
	sHP61	ade+lysΔ	0.078	0.0652087	0.0658671	0.229984	0.227727	0.35018	0.353096	0.435013	0.447992	0.647378	0.705219	0.0284465	0.0293942	0.145983	0.147472	10 h, 16 h, 23 h
	sHP66	adeΔlys+	0.078	0.128222	0.116466	0.308986	0.311244	0.469247	0.479311	0.592077	0.573173	0.79071	0.766728	0.0356811	0.0351313	0.117682	0.122584	10 h, 16 h, 23 h
	sHP96	leuΔtrp+	0.078	0.154556	0.174025	0.297324	0.291117	0.38432	0.357516	0.350839	0.35366	0.450814	0.424574	0.0150986	0.0138181	0.0630591	0.0545492	10 h, 16 h, 23 h
	sHP101	leuΔtrp	0.078	0.189919	0.200359	0.285944	0.289894	0.343879	0.342092	0.340399	0.34623	0.405388	0.408209	0.0115754	0.0112209	0.0448862	0.0420765	10 h, 16 h, 23 h
	sHP102	leu+trpΔ	0.078	0.10866	0.133395	0.426737	0.431251	0.678321	0.688196	0.751115	0.75215	0.865668	0.838394	0.0494197	0.0475965	0.148718	0.133048	10 h, 16 h, 23 h
	sHP107	leu trpΔ	0.078	0.279549	0.284533	0.727791	0.719703	0.794472	0.805664	0.779707	0.786008	0.944012	0.962069	0.0384737	0.038575	0.0789032	0.0781628	10 h, 16 h, 23 h
	sHP193	pheΔlys+	0.078	0.0622932	0.0671838	0.198007	0.203556	0.336919	0.344161	0.440186	0.43191	0.747824	0.752432	0.0290687	0.0280558	0.150411	0.143137	10 h, 16 h, 23 h
	sHP198	pheΔ lys	0.078	0.3151	0.320084	0.655843	0.670891	0.783092	0.797388	0.783092	0.797388	0.783092	0.797388	0.0467993	0.0477304	0.0910362	0.0912757	10 h, 16 h, 20 h
	sHP199	phe+lysΔ	0.078	0.336261	0.32789	0.651328	0.633553	0.782998	0.763718	0.736538	0.730424	0.881939	0.839899	0.0307905	0.0309642	0.0603133	0.0616113	10 h, 16 h, 23 h
	sHP182	valΔlys+	0.078	0.0595657	0.0743315	0.159165	0.156719	0.264877	0.261491	0.340211	0.348111	0.60863	0.655278	0.0215881	0.02106	0.134037	0.118768	10 h, 16 h, 23 h
	sHP187	valΔlys	0.078	0.409808	0.398428	0.698447	0.700328	0.741334	0.74566	0.761179	0.763718	0.912693	0.917772	0.0270285	0.0280992	0.0476292	0.0500517	10 h, 16 h, 23 h
	sHP188	val+lysΔ	0.078	0.0988786	0.0881569	0.102076	0.11214	0.123332	0.130009	0.117406	0.112422	0.158788	0.154744	0.00283561	0.00213023	0.0220926	0.0161015	16 h, 23 h, 36 h
	sHP205	leuΔlys+	0.078	0.0727327	0.0693469	0.166406	0.168005	0.252933	0.254908	0.263654	0.260927	0.349146	0.34623	0.0146863	0.0147369	0.0990652	0.101932	10 h, 16 h, 23 h
	sHP210	leuΔlys	0.078	0.125777	0.127376	0.28632	0.279266	0.351497	0.350933	0.330618	0.336543	0.397864	0.40962	0.015757	0.0160898	0.0743426	0.0747373	10 h, 16 h, 23 h
	sHP211	leu+lysΔ	0.078	0.260268	0.261397	0.553046	0.544958	0.710674	0.700705	0.709545	0.729954	0.833033	0.957273	0.0345598	0.0360429	0.077147	0.0789955	10 h, 16 h, 23 h
	sHP216	leu lysΔ	0.078	0.288671	0.282558	0.55361	0.547779	0.686221	0.689136	0.694215	0.709169	0.800774	0.904323	0.0311957	0.0328162	0.0674994	0.0707853	10 h, 16 h, 23 h
	sHP253	trpΔLys+	0.078	0.054487	0.0530762	0.11609	0.12004	0.18879	0.203932	0.221896	0.250769	0.530944	0.558877	0.0207427	0.0219419	0.0760147	0.0769053	16 h, 23 h, 36 h
	sHP258	trpΔlys	0.078	0.331652	0.29027	0.701551	0.68923	0.814787	0.820336	0.79814	0.792591	0.933008	0.934795	0.0358837	0.0386401	0.0675536	0.0772689	10 h, 16 h, 23 h
	sHP259	trp+lysΔ	0.078	0.104239	0.139414	0.43332	0.444324	0.615401	0.640136	0.672396	0.681895	0.840369	0.854006	0.0437043	0.0417293	0.143397	0.12211	10 h, 16 h, 23 h
	sHP266	hisΔLys+	0.078	0.0558978	0.0513834	0.0587193	0.0584371	0.104333	0.10217	0.0519476	0.0447999	0.110259	0.112422	0.00257697	0.00269923	0.0315031	0.0327153	16 h, 23 h, 36 h
	sHP271	hisΔlys	0.078	0.357234	0.338236	0.731177	0.719044	0.774534	0.76795	0.740958	0.742839	0.959342	0.944576	0.0295172	0.0311233	0.0561195	0.0605181	10 h, 16 h, 23 h
	sHP272	his+lysΔ	0.078	0.410372	0.401908	0.592453	0.583894	0.691958	0.687443	0.665436	0.664025	0.0037	0.869901	0.0196203	0.0201629	0.0371829	0.0386229	10 h, 16 h, 23 h
	*Time points that used for growth rate calculation; data in bold are used for the calculation of (specific) growth rates.
		strains grow slower and take different time points for the calculation of growth rates.
	Table 18.3 Remaining metabolites (mg/L) at different time points of the monocultures in synthetic minimal medium with metabolites supplementation.
	Strain No.	phenotype	metabolites	0 h	1st time point		2nd time point		3rd time point		Metabolite uptake rate (mg/L·h)		Time points
	Replicate				repl.1	repl.2	repl.1	repl.2	repl.1	repl.2	repl.1	repl.2
	sHP54	ade lysΔ	lys	50	25.7549	34.0834	0	0.2484	6.84337	10.1113	4.29249	5.63916	10 h, 16 h, 23 h
	sHP60	adeΔlys	ade	10	0.34365	0.850736	0	0	0	0	0.057275	0.141789	10 h, 16 h, 23 h
	sHP61	ade+lysΔ	lys	50	58.7878	56.3871	7.60698	7.49661	27.833	23.4643	8.53014	8.14841	10 h, 16 h, 23 h
	sHP66	adeΔlys+	ade	10	18.8426	18.8355	0	0	0	0	3.14043	3.13925	10 h, 16 h, 23 h
	sHP96	leuΔtrp+	leu	60	29.6497	25.6214	0	0	0	0	4.94162	4.27023	10 h, 16 h, 23 h
	sHP101	leuΔtrp	leu	60	0	0	0	0	0	0	6	6	10 h, 16 h, 23 h
	sHP102	leu+trpΔ	trp	76	771.82	871.82	35.0961	18.281	1.1911	4.6974	59.2791	66.7017	10 h, 16 h, 23 h
	sHP107	leu trpΔ	trp	76	570.429	232.952	110.028	14.3887	46.4255	31.371	40.3079	15.5062	10 h, 16 h, 23 h
	sHP193	pheΔlys+	phe	50	93.1924	78.5507	1.847	0.590406	0.1248	0.11906	7.15905	6.03321	10 h, 16 h, 23 h
	sHP198	pheΔ lys	phe	50	0.825004	0.722909	1.2967	1.35303	2.87764	3.08924	4.9175	4.92771	10 h, 16 h, 20 h
	sHP199	phe+lysΔ	lys	50	41.1768	2.52407	0	0	4.09963	1.68505	2.85209	0.06454	10 h, 16 h, 23 h
	sHP054	phe lysΔ	lys	50	25.7549	34.0834	0	0.2484	6.84337	10.1113	4.29249	5.63916	10 h, 16 h, 23 h
	sHP182	valΔlys+	val	140	368.769	350.894	280.347	279.883	162.7	172.746	15.8515	13.7037	10 h, 16 h, 23 h
	sHP182	ileΔlys+	ile	50	159.793	159.873	80.5971	83.5583	13.1046	12.261	11.2838	11.3548	10 h, 16 h, 23 h
	sHP187	valΔlys	val	140	342.871	217.096	67.1993	67.537	57.1476	62.6652	21.9787	11.8793	10 h, 16 h, 23 h
	sHP187	ileΔlys	ile	50	72.3432	40.3861	1.09209	1.23725	0.8763	1.04304	5.49745	3.02639	10 h, 16 h, 23 h
	sHP188	val+lysΔ	lys	50	93.1335	89.4233	86.6703	81.8954	0	0.26038	7.16411	6.85868	16 h, 23 h, 36 h
	sHP054	val lysΔ	lys	50	25.7549	34.0834	0	0.2484	6.84337	10.1113	4.29249	5.63916	10 h, 16 h, 23 h
	sHP205	leuΔlys+	leu	60	133.096	100.812	0	0	0	0	22.1826	16.802	10 h, 16 h, 23 h
	sHP210	leuΔlys	leu	60	30.7962	39.9278	0	0	0	0	5.13271	6.65463	10 h, 16 h, 23 h
	sHP211	leu+lysΔ	lys	50	94.6442	44.9253	0.80112	0.42506	0	0	15.6405	7.4167	10 h, 16 h, 23 h
	sHP216	leu lysΔ	lys	50	44.0273	69.8312	0.05429	0.46247	0	1.31914	7.32884	11.5615	10 h, 16 h, 23 h
	sHP253	trpΔLys+	trp	76	570.656	272.501	298.983	135.355	20.5722	14.2722	42.3142	19.8637	16 h, 23 h, 36 h
	sHP258	trpΔlys	trp	76	812.964	230.125	206.591	283.258	45.7472	53.2129	59.0167	13.6086	10 h, 16 h, 23 h
	sHP259	trp+lysΔ	lys	50	65.006	63.0662	7.82062	6.56695	0	3.41923	9.5309	9.41654	10 h, 16 h, 23 h
	sHP054	trp lysΔ	lys	50	25.7549	34.0834	0	0.2484	6.84337	10.1113	4.29249	5.63916	10 h, 16 h, 23 h
	sHP266	hisΔLys+	his	20	77.327	84.0971	66.9614	71.1366	65.5598	73.97	1.72761	2.16008	16 h, 23 h, 36 h
	sHP271	hisΔlys	his	20	47.1092	48.2885	2.77782	2.24993	13.223	9.79834	7.38856	7.6731	10 h, 16 h, 23 h
	sHP272	his+lysΔ	lys	50	19.1316	21.3515	0.62638	0	3.13459	2.39659	3.0842	3.55858	10 h, 16 h, 23 h
	sHP054	his lysΔ	lys	50	25.7549	34.0834	0	0.2484	6.84337	10.1113	4.29249	5.63916	10 h, 16 h, 23 h
	*Strain sHP054 was repeated in table C and D to make it easier to compare the metabolite uptake and secretion. Data in bold are used for the calculation of metabolite uptake rate.
	Table 18.4 Secrected metabolites (mg/L) of the monocultures in synthetic minimal medium with metabolites supplementation.
	Strain	phenotype	metabolites	0 h	1st time point		2nd time point		3rd time point		Metabolite secretion rate (mg/L·h)		Time points
	Replicate				repl.1	repl.2	repl.1	repl.2	repl.1	repl.2	repl.1	repl.2
	sHP054	ade lysΔ	ade	0	0	0	0	0	0	0	0	0	10 h, 16 h, 23 h
	sHP60	adeΔlys	lys	0	0.20103	0	0	0	3.1678	1.93033	0.228213	0.148487	10 h, 16 h, 23 h
	sHP61	ade+lysΔ	ade	0	0.097393	2.92514	0.317698	0.324082	0.317698	0.324082	0.0169465	-0.200081	10 h, 16 h, 23 h
	sHP66	adeΔlys+	lys	0	26.3565	35.1759	32.1004	30.0456	147.283	177.21	9.30204	10.9257	10 h, 16 h, 23 h
	sHP96	leuΔtrp+	trp	0	1.55206	1.71302	2.50242	2.81034	6.6391	7.4874	0.391311	0.444183	10 h, 16 h, 23 h
	sHP101	leuΔtrp	trp	0	0	0.03938	0.5585	0.51358	0.6443	0.5943	0.0495615	0.0426862	10 h, 16 h, 23 h
	sHP102	leu+trpΔ	leu	0	0	0.03214	0	0	0.22075	0.24079	0.0169808	0.01605	10 h, 16 h, 23 h
	sHP107	leu trpΔ	leu	0	0.06597	0	0	0	0.23008	0.08386	0.0126238	0.00645077	10 h, 16 h, 23 h
	sHP193	pheΔlys+	lys	0	24.5269	22.854	25.9213	25.2897	3.92374	3.16138	1.62008	1.5806	10 h, 16 h, 23 h
	sHP198	pheΔ lys	lys	0	9.70303	7.2083	0	0	0.05494	0	0.970303	0.72083	10 h, 16 h, 20 h
	sHP199	phe+lysΔ	phe	0	1.0343	0.169902	5.22986	5.18061	21.0067	19.1071	1.53634	1.45671	10 h, 16 h, 23 h
	sHP054	phe lysΔ	phe	0	0.19499	0.252516	1.19427	1.29927	6.77622	6.053	0.506248	0.446191	10 h, 16 h, 23 h
	sHP182	valΔlys+	lys	0	3.79127	5.80067	34.3894	30.4072	34.3894	30.4072	2.3537	1.89281	10 h, 16 h, 23 h
	sHP187	valΔlys	lys	0	11.6162	12.4048	2.71144	1.71836	2.71144	1.71836	1.16162	1.24048	10 h, 16 h, 23 h
	sHP188	val+lysΔ	val	0	2.13401	2.12027	2.9525	2.92103	1.11416	1.88792	0.116927	0.114394	16 h, 23 h, 36 h
	sHP188	val+lysΔ	ile	0	0.09025	0.111364	0.194164	0.232243	0.16686	0.34226	0.0148449	0.0172684	16 h, 23 h, 36 h
	sHP054	val lysΔ	val	0	2.66441	2.92118	2.83571	3.46607	12.9598	13.3638	0.791956	0.803282	10 h, 16 h, 23 h
	sHP054	ile lysΔ	ile	0	0.151279	0.151531	0.251665	0.277594	1.69478	1.9156	0.118731	0.135698	10 h, 16 h, 23 h
	sHP205	leuΔlys+	lys	0	32.0721	5.02045	13.31	15.5573	7.39372	4.2376	1.38159	1.75613	10 h, 16 h, 23 h
	sHP210	leuΔlys	lys	0	0	1.53597	0	0	0	0	0	-0.118152	10 h, 16 h, 23 h
	sHP211	leu+lysΔ	leu	0	0.09088	0.00467	0	0	0.46144	0.57421	0.06592	0.08203	10 h, 16 h, 23 h
	sHP216	leu lysΔ	leu	0	0.04798	0.09452	0	0	0.4609	0.60826	0.0658429	0.0868943	10 h, 16 h, 23 h
	sHP253	trpΔLys+	lys	0	0	0	2.59195	6.36223	0	2.02645	0.370279	0.90889	16 h, 23 h, 36 h
	sHP258	trpΔlys	lys	0	1.17415	0	0.54868	0	0	0	-0.0903192	0	10 h, 16 h, 23 h
	sHP259	trp+lysΔ	trp	0	0.95142	1.0951	0.9998	0.9336	3.7069	4.6138	0.21196	0.270669	10 h, 16 h, 23 h
	sHP054	trp lysΔ	trp	0	0	0	8.83778	2.17194	3.1813	3.7443	0.244715	0.288023	10 h, 16 h, 23 h
	sHP266	hisΔLys+	lys	0	0	0.55574	3.1024	4.26121	8.06164	8.64325	0.38148	0.33708	16 h, 23 h, 36 h
	sHP271	hisΔlys	lys	0	0	0.4894	1.43035	0.57766	9.81145	6.71524	1.1973	0.876797	10 h, 16 h, 23 h
	sHP272	his+lysΔ	his	0	18.7733	19.745	5.03558	1.98298	32.1959	28.9191	3.88004	3.84802	10 h, 16 h, 23 h
	sHP054	his lysΔ	his	0	5.01525	5.15934	1.77392	2.20498	8.45117	9.4407	0.953893	1.03367	10 h, 16 h, 23 h
	*Strain sHP054 was repeated in table C and D to make it easier to compare the metabolite uptake and secretion. Data in bold are used for the calculation of metabolite uptake rate.
	Table 18.5 Remaining glucose concentration (g/L) and glucose uptake rate of the monocultures in synthetic minimal medium with metabolites supplementation.
	Strain	phenotype	0h	1st time point		2nd time point		3rd time point		Glucose uptake rate (g/L·h)		Time points
	Replicate			repl.1	repl.2	repl.1	repl.2	repl.1	repl.2	repl.1	repl.2
	sHP54	ade lysΔ	20	10.0899	10.9192	7.54352	6.28325	0	0.517736	0.776148	0.800115	10h, 16h, 23h
	sHP60	adeΔlys	20	14.1559	14.9047	11.3584	10.6823	6.1017	4.33502	0.619554	0.81305	10h, 16h, 23h
	sHP61	ade+lysΔ	20	15.7204	15.908	13.4446	14.0759	13.9302	14.0027	0.3793	0.305344	10h, 16h, 23h
	sHP66	adeΔlys+	20	17.9516	19.3172	14.3374	10.2533	5.95379	6.91751	0.922908	0.953822	10h, 16h, 23h
	sHP96	leuΔtrp+	20	18.0016	19.2001	14.4587	14.8813	14.8312	14.955	0.590483	0.7198	10h, 16h, 23h
	sHP101	leuΔtrp	20	18.2431	18.1049	14.4425	13.8077	12.8837	11.3042	0.633433	0.7162	10h, 16h, 23h
	sHP102	leu+trpΔ	20	18.8371	21.5045	12.1906	11.9222	0	0	1.44901	1.65419	10h, 16h, 23h
	sHP107	leu trpΔ	20	19.8045	16.6632	0	0	0	0	3.30075	2.7772	10h, 16h, 23h
	sHP193	pheΔlys+	20	20.758	18.9668	15.3942	15.5098	11.5286	11.1821	0.709954	0.598823	10h, 16h, 23h
	sHP198	pheΔ lys	20	17.299	16.5732	0	0	0	0	2.88317	2.7622	10h, 16h, 20h
	sHP199	phe+lysΔ	20	16.4491	14.7401	5.19469	5.66419	0	0	1.26532	1.13385	10h, 16h, 23h
	sHP182	valΔlys+	20	23.4293	25.3889	22.0269	21.063	13.7062	14.7348	0.747931	0.819546	10h, 16h, 23h
	sHP187	valΔlys	20	20	13.2058	0	0	0	0	3.33333	3.33333	10h, 16h, 23h
	sHP188	val+lysΔ	20	12.7275	14.413	18.3109	19.575	0	0	0.636375	0.72065	16h, 23h, 36h
	sHP205	leuΔlys+	20	19.1043	16.1601	16.5265	16.277	13.7055	13.009	0.415292	0.242392	10h, 16h, 23h
	sHP210	leuΔlys	20	17.3461	20.7144	16.633	16.5561	14.0326	13.0388	0.254885	0.590431	10h, 16h, 23h
	sHP211	leu+lysΔ	20	18.845	17.864	9.16902	10.1299	0	0	1.44962	1.37415	10h, 16h, 23h
	sHP216	leu lysΔ	20	17.7889	23.2354	7.37054	8.50119	0	0	1.36838	1.78734	10h, 16h, 23h
	sHP253	trpΔLys+	20	20.2068	19.6899	27.9864	33.9183	11.2343	9.6369	0.448625	0.50265	16h, 23h, 36h
	sHP258	trpΔlys	20	20.7336	17.9716	8.62068	10.9871	0	0	1.59489	1.38243	10h, 16h, 23h
	sHP259	trp+lysΔ	20	18.9533	18.506	24.1169	22.7705	4.32404	5.52198	1.12533	0.998771	10h, 16h, 23h
	sHP266	hisΔLys+	20	18.5316	17.4177	24.4414	25.2174	17.0379	16.8538	0.074685	0.028195	16h, 23h, 36h
	sHP271	hisΔlys	20	14.9361	13.7648	0	0	0	0	2.48935	2.29413	10h, 16h, 23h
	sHP272	his+lysΔ	20	12.3646	12.863	7.75268	8.35371	0	0	0.951123	0.989462	10h, 16h, 23h
	*Three sampling time points (1st, 2nd & 3rd) are in comments for glucose measurement. Data in bold are used for the calculation of glucose uptake rate.
	Glucose uptake rate = △glucose concentration (glucose concentration at 1st time point - glucose concentration at 2nd or 3rd time point)/△time (23h or 36h - 10h)
																																										leuΔtrp+_leu vs. valΔlys_val	4.605	16.93	-12.33	7.331	2	2	1.681
																																										leuΔtrp+_leu vs. ileΔlys_ile	4.605	4.265	0.34	7.331	2	2	0.04638
																																										leuΔtrp+_leu vs. val+lysΔ_lys	4.605	7.01	-2.405	7.331	2	2	0.3281
																																										leuΔtrp+_leu vs. val lysΔ_lys	4.605	4.965	-0.36	7.331	2	2	0.04911
																																										leuΔtrp+_leu vs. leuΔlys+_leu	4.605	19.49	-14.89	7.331	2	2	2.031
																																										leuΔtrp+_leu vs. leuΔlys_leu	4.605	5.89	-1.285	7.331	2	2	0.1753
																																										leuΔtrp+_leu vs. leu+lysΔ_lys	4.605	11.53	-6.925	7.331	2	2	0.9447
																																										leuΔtrp+_leu vs. leu lysΔ_lys	4.605	9.445	-4.84	7.331	2	2	0.6602
																																										leuΔtrp+_leu vs. trpΔLys+_trp	4.605	31.09	-26.48	7.331	2	2	3.612
																																										leuΔtrp+_leu vs. trpΔlys_trp	4.605	36.32	-31.71	7.331	2	2	4.326
																																										leuΔtrp+_leu vs. trp+lysΔ_lys	4.605	9.475	-4.87	7.331	2	2	0.6643
																																										leuΔtrp+_leu vs. trp lysΔ_lys	4.605	4.965	-0.36	7.331	2	2	0.04911
																																										leuΔtrp+_leu vs. hisΔLys+_his	4.605	1.945	2.66	7.331	2	2	0.3629
																																										leuΔtrp+_leu vs. hisΔlys_his	4.605	7.53	-2.925	7.331	2	2	0.399
																																										leuΔtrp+_leu vs. his+lysΔ_lys	4.605	3.32	1.285	7.331	2	2	0.1753
																																										leuΔtrp+_leu vs. his lysΔ_lys	4.605	4.965	-0.36	7.331	2	2	0.04911
																																										leuΔtrp_leu vs. leu+trpΔ_trp	6	62.99	-56.99	7.331	2	2	7.774
																																										leuΔtrp_leu vs. leu trpΔ_trp	6	27.91	-21.91	7.331	2	2	2.989
																																										leuΔtrp_leu vs. pheΔlys+_phe	6	6.595	-0.595	7.331	2	2	0.08117
																																										leuΔtrp_leu vs. pheΔ lys_phe	6	4.925	1.075	7.331	2	2	0.1466
																																										leuΔtrp_leu vs. phe+lysΔ_lys	6	1.455	4.545	7.331	2	2	0.62
																																										leuΔtrp_leu vs. phe lysΔ_lys	6	4.965	1.035	7.331	2	2	0.1412
																																										leuΔtrp_leu vs. valΔlys+_val	6	14.78	-8.775	7.331	2	2	1.197
																																										leuΔtrp_leu vs. ileΔlys+_ile	6	11.32	-5.315	7.331	2	2	0.725
																																										leuΔtrp_leu vs. valΔlys_val	6	16.93	-10.93	7.331	2	2	1.491
																																										leuΔtrp_leu vs. ileΔlys_ile	6	4.265	1.735	7.331	2	2	0.2367
																																										leuΔtrp_leu vs. val+lysΔ_lys	6	7.01	-1.01	7.331	2	2	0.1378
																																										leuΔtrp_leu vs. val lysΔ_lys	6	4.965	1.035	7.331	2	2	0.1412
																																										leuΔtrp_leu vs. leuΔlys+_leu	6	19.49	-13.49	7.331	2	2	1.84
																																										leuΔtrp_leu vs. leuΔlys_leu	6	5.89	0.11	7.331	2	2	0.01501
																																										leuΔtrp_leu vs. leu+lysΔ_lys	6	11.53	-5.53	7.331	2	2	0.7544
																																										leuΔtrp_leu vs. leu lysΔ_lys	6	9.445	-3.445	7.331	2	2	0.4699
																																										leuΔtrp_leu vs. trpΔLys+_trp	6	31.09	-25.09	7.331	2	2	3.422
																																										leuΔtrp_leu vs. trpΔlys_trp	6	36.32	-30.32	7.331	2	2	4.135
																																										leuΔtrp_leu vs. trp+lysΔ_lys	6	9.475	-3.475	7.331	2	2	0.474
																																										leuΔtrp_leu vs. trp lysΔ_lys	6	4.965	1.035	7.331	2	2	0.1412
																																										leuΔtrp_leu vs. hisΔLys+_his	6	1.945	4.055	7.331	2	2	0.5532
																																										leuΔtrp_leu vs. hisΔlys_his	6	7.53	-1.53	7.331	2	2	0.2087
																																										leuΔtrp_leu vs. his+lysΔ_lys	6	3.32	2.68	7.331	2	2	0.3656
																																										leuΔtrp_leu vs. his lysΔ_lys	6	4.965	1.035	7.331	2	2	0.1412
																																										leu+trpΔ_trp vs. leu trpΔ_trp	62.99	27.91	35.08	7.331	2	2	4.785
																																										leu+trpΔ_trp vs. pheΔlys+_phe	62.99	6.595	56.4	7.331	2	2	7.693
																																										leu+trpΔ_trp vs. pheΔ lys_phe	62.99	4.925	58.07	7.331	2	2	7.921
																																										leu+trpΔ_trp vs. phe+lysΔ_lys	62.99	1.455	61.54	7.331	2	2	8.394
																																										leu+trpΔ_trp vs. phe lysΔ_lys	62.99	4.965	58.03	7.331	2	2	7.915
																																										leu+trpΔ_trp vs. valΔlys+_val	62.99	14.78	48.22	7.331	2	2	6.577
																																										leu+trpΔ_trp vs. ileΔlys+_ile	62.99	11.32	51.68	7.331	2	2	7.049
																																										leu+trpΔ_trp vs. valΔlys_val	62.99	16.93	46.06	7.331	2	2	6.283
																																										leu+trpΔ_trp vs. ileΔlys_ile	62.99	4.265	58.73	7.331	2	2	8.011
																																										leu+trpΔ_trp vs. val+lysΔ_lys	62.99	7.01	55.98	7.331	2	2	7.636
																																										leu+trpΔ_trp vs. val lysΔ_lys	62.99	4.965	58.03	7.331	2	2	7.915
																																										leu+trpΔ_trp vs. leuΔlys+_leu	62.99	19.49	43.5	7.331	2	2	5.934
																																										leu+trpΔ_trp vs. leuΔlys_leu	62.99	5.89	57.1	7.331	2	2	7.789
																																										leu+trpΔ_trp vs. leu+lysΔ_lys	62.99	11.53	51.46	7.331	2	2	7.02
																																										leu+trpΔ_trp vs. leu lysΔ_lys	62.99	9.445	53.55	7.331	2	2	7.304
																																										leu+trpΔ_trp vs. trpΔLys+_trp	62.99	31.09	31.91	7.331	2	2	4.352
																																										leu+trpΔ_trp vs. trpΔlys_trp	62.99	36.32	26.68	7.331	2	2	3.639
																																										leu+trpΔ_trp vs. trp+lysΔ_lys	62.99	9.475	53.52	7.331	2	2	7.3
																																										leu+trpΔ_trp vs. trp lysΔ_lys	62.99	4.965	58.03	7.331	2	2	7.915
																																										leu+trpΔ_trp vs. hisΔLys+_his	62.99	1.945	61.05	7.331	2	2	8.327
																																										leu+trpΔ_trp vs. hisΔlys_his	62.99	7.53	55.46	7.331	2	2	7.565
																																										leu+trpΔ_trp vs. his+lysΔ_lys	62.99	3.32	59.67	7.331	2	2	8.14
																																										leu+trpΔ_trp vs. his lysΔ_lys	62.99	4.965	58.03	7.331	2	2	7.915
																																										leu trpΔ_trp vs. pheΔlys+_phe	27.91	6.595	21.32	7.331	2	2	2.908
																																										leu trpΔ_trp vs. pheΔ lys_phe	27.91	4.925	22.99	7.331	2	2	3.135
																																										leu trpΔ_trp vs. phe+lysΔ_lys	27.91	1.455	26.46	7.331	2	2	3.609
																																										leu trpΔ_trp vs. phe lysΔ_lys	27.91	4.965	22.95	7.331	2	2	3.13
																																										leu trpΔ_trp vs. valΔlys+_val	27.91	14.78	13.14	7.331	2	2	1.792
																																										leu trpΔ_trp vs. ileΔlys+_ile	27.91	11.32	16.6	7.331	2	2	2.264
																																										leu trpΔ_trp vs. valΔlys_val	27.91	16.93	10.98	7.331	2	2	1.498
																																										leu trpΔ_trp vs. ileΔlys_ile	27.91	4.265	23.65	7.331	2	2	3.225
																																										leu trpΔ_trp vs. val+lysΔ_lys	27.91	7.01	20.9	7.331	2	2	2.851
																																										leu trpΔ_trp vs. val lysΔ_lys	27.91	4.965	22.95	7.331	2	2	3.13
																																										leu trpΔ_trp vs. leuΔlys+_leu	27.91	19.49	8.42	7.331	2	2	1.149
																																										leu trpΔ_trp vs. leuΔlys_leu	27.91	5.89	22.02	7.331	2	2	3.004
																																										leu trpΔ_trp vs. leu+lysΔ_lys	27.91	11.53	16.38	7.331	2	2	2.234
																																										leu trpΔ_trp vs. leu lysΔ_lys	27.91	9.445	18.47	7.331	2	2	2.519
																																										leu trpΔ_trp vs. trpΔLys+_trp	27.91	31.09	-3.175	7.331	2	2	0.4331
																																										leu trpΔ_trp vs. trpΔlys_trp	27.91	36.32	-8.405	7.331	2	2	1.147
																																										leu trpΔ_trp vs. trp+lysΔ_lys	27.91	9.475	18.44	7.331	2	2	2.515
																																										leu trpΔ_trp vs. trp lysΔ_lys	27.91	4.965	22.95	7.331	2	2	3.13
																																										leu trpΔ_trp vs. hisΔLys+_his	27.91	1.945	25.97	7.331	2	2	3.542
																																										leu trpΔ_trp vs. hisΔlys_his	27.91	7.53	20.38	7.331	2	2	2.78
																																										leu trpΔ_trp vs. his+lysΔ_lys	27.91	3.32	24.59	7.331	2	2	3.354
																																										leu trpΔ_trp vs. his lysΔ_lys	27.91	4.965	22.95	7.331	2	2	3.13
																																										pheΔlys+_phe vs. pheΔ lys_phe	6.595	4.925	1.67	7.331	2	2	0.2278
																																										pheΔlys+_phe vs. phe+lysΔ_lys	6.595	1.455	5.14	7.331	2	2	0.7012
																																										pheΔlys+_phe vs. phe lysΔ_lys	6.595	4.965	1.63	7.331	2	2	0.2224
																																										pheΔlys+_phe vs. valΔlys+_val	6.595	14.78	-8.18	7.331	2	2	1.116
																																										pheΔlys+_phe vs. ileΔlys+_ile	6.595	11.32	-4.72	7.331	2	2	0.6439
																																										pheΔlys+_phe vs. valΔlys_val	6.595	16.93	-10.34	7.331	2	2	1.41
																																										pheΔlys+_phe vs. ileΔlys_ile	6.595	4.265	2.33	7.331	2	2	0.3178
																																										pheΔlys+_phe vs. val+lysΔ_lys	6.595	7.01	-0.415	7.331	2	2	0.05661
																																										pheΔlys+_phe vs. val lysΔ_lys	6.595	4.965	1.63	7.331	2	2	0.2224
																																										pheΔlys+_phe vs. leuΔlys+_leu	6.595	19.49	-12.9	7.331	2	2	1.759
																																										pheΔlys+_phe vs. leuΔlys_leu	6.595	5.89	0.705	7.331	2	2	0.09617
																																										pheΔlys+_phe vs. leu+lysΔ_lys	6.595	11.53	-4.935	7.331	2	2	0.6732
																																										pheΔlys+_phe vs. leu lysΔ_lys	6.595	9.445	-2.85	7.331	2	2	0.3888
																																										pheΔlys+_phe vs. trpΔLys+_trp	6.595	31.09	-24.49	7.331	2	2	3.341
																																										pheΔlys+_phe vs. trpΔlys_trp	6.595	36.32	-29.72	7.331	2	2	4.054
																																										pheΔlys+_phe vs. trp+lysΔ_lys	6.595	9.475	-2.88	7.331	2	2	0.3929
																																										pheΔlys+_phe vs. trp lysΔ_lys	6.595	4.965	1.63	7.331	2	2	0.2224
																																										pheΔlys+_phe vs. hisΔLys+_his	6.595	1.945	4.65	7.331	2	2	0.6343
																																										pheΔlys+_phe vs. hisΔlys_his	6.595	7.53	-0.935	7.331	2	2	0.1275
																																										pheΔlys+_phe vs. his+lysΔ_lys	6.595	3.32	3.275	7.331	2	2	0.4468
																																										pheΔlys+_phe vs. his lysΔ_lys	6.595	4.965	1.63	7.331	2	2	0.2224
																																										pheΔ lys_phe vs. phe+lysΔ_lys	4.925	1.455	3.47	7.331	2	2	0.4734
																																										pheΔ lys_phe vs. phe lysΔ_lys	4.925	4.965	-0.04	7.331	2	2	0.005457
																																										pheΔ lys_phe vs. valΔlys+_val	4.925	14.78	-9.85	7.331	2	2	1.344
																																										pheΔ lys_phe vs. ileΔlys+_ile	4.925	11.32	-6.39	7.331	2	2	0.8717
																																										pheΔ lys_phe vs. valΔlys_val	4.925	16.93	-12.01	7.331	2	2	1.638
																																										pheΔ lys_phe vs. ileΔlys_ile	4.925	4.265	0.66	7.331	2	2	0.09003
																																										pheΔ lys_phe vs. val+lysΔ_lys	4.925	7.01	-2.085	7.331	2	2	0.2844
																																										pheΔ lys_phe vs. val lysΔ_lys	4.925	4.965	-0.04	7.331	2	2	0.005457
																																										pheΔ lys_phe vs. leuΔlys+_leu	4.925	19.49	-14.57	7.331	2	2	1.987
																																										pheΔ lys_phe vs. leuΔlys_leu	4.925	5.89	-0.965	7.331	2	2	0.1316
																																										pheΔ lys_phe vs. leu+lysΔ_lys	4.925	11.53	-6.605	7.331	2	2	0.901
																																										pheΔ lys_phe vs. leu lysΔ_lys	4.925	9.445	-4.52	7.331	2	2	0.6166
																																										pheΔ lys_phe vs. trpΔLys+_trp	4.925	31.09	-26.16	7.331	2	2	3.569
																																										pheΔ lys_phe vs. trpΔlys_trp	4.925	36.32	-31.39	7.331	2	2	4.282
																																										pheΔ lys_phe vs. trp+lysΔ_lys	4.925	9.475	-4.55	7.331	2	2	0.6207
																																										pheΔ lys_phe vs. trp lysΔ_lys	4.925	4.965	-0.04	7.331	2	2	0.005457
																																										pheΔ lys_phe vs. hisΔLys+_his	4.925	1.945	2.98	7.331	2	2	0.4065
																																										pheΔ lys_phe vs. hisΔlys_his	4.925	7.53	-2.605	7.331	2	2	0.3554
																																										pheΔ lys_phe vs. his+lysΔ_lys	4.925	3.32	1.605	7.331	2	2	0.2189
																																										pheΔ lys_phe vs. his lysΔ_lys	4.925	4.965	-0.04	7.331	2	2	0.005457
																																										phe+lysΔ_lys vs. phe lysΔ_lys	1.455	4.965	-3.51	7.331	2	2	0.4788
																																										phe+lysΔ_lys vs. valΔlys+_val	1.455	14.78	-13.32	7.331	2	2	1.817
																																										phe+lysΔ_lys vs. ileΔlys+_ile	1.455	11.32	-9.86	7.331	2	2	1.345
																																										phe+lysΔ_lys vs. valΔlys_val	1.455	16.93	-15.48	7.331	2	2	2.111
																																										phe+lysΔ_lys vs. ileΔlys_ile	1.455	4.265	-2.81	7.331	2	2	0.3833
																																										phe+lysΔ_lys vs. val+lysΔ_lys	1.455	7.01	-5.555	7.331	2	2	0.7578
																																										phe+lysΔ_lys vs. val lysΔ_lys	1.455	4.965	-3.51	7.331	2	2	0.4788
																																										phe+lysΔ_lys vs. leuΔlys+_leu	1.455	19.49	-18.04	7.331	2	2	2.46
																																										phe+lysΔ_lys vs. leuΔlys_leu	1.455	5.89	-4.435	7.331	2	2	0.605
																																										phe+lysΔ_lys vs. leu+lysΔ_lys	1.455	11.53	-10.08	7.331	2	2	1.374
																																										phe+lysΔ_lys vs. leu lysΔ_lys	1.455	9.445	-7.99	7.331	2	2	1.09
																																										phe+lysΔ_lys vs. trpΔLys+_trp	1.455	31.09	-29.63	7.331	2	2	4.042
																																										phe+lysΔ_lys vs. trpΔlys_trp	1.455	36.32	-34.86	7.331	2	2	4.755
																																										phe+lysΔ_lys vs. trp+lysΔ_lys	1.455	9.475	-8.02	7.331	2	2	1.094
																																										phe+lysΔ_lys vs. trp lysΔ_lys	1.455	4.965	-3.51	7.331	2	2	0.4788
																																										phe+lysΔ_lys vs. hisΔLys+_his	1.455	1.945	-0.49	7.331	2	2	0.06684
																																										phe+lysΔ_lys vs. hisΔlys_his	1.455	7.53	-6.075	7.331	2	2	0.8287
																																										phe+lysΔ_lys vs. his+lysΔ_lys	1.455	3.32	-1.865	7.331	2	2	0.2544
																																										phe+lysΔ_lys vs. his lysΔ_lys	1.455	4.965	-3.51	7.331	2	2	0.4788
																																										phe lysΔ_lys vs. valΔlys+_val	4.965	14.78	-9.81	7.331	2	2	1.338
																																										phe lysΔ_lys vs. ileΔlys+_ile	4.965	11.32	-6.35	7.331	2	2	0.8662
																																										phe lysΔ_lys vs. valΔlys_val	4.965	16.93	-11.97	7.331	2	2	1.632
																																										phe lysΔ_lys vs. ileΔlys_ile	4.965	4.265	0.7	7.331	2	2	0.09549
																																										phe lysΔ_lys vs. val+lysΔ_lys	4.965	7.01	-2.045	7.331	2	2	0.279
																																										phe lysΔ_lys vs. val lysΔ_lys	4.965	4.965	0	7.331	2	2	0
																																										phe lysΔ_lys vs. leuΔlys+_leu	4.965	19.49	-14.53	7.331	2	2	1.981
																																										phe lysΔ_lys vs. leuΔlys_leu	4.965	5.89	-0.925	7.331	2	2	0.1262
																																										phe lysΔ_lys vs. leu+lysΔ_lys	4.965	11.53	-6.565	7.331	2	2	0.8956
																																										phe lysΔ_lys vs. leu lysΔ_lys	4.965	9.445	-4.48	7.331	2	2	0.6111
																																										phe lysΔ_lys vs. trpΔLys+_trp	4.965	31.09	-26.12	7.331	2	2	3.563
																																										phe lysΔ_lys vs. trpΔlys_trp	4.965	36.32	-31.35	7.331	2	2	4.277
																																										phe lysΔ_lys vs. trp+lysΔ_lys	4.965	9.475	-4.51	7.331	2	2	0.6152
																																										phe lysΔ_lys vs. trp lysΔ_lys	4.965	4.965	-2.665e-15	7.331	2	2	3.635e-16
																																										phe lysΔ_lys vs. hisΔLys+_his	4.965	1.945	3.02	7.331	2	2	0.412
																																										phe lysΔ_lys vs. hisΔlys_his	4.965	7.53	-2.565	7.331	2	2	0.3499
																																										phe lysΔ_lys vs. his+lysΔ_lys	4.965	3.32	1.645	7.331	2	2	0.2244
																																										phe lysΔ_lys vs. his lysΔ_lys	4.965	4.965	-1.421e-14	7.331	2	2	1.939e-15
																																										valΔlys+_val vs. ileΔlys+_ile	14.78	11.32	3.46	7.331	2	2	0.472
																																										valΔlys+_val vs. valΔlys_val	14.78	16.93	-2.155	7.331	2	2	0.294
																																										valΔlys+_val vs. ileΔlys_ile	14.78	4.265	10.51	7.331	2	2	1.434
																																										valΔlys+_val vs. val+lysΔ_lys	14.78	7.01	7.765	7.331	2	2	1.059
																																										valΔlys+_val vs. val lysΔ_lys	14.78	4.965	9.81	7.331	2	2	1.338
																																										valΔlys+_val vs. leuΔlys+_leu	14.78	19.49	-4.715	7.331	2	2	0.6432
																																										valΔlys+_val vs. leuΔlys_leu	14.78	5.89	8.885	7.331	2	2	1.212
																																										valΔlys+_val vs. leu+lysΔ_lys	14.78	11.53	3.245	7.331	2	2	0.4427
																																										valΔlys+_val vs. leu lysΔ_lys	14.78	9.445	5.33	7.331	2	2	0.7271
																																										valΔlys+_val vs. trpΔLys+_trp	14.78	31.09	-16.31	7.331	2	2	2.225
																																										valΔlys+_val vs. trpΔlys_trp	14.78	36.32	-21.54	7.331	2	2	2.938
																																										valΔlys+_val vs. trp+lysΔ_lys	14.78	9.475	5.3	7.331	2	2	0.723
																																										valΔlys+_val vs. trp lysΔ_lys	14.78	4.965	9.81	7.331	2	2	1.338
																																										valΔlys+_val vs. hisΔLys+_his	14.78	1.945	12.83	7.331	2	2	1.75
																																										valΔlys+_val vs. hisΔlys_his	14.78	7.53	7.245	7.331	2	2	0.9883
																																										valΔlys+_val vs. his+lysΔ_lys	14.78	3.32	11.46	7.331	2	2	1.563
																																										valΔlys+_val vs. his lysΔ_lys	14.78	4.965	9.81	7.331	2	2	1.338
																																										ileΔlys+_ile vs. valΔlys_val	11.32	16.93	-5.615	7.331	2	2	0.766
																																										ileΔlys+_ile vs. ileΔlys_ile	11.32	4.265	7.05	7.331	2	2	0.9617
																																										ileΔlys+_ile vs. val+lysΔ_lys	11.32	7.01	4.305	7.331	2	2	0.5873
																																										ileΔlys+_ile vs. val lysΔ_lys	11.32	4.965	6.35	7.331	2	2	0.8662
																																										ileΔlys+_ile vs. leuΔlys+_leu	11.32	19.49	-8.175	7.331	2	2	1.115
																																										ileΔlys+_ile vs. leuΔlys_leu	11.32	5.89	5.425	7.331	2	2	0.74
																																										ileΔlys+_ile vs. leu+lysΔ_lys	11.32	11.53	-0.215	7.331	2	2	0.02933
																																										ileΔlys+_ile vs. leu lysΔ_lys	11.32	9.445	1.87	7.331	2	2	0.2551
																																										ileΔlys+_ile vs. trpΔLys+_trp	11.32	31.09	-19.77	7.331	2	2	2.697
																																										ileΔlys+_ile vs. trpΔlys_trp	11.32	36.32	-25	7.331	2	2	3.41
																																										ileΔlys+_ile vs. trp+lysΔ_lys	11.32	9.475	1.84	7.331	2	2	0.251
																																										ileΔlys+_ile vs. trp lysΔ_lys	11.32	4.965	6.35	7.331	2	2	0.8662
																																										ileΔlys+_ile vs. hisΔLys+_his	11.32	1.945	9.37	7.331	2	2	1.278
																																										ileΔlys+_ile vs. hisΔlys_his	11.32	7.53	3.785	7.331	2	2	0.5163
																																										ileΔlys+_ile vs. his+lysΔ_lys	11.32	3.32	7.995	7.331	2	2	1.091
																																										ileΔlys+_ile vs. his lysΔ_lys	11.32	4.965	6.35	7.331	2	2	0.8662
																																										valΔlys_val vs. ileΔlys_ile	16.93	4.265	12.67	7.331	2	2	1.728
																																										valΔlys_val vs. val+lysΔ_lys	16.93	7.01	9.92	7.331	2	2	1.353
																																										valΔlys_val vs. val lysΔ_lys	16.93	4.965	11.97	7.331	2	2	1.632
																																										valΔlys_val vs. leuΔlys+_leu	16.93	19.49	-2.56	7.331	2	2	0.3492
																																										valΔlys_val vs. leuΔlys_leu	16.93	5.89	11.04	7.331	2	2	1.506
																																										valΔlys_val vs. leu+lysΔ_lys	16.93	11.53	5.4	7.331	2	2	0.7366
																																										valΔlys_val vs. leu lysΔ_lys	16.93	9.445	7.485	7.331	2	2	1.021
																																										valΔlys_val vs. trpΔLys+_trp	16.93	31.09	-14.16	7.331	2	2	1.931
																																										valΔlys_val vs. trpΔlys_trp	16.93	36.32	-19.39	7.331	2	2	2.644
																																										valΔlys_val vs. trp+lysΔ_lys	16.93	9.475	7.455	7.331	2	2	1.017
																																										valΔlys_val vs. trp lysΔ_lys	16.93	4.965	11.97	7.331	2	2	1.632
																																										valΔlys_val vs. hisΔLys+_his	16.93	1.945	14.99	7.331	2	2	2.044
																																										valΔlys_val vs. hisΔlys_his	16.93	7.53	9.4	7.331	2	2	1.282
																																										valΔlys_val vs. his+lysΔ_lys	16.93	3.32	13.61	7.331	2	2	1.857
																																										valΔlys_val vs. his lysΔ_lys	16.93	4.965	11.97	7.331	2	2	1.632
																																										ileΔlys_ile vs. val+lysΔ_lys	4.265	7.01	-2.745	7.331	2	2	0.3745
																																										ileΔlys_ile vs. val lysΔ_lys	4.265	4.965	-0.7	7.331	2	2	0.09549
																																										ileΔlys_ile vs. leuΔlys+_leu	4.265	19.49	-15.23	7.331	2	2	2.077
																																										ileΔlys_ile vs. leuΔlys_leu	4.265	5.89	-1.625	7.331	2	2	0.2217
																																										ileΔlys_ile vs. leu+lysΔ_lys	4.265	11.53	-7.265	7.331	2	2	0.991
																																										ileΔlys_ile vs. leu lysΔ_lys	4.265	9.445	-5.18	7.331	2	2	0.7066
																																										ileΔlys_ile vs. trpΔLys+_trp	4.265	31.09	-26.82	7.331	2	2	3.659
																																										ileΔlys_ile vs. trpΔlys_trp	4.265	36.32	-32.05	7.331	2	2	4.372
																																										ileΔlys_ile vs. trp+lysΔ_lys	4.265	9.475	-5.21	7.331	2	2	0.7107
																																										ileΔlys_ile vs. trp lysΔ_lys	4.265	4.965	-0.7	7.331	2	2	0.09549
																																										ileΔlys_ile vs. hisΔLys+_his	4.265	1.945	2.32	7.331	2	2	0.3165
																																										ileΔlys_ile vs. hisΔlys_his	4.265	7.53	-3.265	7.331	2	2	0.4454
																																										ileΔlys_ile vs. his+lysΔ_lys	4.265	3.32	0.945	7.331	2	2	0.1289
																																										ileΔlys_ile vs. his lysΔ_lys	4.265	4.965	-0.7	7.331	2	2	0.09549
																																										val+lysΔ_lys vs. val lysΔ_lys	7.01	4.965	2.045	7.331	2	2	0.279
																																										val+lysΔ_lys vs. leuΔlys+_leu	7.01	19.49	-12.48	7.331	2	2	1.702
																																										val+lysΔ_lys vs. leuΔlys_leu	7.01	5.89	1.12	7.331	2	2	0.1528
																																										val+lysΔ_lys vs. leu+lysΔ_lys	7.01	11.53	-4.52	7.331	2	2	0.6166
																																										val+lysΔ_lys vs. leu lysΔ_lys	7.01	9.445	-2.435	7.331	2	2	0.3322
																																										val+lysΔ_lys vs. trpΔLys+_trp	7.01	31.09	-24.08	7.331	2	2	3.284
																																										val+lysΔ_lys vs. trpΔlys_trp	7.01	36.32	-29.31	7.331	2	2	3.998
																																										val+lysΔ_lys vs. trp+lysΔ_lys	7.01	9.475	-2.465	7.331	2	2	0.3363
																																										val+lysΔ_lys vs. trp lysΔ_lys	7.01	4.965	2.045	7.331	2	2	0.279
																																										val+lysΔ_lys vs. hisΔLys+_his	7.01	1.945	5.065	7.331	2	2	0.6909
																																										val+lysΔ_lys vs. hisΔlys_his	7.01	7.53	-0.52	7.331	2	2	0.07093
																																										val+lysΔ_lys vs. his+lysΔ_lys	7.01	3.32	3.69	7.331	2	2	0.5034
																																										val+lysΔ_lys vs. his lysΔ_lys	7.01	4.965	2.045	7.331	2	2	0.279
[truncated: 76 more rows]
[truncated: 10 more columns]

## Sheet: Fig.S19
	Fig.S19A								Fig.S19B								Fig.S19C
[truncated: 39 more rows]

[truncated: 9 more sheets: Fig.S20, Fig.S21, Fig.S22, Fig.S23, Fig.S24, Fig.S25, Fig.S26, Fig.S27-31, Fig.S32]
