# Supplementary material for: A molecular toolkit of cross-feeding strains for engineering synthetic yeast communities
Source: Nat Microbiol. 2024 Feb 7;9(3):848–63. doi: 10.1038/s41564-023-01596-4 (PMC10914607; doi:10.1038/s41564-023-01596-4)
Supplement: Supplementary file 6 — Please note that data source files for modelling results have not been supplied, instead MATLAB code to reproduce the results has been uploaded to https://zenodo.org/uploads/10257825. The maximal OD values of co-culture ade-em I and ade-em II within 72 h; One-way ANOVA statistical source data. The maximal OD values of two-member and three-member co-cultures and their monoculture controls within 72 h; One-way ANOVA statistical source data. OD values of monocultures, co-cultures and percentages of RFP-tagged populations, estimated BOD and ROD values. OD values and population percentages of three-member co-cultures after exchanged metabolite supplementation; OD, GOD, BOD and ROD values of co-culture AKW_VI at different initial cell densities; ANOVA statistical source data. OD values and resveratrol concentration for monocultures and different co-cultures; ANOVA statistical source data. OD values of monocultures, OD, ROD and BOD values of co-cultures; ANOVA statistical source data. OD, GOD, BOD and ROD values within 72 h for three-member co-cultures. OD, BOD and ROD values within 48 h for two-member co-cultures in different ratios. OD values and population percentages for three pairs of two-member co-cultures with exchanged metabolite supplementation; ANOVA statistical source data. [file 41564_2023_1596_MOESM6_ESM.xlsx]

## Sheet: Outline
	Source data list
	Fig.2	Modularity of yeast S .cerevisiae for co-culture toolkit development
	Fig.3	Rational design of synthetic two- and three- member co-cultures
	Fig.4	Promoter engineering controlled the growth and population size in two-member co-cultures
	Fig.5	Impact of varied metabolite supplementations and initial cell densities on growth and population size in three-member co-cultures
	Fig.6	Application of synthetic co-cultures for improved resveratrol production
	Extended Data Fig.1	Target screening for co-culture potential using 52 pairs of adenine-exchanged metabolite cross-feeding co-cultures
	Extended Data Fig.2	Time courses of cell growth of nine three-member co-cultures and their respective individual members
	Extended Data Fig.3	Different initial ratios adjusted cell growth and population size of four pairs of two-member cross-feeding co-cultures
	Extended Data Fig.4	Effects of metabolite supplementation on growth and population percentages of three pairs of two-member co-cultures

## Sheet: Fig.2D
	Fig.2D							ANOVA summary
	Sample	OD700nm						Table Analyzed	ade-em I II						Number of families	1
	replicate	repl.1	repl.2	repl.3	Mean	SD		Data sets analyzed	A-AA						Number of comparisons per family	40
	+ve	0.7117	0.7139	0.7111	0.712233	0.00147422									Alpha	0.05
	ade-trp I	0.64	0.63	0.62	0.63	0.01		ANOVA summary
	ade-trp II	0.61	0.61	0.62	0.613333	0.0057735		F	142.5						Bonferroni's multiple comparisons test	Mean Diff.	95.00% CI of diff.	Below threshold?	Summary	Adjusted P Value
	ade-met I	0.59	0.59	0.6	0.593333	0.0057735		P value	<0.0001						+ve vs. ade-trp I	0.08223	0.01062 to 0.1538	Yes	*	0.0103	A-B
	ade-met II	0.62	0.63	0.62	0.623333	0.0057735		P value summary	****						+ve vs. ade-trp II	0.0989	0.02728 to 0.1705	Yes	***	0.0007	A-C
	ade-his I	0.53	0.54	0.53	0.533333	0.0057735		Significant diff. among means (P < 0.05)?	Yes						ade-trp I vs. ade-trp II	0.01667	-0.05495 to 0.08828	No	ns	>0.9999	B-C
	ade-his II	0.51	0.51	0.5	0.506667	0.0057735		R squared	0.9856						ade-met I vs. ade-met II	-0.03	-0.1016 to 0.04162	No	ns	>0.9999	D-E
	ade-lys I	0.46	0.48	0.48	0.473333	0.011547									ade-trp II vs. ade-met I	0.02	-0.05162 to 0.09162	No	ns	>0.9999	C-D
	ade-lys II	0.22	0.22	0.32	0.253333	0.057735		Brown-Forsythe test							ade-met I vs. ade-his I	0.06	-0.01162 to 0.1316	No	ns	0.2445	D-F
	ade-phe&tyr I	0.46	0.48	0.45	0.463333	0.0152753		F (DFn, DFd)	0.7252 (26, 54)						ade-his I vs. ade-his II	0.02667	-0.04495 to 0.09828	No	ns	>0.9999	F-G
	ade-phe&tyr II	0.36	0.36	0.47	0.396667	0.0635085		P value	0.8125						ade-his II vs. ade-lys I	0.03333	-0.03828 to 0.1049	No	ns	>0.9999	G-H
	ade-val&ile I	0.43	0.42	0.43	0.426667	0.0057735		P value summary	ns						ade-lys I vs. ade-lys II	0.22	0.1484 to 0.2916	Yes	****	<0.0001	H-I
	ade-val&ile II	0.39	0.4	0.28	0.356667	0.0665833		Are SDs significantly different (P < 0.05)?	No						ade-lys I vs. ade-phe&tyr I	0.01	-0.06162 to 0.08162	No	ns	>0.9999	H-J
	ade-cys I	0.44	0.44	0.43	0.436667	0.0057735									ade-phe&tyr I vs. ade-phe&tyr II	0.06667	-0.004949 to 0.1383	No	ns	0.1002	J-K
	ade-cys II	0.43	0.43	0.44	0.433333	0.0057735		Bartlett's test							ade-phe&tyr I vs. ade-val&ile I	0.03667	-0.03495 to 0.1083	No	ns	>0.9999	J-L
	ade-leu I	0.4	0.41	0.44	0.416667	0.0208167		Bartlett's statistic (corrected)							ade-val&ile I vs. ade-val&ile II	0.07	-0.001615 to 0.1416	No	ns	0.0629	L-M
	ade-leu II	0.44	0.43	0.44	0.436667	0.0057735		P value							ade-val&ile I vs. ade-cys I	-0.01	-0.08162 to 0.06162	No	ns	>0.9999	L-N
	ade-ura I	0.42	0.39	0.38	0.396667	0.0208167		P value summary							ade-cys I vs. ade-cys II	0.003333	-0.06828 to 0.07495	No	ns	>0.9999	N-O
	ade-ura II	0.42	0.46	0.48	0.453333	0.0305505		Are SDs significantly different (P < 0.05)?							ade-cys I vs. ade-leu I	0.02	-0.05162 to 0.09162	No	ns	>0.9999	N-P
	ade-thr I	0.27	0.27	0.28	0.273333	0.0057735									ade-leu I vs. ade-leu II	-0.02	-0.09162 to 0.05162	No	ns	>0.9999	P-Q
	ade-thr II	0.24	0.21	0.21	0.22	0.0173205		ANOVA table	SS	DF	MS	F (DFn, DFd)	P value		ade-leu I vs. ade-ura I	0.02	-0.05162 to 0.09162	No	ns	>0.9999	P-R
	ade-tyr I	0.24	0.24	0.23	0.236667	0.0057735		Treatment (between columns)	2.457	26	0.09449	F (26, 54) = 142.5	P<0.0001		ade-ura I vs. ade-ura II	-0.05667	-0.1283 to 0.01495	No	ns	0.3743	R-S
	ade-tyr II	0.28	0.18	0.19	0.216667	0.0550757		Residual (within columns)	0.0358	54	0.000663				ade-ura II vs. ade-thr I	0.18	0.1084 to 0.2516	Yes	****	<0.0001	S-T
	ade-ser I	0.12	0.11	0.11	0.113333	0.0057735		Total	2.493	80					ade-thr I vs. ade-thr II	0.05333	-0.01828 to 0.1249	No	ns	0.5645	T-U
	ade-ser II	0.11	0.12	0.11	0.113333	0.0057735									ade-tyr I vs. ade-tyr II	0.02	-0.05162 to 0.09162	No	ns	>0.9999	V-W
	ade-arg I	0.09	0.09	0.08	0.0866667	0.0057735		Data summary							ade-tyr II vs. ade-ser I	0.1033	0.03172 to 0.1749	Yes	***	0.0003	W-X
	ade-arg II	0.09	0.08	0.09	0.0866667	0.0057735		Number of treatments (columns)	27						ade-ser I vs. ade-ser II	0	-0.07162 to 0.07162	No	ns	>0.9999	X-Y
								Number of values (total)	81						ade-ser I vs. ade-arg I	0.02667	-0.04495 to 0.09828	No	ns	>0.9999	X-Z
															ade-arg I vs. ade-arg II	0	-0.07162 to 0.07162	No	ns	>0.9999	Z-AA
															ade-trp I vs. ade-met I	0.03667	-0.03495 to 0.1083	No	ns	>0.9999	B-D
															ade-trp I vs. ade-his I	0.09667	0.02505 to 0.1683	Yes	**	0.001	B-F
															ade-trp I vs. ade-lys I	0.1567	0.08505 to 0.2283	Yes	****	<0.0001	B-H
															ade-trp I vs. ade-phe&tyr I	0.1667	0.09505 to 0.2383	Yes	****	<0.0001	B-J
															ade-his I vs. ade-lys I	0.06	-0.01162 to 0.1316	No	ns	0.2445	F-H
															ade-his I vs. ade-phe&tyr I	0.07	-0.001615 to 0.1416	No	ns	0.0629	F-J
															ade-his I vs. ade-val&ile I	0.1067	0.03505 to 0.1783	Yes	***	0.0002	F-L
															ade-his I vs. ade-cys I	0.09667	0.02505 to 0.1683	Yes	**	0.001	F-N
															ade-his I vs. ade-leu I	0.1167	0.04505 to 0.1883	Yes	****	<0.0001	F-P
															ade-his I vs. ade-ura I	0.1367	0.06505 to 0.2083	Yes	****	<0.0001	F-R
															ade-val&ile I vs. ade-leu I	0.01	-0.06162 to 0.08162	No	ns	>0.9999	L-P
															ade-val&ile I vs. ade-ura I	0.03	-0.04162 to 0.1016	No	ns	>0.9999	L-R
															ade-met II vs. ade-his I	0.09	0.01838 to 0.1616	Yes	**	0.0031	E-F
															ade-thr I vs. ade-tyr I	0.03667	-0.03495 to 0.1083	No	ns	>0.9999	T-V
															Test details	Mean 1	Mean 2	Mean Diff.	SE of diff.	n1	n2	t	DF
															+ve vs. ade-trp I	0.7122	0.63	0.08223	0.02102	3	3	3.911	54
															+ve vs. ade-trp II	0.7122	0.6133	0.0989	0.02102	3	3	4.704	54
															ade-trp I vs. ade-trp II	0.63	0.6133	0.01667	0.02102	3	3	0.7927	54
															ade-met I vs. ade-met II	0.5933	0.6233	-0.03	0.02102	3	3	1.427	54
															ade-trp II vs. ade-met I	0.6133	0.5933	0.02	0.02102	3	3	0.9513	54
															ade-met I vs. ade-his I	0.5933	0.5333	0.06	0.02102	3	3	2.854	54
															ade-his I vs. ade-his II	0.5333	0.5067	0.02667	0.02102	3	3	1.268	54
															ade-his II vs. ade-lys I	0.5067	0.4733	0.03333	0.02102	3	3	1.585	54
															ade-lys I vs. ade-lys II	0.4733	0.2533	0.22	0.02102	3	3	10.46	54
															ade-lys I vs. ade-phe&tyr I	0.4733	0.4633	0.01	0.02102	3	3	0.4756	54
															ade-phe&tyr I vs. ade-phe&tyr II	0.4633	0.3967	0.06667	0.02102	3	3	3.171	54
															ade-phe&tyr I vs. ade-val&ile I	0.4633	0.4267	0.03667	0.02102	3	3	1.744	54
															ade-val&ile I vs. ade-val&ile II	0.4267	0.3567	0.07	0.02102	3	3	3.329	54
															ade-val&ile I vs. ade-cys I	0.4267	0.4367	-0.01	0.02102	3	3	0.4756	54
															ade-cys I vs. ade-cys II	0.4367	0.4333	0.003333	0.02102	3	3	0.1585	54
															ade-cys I vs. ade-leu I	0.4367	0.4167	0.02	0.02102	3	3	0.9513	54
															ade-leu I vs. ade-leu II	0.4167	0.4367	-0.02	0.02102	3	3	0.9513	54
															ade-leu I vs. ade-ura I	0.4167	0.3967	0.02	0.02102	3	3	0.9513	54
															ade-ura I vs. ade-ura II	0.3967	0.4533	-0.05667	0.02102	3	3	2.695	54
															ade-ura II vs. ade-thr I	0.4533	0.2733	0.18	0.02102	3	3	8.561	54
															ade-thr I vs. ade-thr II	0.2733	0.22	0.05333	0.02102	3	3	2.537	54
															ade-tyr I vs. ade-tyr II	0.2367	0.2167	0.02	0.02102	3	3	0.9513	54
															ade-tyr II vs. ade-ser I	0.2167	0.1133	0.1033	0.02102	3	3	4.915	54
															ade-ser I vs. ade-ser II	0.1133	0.1133	0	0.02102	3	3	0	54
															ade-ser I vs. ade-arg I	0.1133	0.08667	0.02667	0.02102	3	3	1.268	54
															ade-arg I vs. ade-arg II	0.08667	0.08667	0	0.02102	3	3	0	54
															ade-trp I vs. ade-met I	0.63	0.5933	0.03667	0.02102	3	3	1.744	54
															ade-trp I vs. ade-his I	0.63	0.5333	0.09667	0.02102	3	3	4.598	54
															ade-trp I vs. ade-lys I	0.63	0.4733	0.1567	0.02102	3	3	7.452	54
															ade-trp I vs. ade-phe&tyr I	0.63	0.4633	0.1667	0.02102	3	3	7.927	54
															ade-his I vs. ade-lys I	0.5333	0.4733	0.06	0.02102	3	3	2.854	54
															ade-his I vs. ade-phe&tyr I	0.5333	0.4633	0.07	0.02102	3	3	3.329	54
															ade-his I vs. ade-val&ile I	0.5333	0.4267	0.1067	0.02102	3	3	5.073	54
															ade-his I vs. ade-cys I	0.5333	0.4367	0.09667	0.02102	3	3	4.598	54
															ade-his I vs. ade-leu I	0.5333	0.4167	0.1167	0.02102	3	3	5.549	54
															ade-his I vs. ade-ura I	0.5333	0.3967	0.1367	0.02102	3	3	6.5	54
															ade-val&ile I vs. ade-leu I	0.4267	0.4167	0.01	0.02102	3	3	0.4756	54
															ade-val&ile I vs. ade-ura I	0.4267	0.3967	0.03	0.02102	3	3	1.427	54
															ade-met II vs. ade-his I	0.6233	0.5333	0.09	0.02102	3	3	4.281	54
															ade-thr I vs. ade-tyr I	0.2733	0.2367	0.03667	0.02102	3	3	1.744	54

## Sheet: Fig.3C,3F
	Fig.3C																		Fig.3F
	Two-member Co-culture	Strain_em1_Red		Strain_em2_Blue															Sample	OD700nm 0 h					OD700nm max.
	description	phenotype	Strain No.	phenotype	Strain No.														replicate	repl.1	repl.2	repl.3	Mean	SD	repl.1	repl.2	repl.3	Mean	SD
	his-lys	hisΔlys+	sHP266	his+lysΔ	sHP272														+ve	0.065975	0.066275	0.069075	0.0671083	0.00170978	0.5501	0.5343	0.5725	0.5523	0.0191948
	leu-lys	leuΔlys+	sHP205	leu+lysΔ	sHP211														A_I	0.017375	0.013675	0.015525	0.015525	0.00185	0.023175	0.01925	0.0212125	0.0212125	0.0019625
	phe-lys	pheΔlys+	sHP193	phe+lysΔ	sHP199														K_I	0.017975	0.019075	0.018525	0.018525	0.00055	0.02825	0.026225	0.0272375	0.0272375	0.0010125
	trp-lysv1	trpΔlys+v1	sHP253	trp+lysΔv1	sHP259														W_I	0.015375	0.013575	0.014475	0.014475	0.0009	0.01995	0.01865	0.0193	0.0193	0.00065
	trp-lysv2	trpΔlys+v2	sHP253	trp+lysΔv2	sHP395														AK_I	0.038675	0.040975	0.043975	0.0412083	0.00265769	0.5798	0.570375	0.572625	0.574267	0.00492229
	val-lysv1	valΔlys+v1	sHP182	val+lysΔv1	sHP188														AW_I	0.039875	0.034675	0.047075	0.0405417	0.00622682	0.127675	0.135025	0.14295	0.135217	0.0076393
	val-lysv2	valΔlys+v2	sHP182	val+lysΔv2	sHP188														KW_I	0.043475	0.043075	0.046675	0.0444083	0.00197315	0.078025	0.08235	0.082975	0.0811167	0.00269564
																			AKW_I	0.066775	0.062675	0.066675	0.065375	0.0023388	0.66655	0.66885	0.6677	0.6677	0.00115
																			A_II	0.027575	0.023375	0.025475	0.025475	0.0021	0.03665	0.033175	0.0349125	0.0349125	0.0017375
																			K_II	0.024875	0.020675	0.022775	0.022775	0.0021	0.04225	0.032175	0.0372125	0.0372125	0.0050375
	Sample	OD700nm 0 h					OD700nm max.												W_II	0.016775	0.020675	0.018725	0.018725	0.00195	0.0282	0.027875	0.0280375	0.0280375	0.0001625
	replicate	repl.1	repl.2	repl.3	Mean	SD	repl.1	repl.2	repl.3	Mean	SD								KW_II	0.040275	0.039075	0.040775	0.0400417	0.000873689	0.135925	0.1286	0.101675	0.122067	0.0180355
	+ve	0.065975	0.066275	0.069075	0.0671083	0.00170978	0.5501	0.5343	0.5725	0.5523	0.0191948								AK_II	0.048675	0.049675	0.061975	0.0534417	0.00740698	0.226125	0.242825	0.225425	0.231458	0.00985004
	his+lysΔ	0.0458	0.0386	0.0423	0.0422333	0.00360046	0.0812	0.1468	0.1299	0.1193	0.0340604								AW_II	0.054375	0.051775	0.050875	0.0523417	0.00181751	0.43565	0.42865	0.43755	0.43395	0.00468722
	hisΔlys+	0.0402	0.0378	0.0407	0.0395667	0.00155027	0.1005	0.1226	0.1435	0.1222	0.0215028								AKW_II	0.072975	0.070575	0.075575	0.0730417	0.00250067	0.508225	0.498475	0.500775	0.502492	0.00509665
	his-lys	0.0667	0.0691	0.0777	0.0711667	0.00578389	0.3515	0.3565	0.4074	0.3718	0.0309317								A_III	0.014575	0.018175	0.016375	0.016375	0.0018	0.02125	0.0228	0.022025	0.022025	0.000775
	leu+lysΔ	0.0213	0.0482	0.027	0.0321667	0.0141747	0.05285	0.05545	0.05205	0.05345	0.00177764								K_III	0.017975	0.019075	0.018525	0.018525	0.00055	0.02825	0.026225	0.0272375	0.0272375	0.0010125
	leuΔlys+	0.0142	0.0104	0.0214	0.0153333	0.00558689	0.07515	0.07295	0.0539	0.0673333	0.0116855								H_III	0.019575	0.018175	0.018875	0.018875	0.0007	0.02385	0.022925	0.0233875	0.0233875	0.0004625
	leu-lys	0.0383	0.0224	0.0298	0.0301667	0.00795634	0.1528	0.1483	0.1439	0.148333	0.00445009								AK_III	0.051375	0.042975	0.042375	0.045575	0.0050319	0.06315	0.054175	0.0562	0.0578417	0.00470733
	phe+lysΔ	0.0057	0.0088	0.0096	0.00803333	0.00205994	0.0712	0.08	0.0821	0.0777667	0.00578302								AH_III	0.046375	0.042575	0.044575	0.0445083	0.00190088	0.06685	0.06585	0.06805	0.0669167	0.00110151
	pheΔlys+	0.0076	0.0175	0.0119	0.0123333	0.00496421	0.155	0.195	0.17	0.173333	0.0202073								KH_III	0.053075	0.050275	0.045875	0.0497417	0.00362951	0.07845	0.08945	0.08535	0.0844167	0.00555908
	phe-lys	0.0083	0.0116	0.0289	0.0162667	0.0110645	0.5292	0.5325	0.4538	0.505167	0.0445154								AKH_III	0.067775	0.071175	0.072075	0.0703417	0.00226789	0.1569	0.172625	0.183625	0.17105	0.0134319
	trp+lysΔ v1	0.0346	0.0361	0.0401	0.0369333	0.00284312	0.0459	0.0493	0.0462	0.0471333	0.00188237								A_IV	0.028975	0.025875	0.027425	0.027425	0.00155	0.062975	0.055825	0.0594	0.0594	0.003575
	trpΔlys+ v1	0.0416	0.0413	0.0393	0.0407333	0.00125033	0.0582	0.0615	0.0628	0.0608333	0.00237136								K_IV	0.017975	0.019075	0.018525	0.018525	0.00055	0.02825	0.026225	0.0272375	0.0272375	0.0010125
	trp-lys v1	0.0356	0.0298	0.0252	0.0302	0.00521153	0.4468	0.4351	0.4231	0.435	0.0118503								M_IV	0.018275	0.021275	0.019775	0.019775	0.0015	0.025875	0.027325	0.0266	0.0266	0.000725
	trp+lysΔv2	0.0409	0.0378	0.0364	0.0383667	0.0023029	0.0509	0.0404	0.0472	0.0461667	0.00532572								AK_IV	0.050575	0.045975	0.047375	0.047975	0.00235797	0.556375	0.553975	0.553975	0.554775	0.00138564
	trpΔlys+v2	0.0507	0.0644	0.0541	0.0564	0.00713372	0.0484	0.0484	0.0524	0.0497333	0.0023094								AM_IV	0.051075	0.049075	0.049875	0.0500083	0.00100664	0.080975	0.08415	0.064275	0.0764667	0.010677
	trp-lysv2	0.0881	0.074	0.0913	0.0844667	0.00920453	0.3616	0.3265	0.3867	0.358267	0.0302381								KM_IV	0.044575	0.045975	0.041175	0.0439083	0.00246847	0.0552	0.0952	0.096425	0.082275	0.0234556
	val+lysΔv1	0.0104	0.0164	0.005	0.0106	0.00570263	0.0291	0.0316	0.032	0.0309	0.00157162								AKM_IV	0.069875	0.071775	0.077075	0.0729083	0.0037314	0.61005	0.60875	0.604675	0.607825	0.00280435
	valΔlys+v1	0.0212	0.0161	0.0087	0.0153333	0.00628517	0.07125	0.08555	0.075	0.0772667	0.00741457								H_V	0.019575	0.018175	0.018875	0.018875	0.0007	0.02385	0.022925	0.0233875	0.0233875	0.0004625
	val-lysv1	0.012	0.0403	0.041	0.0311	0.0165448	0.1439	0.1668	0.1572	0.155967	0.0114997								K_V	0.022975	0.023175	0.023075	0.023075	0.0001	0.038575	0.036475	0.037525	0.037525	0.00105
	val+lysΔv2	0.0149	0.018	0.0277	0.0202	0.00667757	0.0291	0.0316	0.0301	0.0302667	0.00125831								M_V	0.021275	0.016075	0.018675	0.018675	0.0026	0.025575	0.0221	0.0238375	0.0238375	0.0017375
	valΔlys+v2	0.0078	0.0118	0.0071	0.0089	0.00253574	0.2366	0.2379	0.2357	0.236733	0.00110604								KM_V	0.0405	0.0355	0.0367	0.0375667	0.00261024	0.0723	0.067	0.063225	0.0675083	0.00455881
	val-lysv2	0.0063	0.011	0.0077	0.00833333	0.00241316	0.4757	0.4819	0.4612	0.472933	0.0106237								HM_V	0.049275	0.043175	0.039975	0.0441417	0.00472476	0.069575	0.068725	0.069175	0.0691583	0.000425245
	(*+ve, positive control of BY4741+pHLUM, val-lys v1, cell culture using SM; val-lys v2, cell culture using SM+ile; trp-lys v1, with native trp pathway; trp-lys v2, without native trp pathway.)																		HK_V	0.042975	0.051075	0.043475	0.0458417	0.00453909	0.07405	0.07925	0.08335	0.0788833	0.00466083
																			HKM_V	0.043475	0.044375	0.044575	0.0441417	0.000585947	0.1543	0.14795	0.163425	0.155225	0.00777886
																			K_VI	0.0644	0.0639	0.0675	0.0652667	0.00195021	0.1079	0.1188	0.0988	0.1085	0.0100135
																			A_VI	0.0649	0.0583	0.0751	0.0661	0.00846404	0.1269	0.1217	0.1311	0.126567	0.00470886
	ANOVA analysis Fig.3C																		W_VI	0.0561	0.0511	0.0598	0.0556667	0.00436616	0.1205	0.1254	0.1309	0.1256	0.00520288
	Table Analyzed	his-lys co-culture vs control						Number of families	1										AK_VI	0.0851	0.0768	0.1083	0.0900667	0.0163268	0.0998	0.1193	0.1316	0.1169	0.0160353
	Data sets analyzed	B-D						Number of comparisons per family	2										AW_VI	0.0981	0.1095	0.1033	0.103633	0.00570731	0.1075	0.1241	0.1184	0.116667	0.00843465
								Alpha	0.05										KW_VI	0.1097	0.1017	0.0884	0.0999333	0.0107593	0.15	0.1528	0.1519	0.151567	0.00142945
	ANOVA summary																		AKW_VI	0.1445	0.1234	0.1318	0.133233	0.0106228	0.4829	0.476467	0.509067	0.489478	0.0172667
	F	73.31						Bonferroni's multiple comparisons test	Mean Diff.	95.00% CI of diff.	Below threshold?	Summary	Adjusted P Value	D-?					K_VII	0.0625	0.0679	0.0538	0.0614	0.00711407	0.1106	0.1175	0.1152	0.114433	0.00351331
	P value	<0.0001						his-lys vs. his+lysΔ	0.2525	0.1814 to 0.3236	Yes	****	<0.0001	B	his+lysΔ				A_VII	0.042	0.0442	0.0391	0.0417667	0.00255799	0.115	0.1145	0.1131	0.1142	0.000984886
	P value summary	****						his-lys vs. hisΔlys+	0.2496	0.1785 to 0.3207	Yes	****	<0.0001	C	hisΔlys+				M_VII	0.0405	0.0421	0.0359	0.0395	0.0032187	0.108	0.1251	0.1158	0.1163	0.00856096
	Significant diff. among means (P < 0.05)?	Yes																	AK_VII	0.0792	0.0801	0.0903	0.0832	0.00616523	0.306	0.25	0.2803	0.278767	0.0280315
	R squared	0.9607						Test details	Mean 1	Mean 2	Mean Diff.	SE of diff.	n1	n2	t	DF			AH_VII	0.0778	0.0995	0.0727	0.0833333	0.0142311	0.091	0.102	0.1001	0.0977	0.00587963
								his-lys vs. his+lysΔ	0.3718	0.1193	0.2525	0.02394	3	3	10.55	6			KH_VII	0.105	0.0828	0.0996	0.0958	0.0115776	0.1195	0.1402	0.1265	0.128733	0.0105292
	Brown-Forsythe test							his-lys vs. hisΔlys+	0.3718	0.1222	0.2496	0.02394	3	3	10.43	6			AKH_VII	0.095	0.0882	0.0928	0.092	0.00346987	0.133933	0.114767	0.121867	0.123522	0.00968999
	F (DFn, DFd)	0.08277 (2, 6)																	K_VIII	0.0472	0.0448	0.0447	0.0455667	0.00141539	0.146	0.1389	0.1525	0.1458	0.00680221
	P value	0.9216																	A_VIII	0.0403	0.0483	0.0465	0.0450333	0.00419682	0.1043	0.1384	0.1303	0.124333	0.0178158
	P value summary	ns																	H_VIII	0.0449	0.0522	0.0554	0.0508333	0.00538176	0.1345	0.1348	0.142	0.1371	0.00424617
	Are SDs significantly different (P < 0.05)?	No																	AK_VIII	0.0696	0.0785	0.0732	0.0737667	0.00447698	0.1731	0.1731	0.1773	0.1745	0.00242487
																			AM_VIII	0.1065	0.148	0.0861	0.113533	0.0315437	0.1231	0.1265	0.1171	0.122233	0.00475955
	Bartlett's test																		KM_VIII	0.0931	0.0865	0.0715	0.0837	0.0110689	0.1561	0.1709	0.1728	0.1666	0.00914276
	Bartlett's statistic (corrected)																		AKM_VIII	0.1031	0.0983	0.0962	0.0992	0.00353695	0.248833	0.254233	0.264833	0.255967	0.00813962
	P value																		K_IX	0.0761	0.0705	0.0532	0.0666	0.0119378	0.138	0.1422	0.1488	0.143	0.00544426
	P value summary																		M_IX	0.0321	0.0346	0.0279	0.0315333	0.00338575	0.1228	0.131	0.1144	0.122733	0.0083002
	Are SDs significantly different (P < 0.05)?																		H_IX	0.0271	0.0415	0.0387	0.0357667	0.00763501	0.1179	0.128	0.1269	0.124267	0.00554106
																			KM_IX	0.0815	0.0924	0.1421	0.105333	0.0323039	0.1374	0.1437	0.1548	0.1453	0.00880965
	ANOVA table	SS	DF	MS	F (DFn, DFd)	P value													MH_IX	0.0603	0.0645	0.074	0.0662667	0.00701878	0.1171	0.1208	0.1269	0.1216	0.00494874
	Treatment (between columns)	0.1261	2	0.06303	F (2, 6) = 73.31	P<0.0001													KH_IX	0.1545	0.0872	0.0737	0.105133	0.0432824	0.1821	0.21	0.1911	0.1944	0.0142397
	Residual (within columns)	0.005159	6	0.0008598															KHM_IX	0.0957	0.0843	0.0946	0.0915333	0.00628835	0.175933	0.173067	0.1714	0.173467	0.00229298
	Total	0.1312	8																*+ve, positive control of BY4741+pHLUM, strain K_I = K_III = K_IV; H_III = H_V.
	Data summary
	Number of treatments (columns)	3
	Number of values (total)	9																	ANOVA analysis Fig.3F
																			Table Analyzed	AKW_I co-culture vs controls						Number of families	1
																			Data sets analyzed	B-H						Number of comparisons per family	6
	Table Analyzed	leu-lys co-culture vs control						Number of families	1																	Alpha	0.05
	Data sets analyzed	E-G						Number of comparisons per family	2										ANOVA summary
								Alpha	0.05										F	16963						Bonferroni's multiple comparisons test	Mean Diff.	95.00% CI of diff.	Below threshold?	Summary	Adjusted P Value	H-?
	ANOVA summary																		P value	<0.0001						AKW_I vs. A_I	0.6465	0.6372 to 0.6558	Yes	****	<0.0001	B	A_I
	F	147.4						Bonferroni's multiple comparisons test	Mean Diff.	95.00% CI of diff.	Below threshold?	Summary	Adjusted P Value	G-?					P value summary	****						AKW_I vs. K_I	0.6405	0.6312 to 0.6498	Yes	****	<0.0001	C	K_I
	P value	<0.0001						leu-lys vs. leu+lysΔ	0.09483	0.07712 to 0.1125	Yes	****	<0.0001	E	leu+lysΔ				Significant diff. among means (P < 0.05)?	Yes						AKW_I vs. W_I	0.6484	0.6391 to 0.6577	Yes	****	<0.0001	D	W_I
	P value summary	****						leu-lys vs. leuΔlys+	0.08097	0.06325 to 0.09868	Yes	****	<0.0001	F	leuΔlys+				R squared	0.9999						AKW_I vs. AK_I	0.09347	0.08415 to 0.1028	Yes	****	<0.0001	E	AK_I
	Significant diff. among means (P < 0.05)?	Yes																								AKW_I vs. AW_I	0.5325	0.5232 to 0.5418	Yes	****	<0.0001	F	AW_I
	R squared	0.9801						Test details	Mean 1	Mean 2	Mean Diff.	SE of diff.	n1	n2	t	DF			Brown-Forsythe test							AKW_I vs. KW_I	0.5866	0.5773 to 0.5959	Yes	****	<0.0001	G	KW_I
								leu-lys vs. leu+lysΔ	0.1483	0.0535	0.09483	0.005966	3	3	15.89	6			F (DFn, DFd)	1.449 (6, 14)
	Brown-Forsythe test							leu-lys vs. leuΔlys+	0.1483	0.06737	0.08097	0.005966	3	3	13.57	6			P value	0.2648						Test details	Mean 1	Mean 2	Mean Diff.	SE of diff.	n1	n2	t	DF
	F (DFn, DFd)	0.7150 (2, 6)																	P value summary	ns						AKW_I vs. A_I	0.6677	0.02123	0.6465	0.003037	3	3	212.9	14
	P value	0.5266																	Are SDs significantly different (P < 0.05)?	No						AKW_I vs. K_I	0.6677	0.02723	0.6405	0.003037	3	3	210.9	14
	P value summary	ns																								AKW_I vs. W_I	0.6677	0.01933	0.6484	0.003037	3	3	213.5	14
	Are SDs significantly different (P < 0.05)?	No																	Bartlett's test							AKW_I vs. AK_I	0.6677	0.5743	0.09347	0.003037	3	3	30.78	14
																			Bartlett's statistic (corrected)							AKW_I vs. AW_I	0.6677	0.1352	0.5325	0.003037	3	3	175.3	14
	Bartlett's test																		P value							AKW_I vs. KW_I	0.6677	0.08113	0.5866	0.003037	3	3	193.2	14
	Bartlett's statistic (corrected)																		P value summary
	P value																		Are SDs significantly different (P < 0.05)?
	P value summary
	Are SDs significantly different (P < 0.05)?																		ANOVA table	SS	DF	MS	F (DFn, DFd)	P value
																			Treatment (between columns)	1.408	6	0.2347	F (6, 14) = 16963	P<0.0001
	ANOVA table	SS	DF	MS	F (DFn, DFd)	P value													Residual (within columns)	0.0001937	14	1.383e-05
	Treatment (between columns)	0.01574	2	0.007871	F (2, 6) = 147.4	P<0.0001													Total	1.408	20
	Residual (within columns)	0.0003204	6	5.34e-05
	Total	0.01606	8																Data summary
																			Number of treatments (columns)	7
	Data summary																		Number of values (total)	21
	Number of treatments (columns)	3
	Number of values (total)	9
																			Table Analyzed	AKW_II co-culture vs controls						Number of families	1
																			Data sets analyzed	I-O						Number of comparisons per family	6
	Table Analyzed	phe-lys co-culture vs control						Number of families	1																	Alpha	0.05
	Data sets analyzed	H-J						Number of comparisons per family	2										ANOVA summary
								Alpha	0.05										F	1664						Bonferroni's multiple comparisons test	Mean Diff.	95.00% CI of diff.	Below threshold?	Summary	Adjusted P Value	O-?
	ANOVA summary																		P value	<0.0001						AKW_II vs. A_II	0.4676	0.4464 to 0.4887	Yes	****	<0.0001	I	A_II
	F	186.9						Bonferroni's multiple comparisons test	Mean Diff.	95.00% CI of diff.	Below threshold?	Summary	Adjusted P Value	J-?					P value summary	****						AKW_II vs. K_II	0.4653	0.4441 to 0.4864	Yes	****	<0.0001	J	K_II
	P value	<0.0001						phe-lys vs. phe+lysΔ	0.4274	0.3585 to 0.4963	Yes	****	<0.0001	H	phe+lysΔ				Significant diff. among means (P < 0.05)?	Yes						AKW_II vs. W_II	0.4745	0.4533 to 0.4956	Yes	****	<0.0001	K	W_II
	P value summary	****						phe-lys vs. pheΔlys+	0.3318	0.2629 to 0.4007	Yes	****	<0.0001	I	pheΔlys+				R squared	0.9986						AKW_II vs. KW_II	0.3804	0.3593 to 0.4016	Yes	****	<0.0001	L	KW_II
	Significant diff. among means (P < 0.05)?	Yes																								AKW_II vs. AK_II	0.2711	0.2499 to 0.2922	Yes	****	<0.0001	M	AK_II
	R squared	0.9842						Test details	Mean 1	Mean 2	Mean Diff.	SE of diff.	n1	n2	t	DF			Brown-Forsythe test							AKW_II vs. AW_II	0.0685	0.04737 to 0.08963	Yes	****	<0.0001	N	AW_II
								phe-lys vs. phe+lysΔ	0.5052	0.07777	0.4274	0.02321	3	3	18.42	6			F (DFn, DFd)	0.9118 (6, 14)
	Brown-Forsythe test							phe-lys vs. pheΔlys+	0.5052	0.1733	0.3318	0.02321	3	3	14.3	6			P value	0.5144						Test details	Mean 1	Mean 2	Mean Diff.	SE of diff.	n1	n2	t	DF
	F (DFn, DFd)	0.5798 (2, 6)																	P value summary	ns						AKW_II vs. A_II	0.5025	0.03493	0.4676	0.006885	3	3	67.91	14
	P value	0.5885																	Are SDs significantly different (P < 0.05)?	No						AKW_II vs. K_II	0.5025	0.03723	0.4653	0.006885	3	3	67.58	14
	P value summary	ns																								AKW_II vs. W_II	0.5025	0.02803	0.4745	0.006885	3	3	68.92	14
	Are SDs significantly different (P < 0.05)?	No																	Bartlett's test							AKW_II vs. KW_II	0.5025	0.1221	0.3804	0.006885	3	3	55.26	14
																			Bartlett's statistic (corrected)							AKW_II vs. AK_II	0.5025	0.2314	0.2711	0.006885	3	3	39.37	14
	Bartlett's test																		P value							AKW_II vs. AW_II	0.5025	0.434	0.0685	0.006885	3	3	9.95	14
	Bartlett's statistic (corrected)																		P value summary
	P value																		Are SDs significantly different (P < 0.05)?
	P value summary
	Are SDs significantly different (P < 0.05)?																		ANOVA table	SS	DF	MS	F (DFn, DFd)	P value
																			Treatment (between columns)	0.7099	6	0.1183	F (6, 14) = 1664	P<0.0001
	ANOVA table	SS	DF	MS	F (DFn, DFd)	P value													Residual (within columns)	0.0009954	14	7.11e-05
	Treatment (between columns)	0.3019	2	0.151	F (2, 6) = 186.9	P<0.0001													Total	0.7109	20
	Residual (within columns)	0.004847	6	0.0008078
	Total	0.3068	8																Data summary
																			Number of treatments (columns)	7
	Data summary																		Number of values (total)	21
	Number of treatments (columns)	3
	Number of values (total)	9
																			Table Analyzed	AKH_III co-culture vs controls						Number of families	1
																			Data sets analyzed	P-V						Number of comparisons per family	6
	Table Analyzed	trp-lys v1 co-culture vs control						Number of families	1																	Alpha	0.05
	Data sets analyzed	K-M						Number of comparisons per family	2										ANOVA summary
								Alpha	0.05										F	246.9						Bonferroni's multiple comparisons test	Mean Diff.	95.00% CI of diff.	Below threshold?	Summary	Adjusted P Value	V-?
	ANOVA summary																		P value	<0.0001						AKH_III vs. A_III	0.149	0.1344 to 0.1636	Yes	****	<0.0001	P	A_III
	F	2914						Bonferroni's multiple comparisons test	Mean Diff.	95.00% CI of diff.	Below threshold?	Summary	Adjusted P Value	M-?					P value summary	****						AKH_III vs. K_III	0.1438	0.1292 to 0.1584	Yes	****	<0.0001	Q	K_III
	P value	<0.0001						trp-lysv1 vs. trp+lysΔ v1	0.3879	0.3708 to 0.4050	Yes	****	<0.0001	K	trp+lysΔ v1				Significant diff. among means (P < 0.05)?	Yes						AKH_III vs. H_III	0.1476	0.1331 to 0.1622	Yes	****	<0.0001	R	H_III
	P value summary	****						trp-lysv1 vs. trpΔlys+ v1	0.3742	0.3571 to 0.3913	Yes	****	<0.0001	L	trpΔlys+ v1				R squared	0.9906						AKH_III vs. AK_III	0.1132	0.09860 to 0.1277	Yes	****	<0.0001	S	AK_III
	Significant diff. among means (P < 0.05)?	Yes																								AKH_III vs. AH_III	0.1041	0.08950 to 0.1186	Yes	****	<0.0001	T	AH_III
	R squared	0.999						Test details	Mean 1	Mean 2	Mean Diff.	SE of diff.	n1	n2	t	DF			Brown-Forsythe test							AKH_III vs. KH_III	0.08657	0.07200 to 0.1011	Yes	****	<0.0001	U	KH_III
								trp-lysv1 vs. trp+lysΔ v1	0.435	0.04713	0.3879	0.005766	3	3	67.27	6			F (DFn, DFd)	2.215 (6, 14)
	Brown-Forsythe test							trp-lysv1 vs. trpΔlys+ v1	0.435	0.06083	0.3742	0.005766	3	3	64.89	6			P value	0.1033						Test details	Mean 1	Mean 2	Mean Diff.	SE of diff.	n1	n2	t	DF
	F (DFn, DFd)	2.470 (2, 6)																	P value summary	ns						AKH_III vs. A_III	0.171	0.02203	0.149	0.004745	3	3	31.4	14
	P value	0.165																	Are SDs significantly different (P < 0.05)?	No						AKH_III vs. K_III	0.171	0.02723	0.1438	0.004745	3	3	30.3	14
	P value summary	ns																								AKH_III vs. H_III	0.171	0.0234	0.1476	0.004745	3	3	31.11	14
	Are SDs significantly different (P < 0.05)?	No																	Bartlett's test							AKH_III vs. AK_III	0.171	0.05787	0.1132	0.004745	3	3	23.85	14
																			Bartlett's statistic (corrected)							AKH_III vs. AH_III	0.171	0.06697	0.1041	0.004745	3	3	21.93	14
	Bartlett's test																		P value							AKH_III vs. KH_III	0.171	0.08447	0.08657	0.004745	3	3	18.24	14
	Bartlett's statistic (corrected)																		P value summary
	P value																		Are SDs significantly different (P < 0.05)?
	P value summary
	Are SDs significantly different (P < 0.05)?																		ANOVA table	SS	DF	MS	F (DFn, DFd)	P value
																			Treatment (between columns)	0.05004	6	0.00834	F (6, 14) = 246.9	P<0.0001
	ANOVA table	SS	DF	MS	F (DFn, DFd)	P value													Residual (within columns)	0.0004729	14	3.378e-05
	Treatment (between columns)	0.2906	2	0.1453	F (2, 6) = 2914	P<0.0001													Total	0.05051	20
	Residual (within columns)	0.0002992	6	4.987e-05
	Total	0.2909	8																Data summary
																			Number of treatments (columns)	7
	Data summary																		Number of values (total)	21
	Number of treatments (columns)	3
	Number of values (total)	9
																			Table Analyzed	AKM_IV co-culture vs controls						Number of families	1
																			Data sets analyzed	W-AC						Number of comparisons per family	6
	Table Analyzed	trp-lys v2 co-culture vs control						Number of families	1																	Alpha	0.05
	Data sets analyzed	N-P						Number of comparisons per family	2										ANOVA summary
								Alpha	0.05										F	2038						Bonferroni's multiple comparisons test	Mean Diff.	95.00% CI of diff.	Below threshold?	Summary	Adjusted P Value	AC-?
	ANOVA summary																		P value	<0.0001						AKM_IV vs. A_IV	0.5485	0.5236 to 0.5733	Yes	****	<0.0001	W	A_IV
	F	304.8						Bonferroni's multiple comparisons test	Mean Diff.	95.00% CI of diff.	Below threshold?	Summary	Adjusted P Value	P-?					P value summary	****						AKM_IV vs. K_IV	0.5806	0.5558 to 0.6055	Yes	****	<0.0001	X	K_IV
	P value	<0.0001						trp-lysv2 vs. trp+lysΔv2	0.3121	0.2690 to 0.3552	Yes	****	<0.0001	N	trp+lysΔv2				Significant diff. among means (P < 0.05)?	Yes						AKM_IV vs. M_IV	0.5813	0.5564 to 0.6061	Yes	****	<0.0001	Y	M_IV
	P value summary	****						trp-lysv2 vs. trpΔlys+v2	0.3085	0.2654 to 0.3516	Yes	****	<0.0001	O	trpΔlys+v2				R squared	0.9989						AKM_IV vs. AK_IV	0.05307	0.02822 to 0.07792	Yes	****	<0.0001	Z	AK_IV
	Significant diff. among means (P < 0.05)?	Yes																								AKM_IV vs. AM_IV	0.5314	0.5065 to 0.5562	Yes	****	<0.0001	AA	AM_IV
	R squared	0.9903						Test details	Mean 1	Mean 2	Mean Diff.	SE of diff.	n1	n2	t	DF			Brown-Forsythe test							AKM_IV vs. KM_IV	0.5256	0.5008 to 0.5504	Yes	****	<0.0001	AB	KM_IV
								trp-lysv2 vs. trp+lysΔv2	0.3583	0.04617	0.3121	0.01451	3	3	21.5	6			F (DFn, DFd)	0.8202 (6, 14)
	Brown-Forsythe test							trp-lysv2 vs. trpΔlys+v2	0.3583	0.04973	0.3085	0.01451	3	3	21.26	6			P value	0.5724						Test details	Mean 1	Mean 2	Mean Diff.	SE of diff.	n1	n2	t	DF
	F (DFn, DFd)	2.748 (2, 6)																	P value summary	ns						AKM_IV vs. A_IV	0.6079	0.0594	0.5485	0.008097	3	3	67.74	14
	P value	0.1422																	Are SDs significantly different (P < 0.05)?	No						AKM_IV vs. K_IV	0.6079	0.02723	0.5806	0.008097	3	3	71.71	14
	P value summary	ns																								AKM_IV vs. M_IV	0.6079	0.0266	0.5813	0.008097	3	3	71.79	14
	Are SDs significantly different (P < 0.05)?	No																	Bartlett's test							AKM_IV vs. AK_IV	0.6079	0.5548	0.05307	0.008097	3	3	6.554	14
																			Bartlett's statistic (corrected)							AKM_IV vs. AM_IV	0.6079	0.0765	0.5314	0.008097	3	3	65.62	14
	Bartlett's test																		P value							AKM_IV vs. KM_IV	0.6079	0.08227	0.5256	0.008097	3	3	64.91	14
	Bartlett's statistic (corrected)																		P value summary
	P value																		Are SDs significantly different (P < 0.05)?
	P value summary
	Are SDs significantly different (P < 0.05)?																		ANOVA table	SS	DF	MS	F (DFn, DFd)	P value
																			Treatment (between columns)	1.203	6	0.2004	F (6, 14) = 2038	P<0.0001
	ANOVA table	SS	DF	MS	F (DFn, DFd)	P value													Residual (within columns)	0.001377	14	9.835e-05
	Treatment (between columns)	0.1926	2	0.09631	F (2, 6) = 304.8	P<0.0001													Total	1.204	20
	Residual (within columns)	0.001896	6	0.000316
	Total	0.1945	8																Data summary
																			Number of treatments (columns)	7
	Data summary																		Number of values (total)	21
	Number of treatments (columns)	3
	Number of values (total)	9
																			Table Analyzed	HKM_V co-culture vs controls						Number of families	1
																			Data sets analyzed	AD-AJ						Number of comparisons per family	6
	Table Analyzed	val-lys v1 co-culture vs control						Number of families	1																	Alpha	0.05
	Data sets analyzed	Q-S						Number of comparisons per family	2										ANOVA summary
								Alpha	0.05										F	409.5						Bonferroni's multiple comparisons test	Mean Diff.	95.00% CI of diff.	Below threshold?	Summary	Adjusted P Value	AJ-?
	ANOVA summary																		P value	<0.0001						HKM_V vs. H_V	0.1318	0.1220 to 0.1416	Yes	****	<0.0001	AD	H_V
	F	189.5						Bonferroni's multiple comparisons test	Mean Diff.	95.00% CI of diff.	Below threshold?	Summary	Adjusted P Value	S-?					P value summary	****						HKM_V vs. K_V	0.1177	0.1079 to 0.1275	Yes	****	<0.0001	AE	K_V
	P value	<0.0001						val-lysv1 vs. val+lysΔv1	0.1251	0.1058 to 0.1443	Yes	****	<0.0001	Q	val+lysΔv1				Significant diff. among means (P < 0.05)?	Yes						HKM_V vs. M_V	0.1314	0.1216 to 0.1412	Yes	****	<0.0001	AF	M_V
	P value summary	****						val-lysv1 vs. valΔlys+v1	0.07867	0.05939 to 0.09795	Yes	****	<0.0001	R	valΔlys+v1				R squared	0.9943						HKM_V vs. KM_V	0.08773	0.07793 to 0.09754	Yes	****	<0.0001	AG	KM_V
	Significant diff. among means (P < 0.05)?	Yes																								HKM_V vs. HM_V	0.08607	0.07626 to 0.09587	Yes	****	<0.0001	AH	HM_V
	R squared	0.9844						Test details	Mean 1	Mean 2	Mean Diff.	SE of diff.	n1	n2	t	DF			Brown-Forsythe test							HKM_V vs. HK_V	0.0763	0.06650 to 0.08610	Yes	****	<0.0001	AI	HK_V
								val-lysv1 vs. val+lysΔv1	0.156	0.0309	0.1251	0.006494	3	3	19.26	6			F (DFn, DFd)	1.843 (6, 14)
	Brown-Forsythe test							val-lysv1 vs. valΔlys+v1	0.156	0.0773	0.07867	0.006494	3	3	12.11	6			P value	0.1621						Test details	Mean 1	Mean 2	Mean Diff.	SE of diff.	n1	n2	t	DF
	F (DFn, DFd)	1.293 (2, 6)																	P value summary	ns						HKM_V vs. H_V	0.1552	0.0234	0.1318	0.003195	3	3	41.26	14
	P value	0.3414																	Are SDs significantly different (P < 0.05)?	No						HKM_V vs. K_V	0.1552	0.03753	0.1177	0.003195	3	3	36.84	14
	P value summary	ns																								HKM_V vs. M_V	0.1552	0.02383	0.1314	0.003195	3	3	41.13	14
	Are SDs significantly different (P < 0.05)?	No																	Bartlett's test							HKM_V vs. KM_V	0.1552	0.0675	0.08773	0.003195	3	3	27.46	14
																			Bartlett's statistic (corrected)							HKM_V vs. HM_V	0.1552	0.06917	0.08607	0.003195	3	3	26.94	14
	Bartlett's test																		P value							HKM_V vs. HK_V	0.1552	0.07893	0.0763	0.003195	3	3	23.88	14
	Bartlett's statistic (corrected)																		P value summary
	P value																		Are SDs significantly different (P < 0.05)?
	P value summary
	Are SDs significantly different (P < 0.05)?																		ANOVA table	SS	DF	MS	F (DFn, DFd)	P value
																			Treatment (between columns)	0.03762	6	0.00627	F (6, 14) = 409.5	P<0.0001
	ANOVA table	SS	DF	MS	F (DFn, DFd)	P value													Residual (within columns)	0.0002144	14	1.531e-05
	Treatment (between columns)	0.02398	2	0.01199	F (2, 6) = 189.5	P<0.0001													Total	0.03783	20
	Residual (within columns)	0.0003796	6	6.327e-05
	Total	0.02436	8																Data summary
																			Number of treatments (columns)	7
	Data summary																		Number of values (total)	21
	Number of treatments (columns)	3
	Number of values (total)	9
																			Table Analyzed	AKW_VI co-culture vs controls						Number of families	1
																			Data sets analyzed	AK-AQ						Number of comparisons per family	6
	Table Analyzed	val-lys v2 co-culture vs control						Number of families	1																	Alpha	0.05
	Data sets analyzed	T-V						Number of comparisons per family	2										ANOVA summary
								Alpha	0.05										F	301.9						Bonferroni's multiple comparisons test	Mean Diff.	95.00% CI of diff.	Below threshold?	Summary	Adjusted P Value	AQ-?
	ANOVA summary																		P value	<0.0001						AKW_VI vs. K_VI	0.4065	0.3688 to 0.4441	Yes	****	<0.0001	AK	K_VI
	F	3817						Bonferroni's multiple comparisons test	Mean Diff.	95.00% CI of diff.	Below threshold?	Summary	Adjusted P Value	V-?					P value summary	****						AKW_VI vs. A_VI	0.3837	0.3460 to 0.4213	Yes	****	<0.0001	AL	A_VI
	P value	<0.0001						val-lysv2 vs. val+lysΔv2	0.4427	0.4276 to 0.4577	Yes	****	<0.0001	T	val+lysΔv2				Significant diff. among means (P < 0.05)?	Yes						AKW_VI vs. W_VI	0.4087	0.3710 to 0.4463	Yes	****	<0.0001	AM	W_VI
	P value summary	****						val-lysv2 vs. valΔlys+v2	0.2362	0.2211 to 0.2513	Yes	****	<0.0001	U	valΔlys+v2				R squared	0.9923						AKW_VI vs. AK_VI	0.399	0.3613 to 0.4366	Yes	****	<0.0001	AN	AK_VI
	Significant diff. among means (P < 0.05)?	Yes																								AKW_VI vs. AW_VI	0.3925	0.3548 to 0.4301	Yes	****	<0.0001	AO	AW_VI
	R squared	0.9992						Test details	Mean 1	Mean 2	Mean Diff.	SE of diff.	n1	n2	t	DF			Brown-Forsythe test							AKW_VI vs. KW_VI	0.3987	0.3610 to 0.4363	Yes	****	<0.0001	AP	KW_VI
								val-lysv2 vs. val+lysΔv2	0.4729	0.03027	0.4427	0.00507	3	3	87.31	6			F (DFn, DFd)	1.153 (6, 14)
	Brown-Forsythe test							val-lysv2 vs. valΔlys+v2	0.4729	0.2367	0.2362	0.00507	3	3	46.59	6			P value	0.3837						Test details	Mean 1	Mean 2	Mean Diff.	SE of diff.	n1	n2	t	DF
	F (DFn, DFd)	2.081 (2, 6)																	P value summary	ns						AKW_VI vs. K_VI	0.4873	0.08087	0.4065	0.01227	3	3	33.13	14
	P value	0.2059																	Are SDs significantly different (P < 0.05)?	No						AKW_VI vs. A_VI	0.4873	0.1037	0.3837	0.01227	3	3	31.27	14
	P value summary	ns																								AKW_VI vs. W_VI	0.4873	0.07867	0.4087	0.01227	3	3	33.31	14
	Are SDs significantly different (P < 0.05)?	No																	Bartlett's test							AKW_VI vs. AK_VI	0.4873	0.08837	0.399	0.01227	3	3	32.52	14
																			Bartlett's statistic (corrected)							AKW_VI vs. AW_VI	0.4873	0.09487	0.3925	0.01227	3	3	31.99	14
	Bartlett's test																		P value							AKW_VI vs. KW_VI	0.4873	0.08863	0.3987	0.01227	3	3	32.5	14
	Bartlett's statistic (corrected)																		P value summary
	P value																		Are SDs significantly different (P < 0.05)?
	P value summary
	Are SDs significantly different (P < 0.05)?																		ANOVA table	SS	DF	MS	F (DFn, DFd)	P value
																			Treatment (between columns)	0.4089	6	0.06815	F (6, 14) = 301.9	P<0.0001
	ANOVA table	SS	DF	MS	F (DFn, DFd)	P value													Residual (within columns)	0.00316	14	0.0002257
	Treatment (between columns)	0.2944	2	0.1472	F (2, 6) = 3817	P<0.0001													Total	0.412	20
	Residual (within columns)	0.0002313	6	3.856e-05
	Total	0.2946	8																Data summary
																			Number of treatments (columns)	7
	Data summary																		Number of values (total)	21
	Number of treatments (columns)	3
	Number of values (total)	9
																			Table Analyzed	AKH_VII co-culture vs controls						Number of families	1
																			Data sets analyzed	AR-AX						Number of comparisons per family	6
																										Alpha	0.05
																			ANOVA summary
																			F	64.39						Bonferroni's multiple comparisons test	Mean Diff.	95.00% CI of diff.	Below threshold?	Summary	Adjusted P Value	AX-?
																			P value	<0.0001						AKH_VII vs. K_VII	0.05778	0.03860 to 0.07695	Yes	****	<0.0001	AR	K_VII
																			P value summary	****						AKH_VII vs. A_VII	0.02334	0.004169 to 0.04252	Yes	*	0.0133	AS	A_VII
																			Significant diff. among means (P < 0.05)?	Yes						AKH_VII vs. M_VII	0.05828	0.03910 to 0.07745	Yes	****	<0.0001	AT	M_VII
																			R squared	0.965						AKH_VII vs. AK_VII	-0.03666	-0.05583 to -0.01748	Yes	***	0.0002	AU	AK_VII
																										AKH_VII vs. AH_VII	0.01254	-0.006631 to 0.03172	No	ns	0.3864	AV	AH_VII
																			Brown-Forsythe test							AKH_VII vs. KH_VII	0.05298	0.03380 to 0.07215	Yes	****	<0.0001	AW	KH_VII
																			F (DFn, DFd)	0.5355 (6, 14)
																			P value	0.7728						Test details	Mean 1	Mean 2	Mean Diff.	SE of diff.	n1	n2	t	DF
																			P value summary	ns						AKH_VII vs. K_VII	0.15	0.09223	0.05778	0.006249	3	3	9.247	14
																			Are SDs significantly different (P < 0.05)?	No						AKH_VII vs. A_VII	0.15	0.1267	0.02334	0.006249	3	3	3.736	14
																										AKH_VII vs. M_VII	0.15	0.09173	0.05828	0.006249	3	3	9.327	14
																			Bartlett's test							AKH_VII vs. AK_VII	0.15	0.1867	-0.03666	0.006249	3	3	5.866	14
																			Bartlett's statistic (corrected)							AKH_VII vs. AH_VII	0.15	0.1375	0.01254	0.006249	3	3	2.008	14
																			P value							AKH_VII vs. KH_VII	0.15	0.09703	0.05298	0.006249	3	3	8.478	14
																			P value summary
																			Are SDs significantly different (P < 0.05)?
																			ANOVA table	SS	DF	MS	F (DFn, DFd)	P value
																			Treatment (between columns)	0.02263	6	0.003771	F (6, 14) = 64.39	P<0.0001
																			Residual (within columns)	0.0008199	14	5.857e-05
																			Total	0.02345	20
																			Data summary
																			Number of treatments (columns)	7
																			Number of values (total)	21
																			Table Analyzed	AKM_VIII co-culture vs controls						Number of families	1
																			Data sets analyzed	AY-BE						Number of comparisons per family	6
																										Alpha	0.05
																			ANOVA summary
																			F	38.46						Bonferroni's multiple comparisons test	Mean Diff.	95.00% CI of diff.	Below threshold?	Summary	Adjusted P Value	BE-?
																			P value	<0.0001						AKM_VIII vs. K_VIII	0.1243	0.09055 to 0.1581	Yes	****	<0.0001	AY	K_VIII
																			P value summary	****						AKM_VIII vs. A_VIII	0.1341	0.1003 to 0.1678	Yes	****	<0.0001	AZ	A_VIII
																			Significant diff. among means (P < 0.05)?	Yes						AKM_VIII vs. H_VIII	0.1281	0.09428 to 0.1618	Yes	****	<0.0001	BA	H_VIII
																			R squared	0.9428						AKM_VIII vs. AK_VIII	0.1181	0.08435 to 0.1519	Yes	****	<0.0001	BB	AK_VIII
																										AKM_VIII vs. AM__VIII	0.1313	0.09755 to 0.1651	Yes	****	<0.0001	BC	AM__VIII
																			Brown-Forsythe test							AKM_VIII vs. KM_VIII	0.1259	0.09215 to 0.1597	Yes	****	<0.0001	BD	KM_VIII
																			F (DFn, DFd)	1.943 (6, 14)
																			P value	0.1434						Test details	Mean 1	Mean 2	Mean Diff.	SE of diff.	n1	n2	t	DF
																			P value summary	ns						AKM_VIII vs. K_VIII	0.2277	0.1034	0.1243	0.01101	3	3	11.3	14
																			Are SDs significantly different (P < 0.05)?	No						AKM_VIII vs. A_VIII	0.2277	0.09363	0.1341	0.01101	3	3	12.18	14
																										AKM_VIII vs. H_VIII	0.2277	0.09963	0.1281	0.01101	3	3	11.64	14
																			Bartlett's test							AKM_VIII vs. AK_VIII	0.2277	0.1096	0.1181	0.01101	3	3	10.73	14
																			Bartlett's statistic (corrected)							AKM_VIII vs. AM__VIII	0.2277	0.09637	0.1313	0.01101	3	3	11.93	14
																			P value							AKM_VIII vs. KM_VIII	0.2277	0.1018	0.1259	0.01101	3	3	11.44	14
																			P value summary
																			Are SDs significantly different (P < 0.05)?
																			ANOVA table	SS	DF	MS	F (DFn, DFd)	P value
																			Treatment (between columns)	0.04192	6	0.006987	F (6, 14) = 38.46	P<0.0001
																			Residual (within columns)	0.002544	14	0.0001817
																			Total	0.04447	20
																			Data summary
																			Number of treatments (columns)	7
																			Number of values (total)	21
																			Table Analyzed	HKM_IX co-culture vs controls						Number of families	1
																			Data sets analyzed	BF-BL						Number of comparisons per family	6
																										Alpha	0.05
																			ANOVA summary
																			F	34.27						Bonferroni's multiple comparisons test	Mean Diff.	95.00% CI of diff.	Below threshold?	Summary	Adjusted P Value	BL-?
																			P value	<0.0001						HKM_IX vs. K_IX	0.1836	0.1211 to 0.2461	Yes	****	<0.0001	BF	K_IX
																			P value summary	****						HKM_IX vs. M_IX	0.1668	0.1043 to 0.2293	Yes	****	<0.0001	BG	M_IX
																			Significant diff. among means (P < 0.05)?	Yes						HKM_IX vs. H_IX	0.1319	0.06935 to 0.1944	Yes	****	<0.0001	BH	H_IX
																			R squared	0.9363						HKM_IX vs. KM_IX	0.1762	0.1137 to 0.2387	Yes	****	<0.0001	BI	KM_IX
																										HKM_IX vs. MH_IX	0.1475	0.08499 to 0.2100	Yes	****	<0.0001	BJ	MH_IX
																			Brown-Forsythe test							HKM_IX vs. KH_IX	-0.0154	-0.07791 to 0.04711	No	ns	>0.9999	BK	KH_IX
																			F (DFn, DFd)	2.026 (6, 14)
																			P value	0.1297						Test details	Mean 1	Mean 2	Mean Diff.	SE of diff.	n1	n2	t	DF
																			P value summary	ns						HKM_IX vs. K_IX	0.2752	0.0916	0.1836	0.02037	3	3	9.011	14
																			Are SDs significantly different (P < 0.05)?	No						HKM_IX vs. M_IX	0.2752	0.1084	0.1668	0.02037	3	3	8.187	14
																										HKM_IX vs. H_IX	0.2752	0.1433	0.1319	0.02037	3	3	6.473	14
																			Bartlett's test							HKM_IX vs. KM_IX	0.2752	0.09897	0.1762	0.02037	3	3	8.65	14
																			Bartlett's statistic (corrected)							HKM_IX vs. MH_IX	0.2752	0.1277	0.1475	0.02037	3	3	7.241	14
																			P value							HKM_IX vs. KH_IX	0.2752	0.2906	-0.0154	0.02037	3	3	0.756	14
																			P value summary
																			Are SDs significantly different (P < 0.05)?
																			ANOVA table	SS	DF	MS	F (DFn, DFd)	P value
																			Treatment (between columns)	0.128	6	0.02133	F (6, 14) = 34.27	P<0.0001
																			Residual (within columns)	0.008714	14	0.0006224
																			Total	0.1367	20
																			Data summary
																			Number of treatments (columns)	7
																			Number of values (total)	21

## Sheet: Fig.4
	Fig. 4D OD700nm at 48 h of monocultures in synthetic minimal medium, as the negative controls and the positive control (+ve, using BY4741-pHLUM)
		Sample	OD700nm
			repl. 1	repl. 2	Mean	SD
		+ve	0.5501	0.5343	0.5422	0.0111723
		ade#1	0.0291	0.0316	0.03035	0.00176777
		ade#2	0.0096	0.0121	0.01085	0.00176777
		ade#3	0.0133	0.0286	0.02095	0.0108187
		ade#4	0.0203	0.0123	0.0163	0.00565685
		ade#5	0.0324	0.0182	0.0253	0.0100409
		ade#6	0.006	0.0694	0.0377	0.0448306
		lys#1	0.007	0.0155	0.01125	0.00601041
		lys#2	0.0094	0.0185	0.01395	0.00643467
		lys#3	0.0191	0.0137	0.0164	0.00381838
		lys#4	0.0063	0.0042	0.00525	0.00148492
		lys#5	0.0054	0.006	0.0057	0.000424264
		lys#6	0.005	0.0216	0.0133	0.011738
	Fig. 4E-F. Heatmap of OD700nm values and RFP tagged population percentages at 48 h of 36 pairs of ade-lys two-member co-cultures.
		lys#1		lys#2		lys#3		lys#4		lys#5		lys#6
		repl.1	repl.2	repl.1	repl.2	repl.1	repl.2	repl.1	repl.2	repl.1	repl.2	repl.1	repl.2
	ade#1	0.4611	0.4699	0.2663	0.2719	0.1509	0.1521	0.1424	0.1453	0.141	0.141	0.1429	0.148
	ade#2	0.457	0.4417	0.241	0.2299	0.132	0.1271	0.1355	0.1267	0.1355	0.1235	0.1218	0.1259
	ade#3	0.3983	0.4002	0.1539	0.1381	0.0866	0.0849	0.0782	0.0743	0.0785	0.0795	0.0808	0.0893
	ade#4	0.1335	0.1502	0.0683	0.0686	0.0466	0.0467	0.0458	0.0441	0.0495	0.0483	0.0502	0.0502
	ade#5	0.0589	0.0559	0.0377	0.0406	0.0283	0.0289	0.0273	0.0261	0.0276	0.0282	0.0248	0.0319
	ade#6	0.0281	0.0311	0.0307	0.0308	0.0249	0.0234	0.0207	0.0207	0.0258	0.0242	0.0212	0.0608
		lys#1		lys#2		lys#3		lys#4		lys#5		lys#6
		repl.1	repl.2	repl.1	repl.2	repl.1	repl.2	repl.1	repl.2	repl.1	repl.2	repl.1	repl.2
	ade#1	0.849	0.858	0.913	0.919	0.978	0.979	0.979	0.98	0.985	0.953	0.983	0.982
	ade#2	0.793	0.819	0.912	0.91	0.975	0.978	0.973	0.977	0.977	0.979	0.98	0.962
	ade#3	0.654	0.657	0.881	0.895	0.965	0.942	0.977	0.969	0.975	0.968	0.965	0.968
	ade#4	0.537	0.525	0.822	0.826	0.921	0.925	0.921	0.912	0.93	0.917	0.927	0.925
	ade#5	0.456	0.465	0.832	0.832	0.924	0.911	0.922	0.918	0.903	0.925	0.911	0.897
	ade#6	0.607	0.601	0.699	0.703	0.749	0.753	0.629	0.674	0.752	0.727	0.744	0.75
	Fig. 4G. Time courses of the growth of all co-cultures and each member.
	OD700nm
	Time (h)	ade#1-lys#1		ade#1-lys#2		ade#1-lys#3		ade#1-lys#4		ade#1-lys#5		ade#1-lys#6		ade#2-lys#1		ade#2-lys#2		ade#2-lys#3		ade#2-lys#4		ade#2-lys#5		ade#2-lys#6		ade#3-lys#1		ade#3-lys#2		ade#3-lys#3		ade#3-lys#4		ade#3-lys#5		ade#3-lys#6		ade#4-lys#1		ade#4-lys#2		ade#4-lys#3		ade#4-lys#4		ade#4-lys#5		ade#4-lys#6
		repl.1	repl.2	repl.1	repl.2	repl.1	repl.2	repl.1	repl.2	repl.1	repl.2	repl.1	repl.2	repl.1	repl.2	repl.1	repl.2	repl.1	repl.2	repl.1	repl.2	repl.1	repl.2	repl.1	repl.2	repl.1	repl.2	repl.1	repl.2	repl.1	repl.2	repl.1	repl.2	repl.1	repl.2	repl.1	repl.2	repl.1	repl.2	repl.1	repl.2	repl.1	repl.2	repl.1	repl.2	repl.1	repl.2	repl.1	repl.2
	0	0.006	0.0191	0.0112	0.0249	0.0119	0.0186	0.0404	0.0184	0.0057	0.0113	0.0333	0.0111	0.0487	0.047	0.0166	0.0134	0.0316	0.0138	0.0223	0.0142	0.0271	0.0201	0.017	0.068	0.0339	0.0194	0.0189	0.0177	0.0135	0.0109	0.011	0.0126	0.0041	0.0112	0.0094	0.0309	0.013	0.035	0.0294	0.0288	0.0297	0.0194	0.0091	0.0062	0.0115	0.0226	0.0174	0.0591
	0.5	0.0208	0.0241	0.0266	0.0279	0.0241	0.023	0.0261	0.0286	0.0245	0.0265	0.0254	0.0249	0.0259	0.0266	0.0237	0.0253	0.0304	0.0244	0.0276	0.0242	0.0271	0.026	0.0265	0.0274	0.0274	0.0284	0.0292	0.0292	0.0288	0.0245	0.0251	0.0235	0.0228	0.0251	0.0245	0.0324	0.0228	0.0314	0.0283	0.0281	0.0234	0.0248	0.0227	0.0225	0.0239	0.0322	0.0302	0.0253
	1	0.0208	0.0239	0.0256	0.029	0.0236	0.0235	0.0258	0.0281	0.0241	0.0261	0.0247	0.0241	0.025	0.0262	0.0237	0.0252	0.0312	0.0241	0.0275	0.0242	0.0267	0.0261	0.0263	0.0274	0.0276	0.0269	0.0297	0.0289	0.0283	0.0254	0.025	0.023	0.022	0.0251	0.0246	0.0317	0.0223	0.0306	0.0282	0.0276	0.0237	0.0247	0.0229	0.022	0.0233	0.0309	0.0298	0.025
	1.5	0.0207	0.024	0.026	0.0283	0.0244	0.0238	0.0263	0.0281	0.0241	0.0255	0.0248	0.0231	0.0254	0.0253	0.025	0.0252	0.0304	0.024	0.0269	0.0234	0.0259	0.0256	0.0256	0.0272	0.0275	0.0263	0.0301	0.0291	0.0286	0.0244	0.0249	0.0236	0.0218	0.0254	0.0248	0.0314	0.0228	0.0302	0.0283	0.0273	0.023	0.0248	0.0232	0.0219	0.0236	0.0303	0.03	0.0256
	2	0.0199	0.0235	0.0252	0.0274	0.0242	0.0228	0.0255	0.0272	0.0233	0.025	0.0244	0.024	0.0247	0.025	0.0236	0.0255	0.0294	0.0237	0.0272	0.0233	0.026	0.0265	0.0255	0.0273	0.0299	0.0259	0.0294	0.0291	0.0282	0.0241	0.0254	0.0234	0.0232	0.0252	0.0251	0.0316	0.0222	0.0296	0.029	0.0278	0.0228	0.0253	0.0223	0.0222	0.0235	0.0282	0.0295	0.0258
	2.5	0.0206	0.0235	0.0263	0.0287	0.0251	0.0233	0.0261	0.0278	0.0236	0.0253	0.0251	0.0239	0.0248	0.0256	0.0244	0.0257	0.0304	0.0247	0.0285	0.0245	0.0276	0.0259	0.0262	0.0278	0.0273	0.0257	0.0295	0.0293	0.0287	0.0243	0.0256	0.0234	0.0224	0.0243	0.0248	0.0317	0.0224	0.0295	0.0272	0.0277	0.0237	0.0243	0.0231	0.0216	0.0237	0.0286	0.0301	0.0245
	3	0.0206	0.0241	0.0266	0.0289	0.0259	0.0232	0.0265	0.0277	0.0244	0.0257	0.0251	0.0256	0.0252	0.0256	0.0248	0.0268	0.0299	0.0248	0.0282	0.0248	0.028	0.0256	0.0261	0.0279	0.0279	0.0251	0.0301	0.0292	0.0286	0.0248	0.0251	0.024	0.0221	0.0252	0.0248	0.032	0.0222	0.0293	0.0279	0.0265	0.0229	0.0245	0.0228	0.0218	0.0232	0.0274	0.0292	0.026
	3.5	0.021	0.0246	0.0291	0.0297	0.0266	0.0248	0.0272	0.028	0.0249	0.026	0.0264	0.0257	0.0262	0.0268	0.0258	0.0277	0.0309	0.0249	0.029	0.0242	0.028	0.0269	0.0266	0.0295	0.0282	0.0253	0.0297	0.0294	0.0301	0.0249	0.0258	0.0237	0.0227	0.0257	0.0259	0.032	0.0226	0.0296	0.0277	0.0268	0.0226	0.0251	0.0231	0.0223	0.024	0.0275	0.0292	0.0266
	4	0.0223	0.0255	0.0277	0.0307	0.026	0.0257	0.0281	0.0288	0.026	0.0278	0.0272	0.0266	0.0258	0.028	0.0262	0.027	0.031	0.0256	0.029	0.0253	0.0283	0.0261	0.0266	0.0298	0.0281	0.0245	0.0302	0.0292	0.0285	0.0255	0.0253	0.0241	0.0224	0.0252	0.0256	0.0325	0.0225	0.0298	0.0277	0.0272	0.0239	0.0237	0.0224	0.0219	0.0238	0.0282	0.0296	0.0255
	4.5	0.0225	0.0258	0.029	0.0313	0.0273	0.0259	0.0283	0.0287	0.0266	0.0281	0.0274	0.0275	0.0261	0.0268	0.0259	0.0273	0.0315	0.0255	0.0294	0.0252	0.0287	0.0276	0.0267	0.0296	0.0286	0.025	0.0298	0.0297	0.0287	0.0256	0.0249	0.0248	0.0234	0.0255	0.0257	0.0328	0.0225	0.0296	0.0273	0.0272	0.0227	0.0239	0.0219	0.0223	0.0237	0.027	0.03	0.0261
	5	0.0235	0.0272	0.0295	0.0318	0.0279	0.0271	0.0295	0.0295	0.0264	0.0287	0.0285	0.0287	0.0284	0.0278	0.0269	0.0291	0.0323	0.0268	0.0305	0.0259	0.0295	0.0283	0.0271	0.0309	0.0286	0.025	0.0302	0.0296	0.0297	0.0264	0.025	0.0241	0.0238	0.026	0.026	0.0341	0.0228	0.0299	0.0283	0.0274	0.0229	0.0241	0.0227	0.0218	0.0237	0.0273	0.0303	0.0262
	5.5	0.024	0.028	0.0303	0.0332	0.0298	0.028	0.0306	0.0304	0.0275	0.0295	0.0294	0.0295	0.0281	0.0283	0.0276	0.0298	0.0323	0.027	0.0306	0.0264	0.0294	0.0289	0.0287	0.0313	0.0295	0.0253	0.031	0.0301	0.0301	0.0263	0.0252	0.0248	0.0244	0.0262	0.0267	0.0335	0.0231	0.0297	0.028	0.0275	0.0225	0.0242	0.0229	0.0214	0.0242	0.027	0.0291	0.026
	6	0.0255	0.0295	0.0314	0.0344	0.0304	0.0283	0.0311	0.0307	0.0292	0.0299	0.0301	0.03	0.0281	0.0281	0.0283	0.0294	0.0338	0.0278	0.0302	0.027	0.0314	0.0289	0.0291	0.0321	0.0299	0.0261	0.0316	0.0303	0.0294	0.0269	0.0257	0.0246	0.0251	0.0273	0.0272	0.0343	0.0229	0.0296	0.0276	0.0271	0.0233	0.0245	0.0235	0.0222	0.0245	0.0275	0.0298	0.0264
	6.5	0.0269	0.0307	0.0335	0.0357	0.0311	0.0293	0.0322	0.0314	0.0289	0.0325	0.0325	0.0311	0.0296	0.0302	0.0301	0.0304	0.0338	0.0285	0.0314	0.028	0.032	0.0306	0.0299	0.0333	0.0304	0.0268	0.0315	0.0309	0.0299	0.0268	0.0261	0.0259	0.0247	0.0276	0.0279	0.0347	0.0233	0.0293	0.0284	0.0277	0.0239	0.0248	0.0227	0.0223	0.0237	0.0269	0.0298	0.0255
	7	0.0275	0.0323	0.0344	0.0369	0.0321	0.0308	0.0323	0.0325	0.0314	0.032	0.0323	0.0327	0.0314	0.0307	0.0308	0.0322	0.0351	0.0285	0.0327	0.0298	0.0319	0.0312	0.0319	0.0331	0.0308	0.0267	0.0323	0.0311	0.0306	0.0279	0.0268	0.0254	0.0248	0.0278	0.0289	0.0357	0.023	0.0293	0.0281	0.0279	0.0236	0.0243	0.0238	0.0219	0.025	0.0269	0.0298	0.0266
	7.5	0.0294	0.0323	0.0365	0.0364	0.0329	0.0306	0.0335	0.0335	0.0321	0.0334	0.0342	0.0331	0.0311	0.0309	0.0311	0.0329	0.0355	0.0296	0.0324	0.0291	0.0339	0.0317	0.0318	0.0337	0.0312	0.0268	0.0332	0.0323	0.031	0.0273	0.0271	0.0261	0.0264	0.0286	0.0284	0.0349	0.0238	0.0299	0.028	0.0278	0.0242	0.0249	0.0234	0.0224	0.0256	0.0275	0.03	0.0259
	8	0.0309	0.0346	0.0364	0.0369	0.0342	0.0323	0.0349	0.0346	0.0332	0.0345	0.0351	0.0341	0.0324	0.0327	0.0324	0.0331	0.036	0.0314	0.0337	0.0307	0.0339	0.0322	0.0322	0.0351	0.0312	0.0275	0.0332	0.0322	0.0316	0.0279	0.0276	0.0279	0.0254	0.0284	0.0289	0.0355	0.0233	0.0302	0.0289	0.0282	0.0244	0.0254	0.0241	0.0228	0.0248	0.0275	0.0297	0.0269
	8.5	0.0326	0.0357	0.0364	0.04	0.0343	0.0334	0.0362	0.0362	0.0346	0.0364	0.0363	0.0355	0.0332	0.0327	0.0331	0.0341	0.0368	0.031	0.034	0.0308	0.0352	0.0334	0.0332	0.0365	0.0321	0.0277	0.0338	0.0328	0.0329	0.0303	0.0275	0.0278	0.0268	0.0295	0.0301	0.0364	0.0241	0.0297	0.0291	0.0282	0.0239	0.0248	0.0238	0.0231	0.0246	0.0274	0.0306	0.0268
	9	0.0329	0.0364	0.0387	0.0407	0.0361	0.0337	0.0365	0.037	0.0369	0.037	0.0375	0.0379	0.0337	0.034	0.0338	0.0354	0.0375	0.0321	0.0349	0.032	0.0358	0.034	0.0346	0.0375	0.033	0.0289	0.0345	0.0334	0.0331	0.0305	0.0289	0.0289	0.0271	0.0302	0.0301	0.0361	0.0239	0.0307	0.0296	0.0288	0.0247	0.0256	0.024	0.0234	0.0257	0.0277	0.0313	0.0279
	9.5	0.0356	0.0376	0.04	0.0414	0.037	0.0349	0.0387	0.0379	0.0375	0.0392	0.0396	0.0386	0.0356	0.0353	0.0342	0.0351	0.0389	0.0319	0.0361	0.0332	0.0383	0.0363	0.0347	0.0386	0.0335	0.0291	0.035	0.0347	0.034	0.031	0.0286	0.0296	0.0281	0.0312	0.0307	0.0368	0.0248	0.0303	0.0295	0.0283	0.025	0.0248	0.0243	0.0225	0.0258	0.0269	0.0309	0.028
	10	0.0368	0.0396	0.0413	0.0433	0.0383	0.0361	0.0392	0.0389	0.0387	0.0396	0.0398	0.0394	0.0355	0.0359	0.0356	0.0364	0.0387	0.0332	0.0372	0.0339	0.0394	0.0375	0.0371	0.0394	0.0344	0.0297	0.0352	0.0346	0.0347	0.0315	0.0297	0.0283	0.0293	0.0321	0.0309	0.0373	0.0245	0.0314	0.0295	0.0282	0.0253	0.0254	0.0246	0.0231	0.0256	0.0271	0.0312	0.0278
	10.5	0.0385	0.0413	0.0431	0.044	0.0398	0.0374	0.0398	0.0395	0.0393	0.0416	0.041	0.0406	0.0369	0.0375	0.037	0.0378	0.0398	0.0336	0.0373	0.0346	0.04	0.0368	0.0375	0.0405	0.0353	0.0306	0.0355	0.0348	0.0349	0.0314	0.0296	0.0294	0.0289	0.0312	0.0316	0.0385	0.0246	0.0311	0.0288	0.0281	0.0249	0.0264	0.0246	0.0239	0.0252	0.0277	0.0315	0.0279
	11	0.0415	0.0445	0.0441	0.0464	0.0403	0.0387	0.0408	0.0419	0.0414	0.0411	0.0433	0.043	0.0386	0.0388	0.0389	0.0398	0.0407	0.035	0.0384	0.0355	0.0407	0.0392	0.0374	0.0422	0.0359	0.0308	0.0366	0.0364	0.0342	0.0316	0.0292	0.0296	0.0297	0.0327	0.033	0.0396	0.0249	0.032	0.0303	0.0287	0.0257	0.0259	0.0248	0.0238	0.0265	0.029	0.0309	0.0284
	11.5	0.0423	0.0463	0.0462	0.0483	0.0417	0.0406	0.0431	0.0423	0.0416	0.0434	0.044	0.0433	0.0411	0.0397	0.0395	0.0398	0.0419	0.037	0.0396	0.037	0.0425	0.04	0.0393	0.0432	0.0364	0.0313	0.0376	0.0361	0.0357	0.0325	0.0306	0.0313	0.0308	0.0322	0.0332	0.0399	0.0252	0.0308	0.0301	0.0292	0.0254	0.0254	0.0246	0.0237	0.026	0.0278	0.0319	0.0288
	12	0.0449	0.0466	0.0475	0.0492	0.0429	0.0417	0.0433	0.0442	0.0431	0.0457	0.046	0.0458	0.0415	0.0411	0.0412	0.0416	0.0425	0.0375	0.0412	0.0373	0.0434	0.0406	0.0402	0.0427	0.0376	0.0325	0.0375	0.0361	0.0357	0.0322	0.0311	0.0314	0.0309	0.0331	0.0334	0.0396	0.0246	0.0318	0.0301	0.0294	0.0256	0.0266	0.025	0.0242	0.026	0.0279	0.032	0.0292
	12.5	0.0465	0.0486	0.0481	0.051	0.0438	0.0427	0.0453	0.0448	0.0451	0.0463	0.0467	0.0469	0.0425	0.0431	0.0432	0.0434	0.0441	0.038	0.0425	0.0396	0.0446	0.0417	0.0413	0.0448	0.0387	0.033	0.0377	0.0382	0.0362	0.0327	0.031	0.0316	0.0314	0.0342	0.0346	0.0403	0.0258	0.0311	0.0308	0.0289	0.0254	0.0265	0.0248	0.0238	0.0267	0.0279	0.0331	0.0305
	13	0.0478	0.0502	0.0508	0.0521	0.0456	0.0438	0.0468	0.0472	0.0462	0.0467	0.0482	0.0491	0.0443	0.0438	0.0436	0.0442	0.0435	0.0387	0.0421	0.0395	0.0471	0.0432	0.0422	0.0467	0.0394	0.0339	0.0399	0.0375	0.037	0.0344	0.0328	0.0331	0.0332	0.0349	0.0347	0.042	0.0256	0.0315	0.0311	0.0296	0.0265	0.0263	0.0253	0.0244	0.0268	0.0284	0.033	0.0298
	13.5	0.0483	0.0529	0.0521	0.0527	0.0465	0.0451	0.048	0.0472	0.0461	0.0479	0.0498	0.05	0.0446	0.0454	0.0447	0.0454	0.0449	0.0397	0.0429	0.0421	0.0471	0.0432	0.0429	0.0463	0.0407	0.0348	0.0395	0.0392	0.0365	0.0339	0.0329	0.0329	0.0327	0.0355	0.0355	0.0428	0.0256	0.032	0.0305	0.029	0.0255	0.0258	0.0253	0.0249	0.0273	0.0281	0.0334	0.0298
	14	0.0526	0.0546	0.0523	0.0545	0.0477	0.0461	0.048	0.0487	0.0485	0.0484	0.0513	0.0513	0.0481	0.0478	0.0466	0.0468	0.0458	0.0405	0.0451	0.0414	0.0491	0.0464	0.0451	0.0483	0.0412	0.0361	0.0417	0.0399	0.0374	0.0349	0.0325	0.0336	0.0337	0.0362	0.0366	0.0435	0.0257	0.0323	0.0307	0.0297	0.0268	0.0266	0.0268	0.025	0.0277	0.0283	0.0331	0.0317
	14.5	0.0535	0.0568	0.0554	0.0557	0.0492	0.0473	0.0493	0.0492	0.0511	0.0502	0.0524	0.0524	0.0481	0.049	0.0476	0.0476	0.0473	0.0431	0.0467	0.0436	0.0494	0.047	0.0467	0.0489	0.0411	0.0375	0.0417	0.0411	0.0385	0.0357	0.0337	0.0334	0.0346	0.0379	0.037	0.0435	0.027	0.0327	0.0317	0.0298	0.0271	0.0273	0.0264	0.0249	0.0282	0.0294	0.034	0.0311
	15	0.0565	0.058	0.0566	0.0573	0.05	0.049	0.0518	0.05	0.0509	0.0524	0.0531	0.0539	0.0512	0.052	0.0502	0.05	0.0503	0.043	0.0461	0.0448	0.0517	0.0476	0.0474	0.0506	0.0437	0.039	0.0431	0.0408	0.0384	0.0362	0.0345	0.0347	0.0363	0.0381	0.039	0.044	0.0277	0.0339	0.0316	0.0306	0.0276	0.0269	0.026	0.0264	0.0288	0.0299	0.0346	0.0325
	15.5	0.0569	0.0603	0.0582	0.0595	0.0515	0.0502	0.0525	0.0511	0.0529	0.0525	0.0549	0.0544	0.0524	0.0524	0.051	0.0507	0.0494	0.0429	0.0467	0.0455	0.0512	0.0476	0.0482	0.0501	0.0435	0.0402	0.0449	0.042	0.0394	0.0367	0.0352	0.0345	0.0366	0.0387	0.0387	0.0454	0.0279	0.0333	0.0317	0.03	0.0273	0.0275	0.0256	0.0255	0.0277	0.0297	0.0349	0.0308
	16	0.0593	0.0622	0.0594	0.0623	0.0522	0.0508	0.0534	0.0533	0.0536	0.0551	0.0555	0.0561	0.0545	0.0554	0.0518	0.052	0.0499	0.0442	0.0495	0.0473	0.0533	0.0492	0.0489	0.0514	0.0455	0.0411	0.0456	0.043	0.039	0.0382	0.0356	0.0359	0.0361	0.0395	0.0395	0.046	0.0278	0.0334	0.0324	0.0303	0.0273	0.0282	0.0266	0.0254	0.0291	0.0299	0.0353	0.032
	16.5	0.0621	0.0646	0.0626	0.0632	0.0539	0.0527	0.0543	0.0543	0.0553	0.0554	0.0563	0.0575	0.0568	0.0571	0.0542	0.0538	0.0525	0.0464	0.0498	0.0479	0.0543	0.0509	0.0503	0.0535	0.0475	0.0428	0.047	0.044	0.0414	0.0392	0.0367	0.0371	0.0381	0.0393	0.0399	0.0466	0.0279	0.0351	0.0323	0.0317	0.0289	0.0279	0.0269	0.0269	0.0297	0.031	0.0353	0.0327
	17	0.0632	0.0677	0.0641	0.0651	0.0544	0.053	0.0557	0.0551	0.056	0.0565	0.0583	0.0583	0.059	0.059	0.055	0.0544	0.0532	0.046	0.0505	0.0477	0.0547	0.0508	0.0504	0.0537	0.0486	0.0438	0.0468	0.0449	0.041	0.0394	0.0382	0.0379	0.0393	0.0401	0.0415	0.0466	0.0283	0.0346	0.0336	0.0319	0.0285	0.029	0.0275	0.0264	0.0298	0.0311	0.0358	0.0323
	17.5	0.0675	0.0702	0.0656	0.0672	0.0561	0.0559	0.0557	0.0569	0.0562	0.0575	0.0588	0.0593	0.0614	0.0614	0.0568	0.056	0.0539	0.0491	0.0527	0.0508	0.0578	0.0523	0.0527	0.0564	0.0513	0.0458	0.0495	0.0468	0.0422	0.0403	0.0387	0.0386	0.0382	0.0408	0.0416	0.0468	0.0288	0.0346	0.0338	0.0338	0.0295	0.0289	0.0277	0.0277	0.0306	0.032	0.0359	0.0331
	18	0.0693	0.0734	0.0675	0.0686	0.0587	0.0567	0.059	0.0593	0.059	0.0596	0.0606	0.0609	0.0622	0.0635	0.0589	0.0579	0.0549	0.0489	0.0538	0.0517	0.0585	0.0533	0.0534	0.0557	0.0513	0.0465	0.0494	0.0473	0.0427	0.041	0.0374	0.0382	0.04	0.0419	0.041	0.049	0.0297	0.0353	0.0343	0.0335	0.0305	0.0294	0.0293	0.0275	0.031	0.0318	0.0364	0.0335
	18.5	0.072	0.0772	0.0703	0.0701	0.0592	0.0588	0.0593	0.0599	0.0597	0.0616	0.0633	0.0625	0.064	0.0659	0.0594	0.0595	0.0556	0.0492	0.0537	0.0523	0.0588	0.0544	0.0549	0.0577	0.0519	0.0478	0.0502	0.0487	0.0435	0.0411	0.0392	0.0405	0.0401	0.0419	0.0426	0.0488	0.03	0.0364	0.0342	0.033	0.0304	0.0304	0.0292	0.0278	0.0305	0.0324	0.0359	0.0332
	19	0.0748	0.0793	0.0723	0.0721	0.0597	0.0591	0.0609	0.0617	0.061	0.0638	0.0643	0.0656	0.0666	0.0673	0.0609	0.0601	0.0566	0.0521	0.0558	0.0532	0.061	0.0565	0.0565	0.0571	0.0534	0.0496	0.0503	0.0485	0.0446	0.0421	0.0404	0.0403	0.0415	0.0432	0.042	0.05	0.0308	0.0362	0.0355	0.0341	0.0297	0.0307	0.0288	0.0275	0.0314	0.0323	0.0366	0.0341
	19.5	0.0785	0.082	0.0741	0.0737	0.0619	0.06	0.0619	0.0636	0.0638	0.0629	0.0649	0.0656	0.0709	0.071	0.064	0.062	0.0585	0.053	0.0566	0.0534	0.0608	0.057	0.0573	0.0597	0.0546	0.0506	0.0528	0.0499	0.0449	0.0434	0.04	0.0405	0.0418	0.0442	0.0444	0.0505	0.0302	0.0368	0.0356	0.035	0.0301	0.0301	0.0298	0.0286	0.0314	0.0322	0.0365	0.0338
	20	0.0826	0.0862	0.0765	0.0777	0.064	0.0613	0.0639	0.0639	0.0645	0.0648	0.0665	0.0682	0.0715	0.0733	0.0677	0.0641	0.0592	0.0529	0.058	0.0554	0.0627	0.0577	0.0588	0.0608	0.0565	0.0528	0.0533	0.0509	0.046	0.0435	0.0401	0.0408	0.0419	0.044	0.0443	0.0515	0.0311	0.0369	0.0358	0.0345	0.0303	0.0306	0.0294	0.0282	0.0313	0.0335	0.0379	0.0347
	20.5	0.0853	0.0896	0.0795	0.0795	0.065	0.0625	0.0657	0.066	0.0652	0.0656	0.0683	0.0686	0.0737	0.0764	0.0667	0.0664	0.0601	0.0566	0.0601	0.057	0.0642	0.0594	0.0588	0.0618	0.0579	0.0531	0.0548	0.0526	0.0469	0.0434	0.0421	0.0416	0.0432	0.0445	0.0463	0.0521	0.0318	0.0386	0.0364	0.0356	0.0312	0.0301	0.0298	0.0285	0.0316	0.0331	0.0378	0.0351
	21	0.0902	0.0944	0.0792	0.0816	0.0664	0.0643	0.0664	0.0676	0.0671	0.0676	0.0697	0.0701	0.0774	0.08	0.0706	0.0689	0.0627	0.0565	0.0608	0.0578	0.066	0.061	0.0604	0.063	0.0597	0.0557	0.0562	0.0534	0.0457	0.0454	0.0416	0.0435	0.0445	0.0456	0.0459	0.0531	0.032	0.0388	0.0368	0.0354	0.0316	0.0315	0.0303	0.0291	0.0316	0.0337	0.0375	0.0357
	21.5	0.093	0.098	0.0824	0.0834	0.0685	0.0664	0.0669	0.068	0.0674	0.0689	0.0716	0.0711	0.0806	0.0826	0.0727	0.0702	0.0646	0.0582	0.063	0.059	0.0677	0.0615	0.0628	0.0644	0.0615	0.0575	0.057	0.0546	0.048	0.0462	0.0441	0.0437	0.0454	0.0462	0.0464	0.0546	0.0324	0.0387	0.0371	0.0364	0.0314	0.0305	0.0301	0.0297	0.033	0.0342	0.0386	0.0352
	22	0.0972	0.1009	0.0862	0.0866	0.0705	0.0677	0.0692	0.0704	0.0696	0.0703	0.0726	0.0737	0.0837	0.086	0.0749	0.0722	0.0646	0.0601	0.0633	0.0602	0.068	0.0631	0.0636	0.0674	0.0625	0.0586	0.0573	0.0558	0.0486	0.0471	0.0438	0.0434	0.0453	0.0472	0.0468	0.0556	0.0338	0.0393	0.0379	0.0356	0.0316	0.0305	0.0312	0.0296	0.0329	0.0354	0.0377	0.0358
	22.5	0.1013	0.107	0.0879	0.0893	0.0701	0.07	0.0714	0.0721	0.0716	0.0717	0.0746	0.0877	0.0868	0.0879	0.0767	0.0731	0.0663	0.0599	0.0646	0.0615	0.0692	0.0642	0.0641	0.0671	0.0639	0.0603	0.059	0.0571	0.0491	0.0484	0.045	0.0452	0.0471	0.0475	0.0495	0.0558	0.0343	0.0409	0.0379	0.0365	0.0316	0.0318	0.0309	0.031	0.0336	0.0344	0.0388	0.0367
	23	0.1064	0.1128	0.0901	0.0912	0.0735	0.0723	0.0726	0.0734	0.0728	0.0733	0.0761	0.0758	0.0897	0.0926	0.0776	0.0761	0.068	0.0624	0.0662	0.0621	0.0713	0.0639	0.0666	0.0686	0.0674	0.0626	0.0604	0.0589	0.051	0.0483	0.0459	0.0447	0.0475	0.0488	0.0495	0.0566	0.0357	0.0419	0.0387	0.0373	0.0318	0.032	0.0323	0.0305	0.0333	0.0349	0.0391	0.0361
	23.5	0.1101	0.1154	0.0923	0.0955	0.0734	0.0714	0.0737	0.0737	0.0753	0.0748	0.0768	0.0792	0.0931	0.0957	0.0809	0.0774	0.0683	0.0628	0.0679	0.0637	0.0721	0.0659	0.0669	0.069	0.0683	0.0647	0.0623	0.0586	0.0519	0.0504	0.0468	0.0449	0.0474	0.0491	0.0502	0.0581	0.0359	0.0412	0.0386	0.0378	0.0323	0.0321	0.0322	0.0309	0.0336	0.0362	0.0398	0.0373
	24	0.1149	0.1215	0.0947	0.0966	0.0737	0.0744	0.0746	0.0766	0.0755	0.0756	0.0786	0.0794	0.0972	0.0999	0.0823	0.0812	0.0699	0.0646	0.0681	0.0656	0.0747	0.067	0.0674	0.0704	0.071	0.0657	0.0637	0.0593	0.0515	0.0489	0.0464	0.0472	0.0481	0.0495	0.0515	0.0572	0.0357	0.0417	0.0392	0.0386	0.0327	0.0331	0.033	0.0314	0.0342	0.0351	0.0403	0.0366
	24.5	0.1182	0.1248	0.0992	0.098	0.0762	0.0778	0.0767	0.0763	0.0762	0.0785	0.0801	0.0805	0.1008	0.1025	0.0853	0.0811	0.0713	0.0659	0.0703	0.0666	0.0734	0.068	0.0698	0.0727	0.0717	0.069	0.0648	0.0615	0.0528	0.0494	0.0483	0.0473	0.049	0.0501	0.0521	0.0586	0.0363	0.0436	0.0395	0.0384	0.0333	0.0329	0.0318	0.0313	0.0343	0.0366	0.04	0.0378
	25	0.125	0.1298	0.1003	0.103	0.0781	0.0777	0.0778	0.0786	0.0787	0.0769	0.0807	0.0817	0.1066	0.1115	0.0892	0.0868	0.0721	0.0666	0.0727	0.0689	0.0773	0.0696	0.0707	0.0746	0.075	0.0711	0.0665	0.063	0.0535	0.0516	0.0485	0.048	0.05	0.0516	0.0511	0.0591	0.0382	0.044	0.04	0.0391	0.0345	0.0327	0.0337	0.0331	0.0354	0.0374	0.0407	0.0394
	25.5	0.1305	0.1366	0.1026	0.1044	0.0817	0.0792	0.0787	0.0813	0.0813	0.0805	0.0845	0.0843	0.1092	0.1114	0.0899	0.0874	0.0737	0.0681	0.0726	0.068	0.0769	0.0713	0.0706	0.0766	0.0765	0.0745	0.0674	0.0631	0.0536	0.0526	0.0496	0.0476	0.0506	0.0517	0.0528	0.06	0.0379	0.0441	0.0412	0.0398	0.034	0.0333	0.033	0.0328	0.0358	0.0361	0.0405	0.0381
	26	0.1333	0.1411	0.1069	0.1065	0.0829	0.0806	0.08	0.0807	0.0813	0.0826	0.0846	0.0856	0.1107	0.1172	0.0924	0.0874	0.0745	0.0697	0.0749	0.07	0.0794	0.0721	0.0734	0.0745	0.0775	0.0754	0.0695	0.0639	0.0542	0.0516	0.0505	0.0488	0.0517	0.054	0.0557	0.0616	0.0396	0.0449	0.0394	0.0393	0.0346	0.0348	0.0343	0.0323	0.0355	0.037	0.0421	0.0386
	26.5	0.141	0.1489	0.1101	0.1099	0.0843	0.082	0.0811	0.0844	0.084	0.0843	0.0857	0.0878	0.1169	0.1204	0.0939	0.0899	0.0754	0.0715	0.0752	0.0721	0.0795	0.0735	0.0735	0.0772	0.0798	0.0776	0.0702	0.0684	0.0554	0.0537	0.0513	0.0499	0.052	0.0539	0.0542	0.0616	0.0404	0.0462	0.0403	0.0394	0.0343	0.034	0.0338	0.0325	0.0365	0.037	0.0415	0.0394
	27	0.1463	0.1545	0.1131	0.1132	0.0841	0.0827	0.0831	0.0854	0.085	0.0848	0.0884	0.0898	0.1202	0.1267	0.0987	0.0922	0.0758	0.0704	0.0772	0.0725	0.082	0.0742	0.0755	0.0794	0.0855	0.0825	0.0698	0.0677	0.0564	0.0561	0.0514	0.0506	0.0532	0.0546	0.055	0.0626	0.0414	0.0468	0.0418	0.0413	0.0349	0.0343	0.0355	0.0332	0.0364	0.0372	0.0422	0.0398
	27.5	0.1517	0.1622	0.1139	0.116	0.0871	0.0853	0.0848	0.086	0.0859	0.0865	0.0906	0.0905	0.1259	0.1306	0.0991	0.0952	0.0786	0.073	0.0795	0.0753	0.0829	0.0764	0.0764	0.0797	0.0863	0.0832	0.0723	0.0683	0.0571	0.0543	0.0512	0.0505	0.0539	0.055	0.0564	0.0629	0.0413	0.0487	0.0423	0.0412	0.0354	0.0348	0.0355	0.0338	0.0375	0.038	0.0416	0.0402
	28	0.161	0.1678	0.1169	0.1172	0.088	0.0865	0.0864	0.0876	0.0896	0.087	0.0907	0.093	0.1309	0.1352	0.1011	0.0978	0.0795	0.0736	0.0805	0.0746	0.085	0.0777	0.0778	0.0811	0.0886	0.0872	0.0738	0.0688	0.0576	0.0562	0.0513	0.0517	0.0548	0.0552	0.0567	0.0635	0.0425	0.0483	0.0429	0.0418	0.0355	0.0354	0.0361	0.0326	0.0377	0.0392	0.0422	0.0407
	28.5	0.1661	0.1728	0.1193	0.122	0.091	0.088	0.0892	0.0898	0.0898	0.0889	0.0932	0.0943	0.1355	0.144	0.1033	0.0999	0.0807	0.0762	0.0807	0.077	0.0851	0.0782	0.0785	0.0828	0.0942	0.091	0.0757	0.0717	0.0577	0.0571	0.0532	0.0531	0.0551	0.0563	0.0585	0.0651	0.0441	0.0502	0.0429	0.0436	0.0363	0.0358	0.0357	0.0347	0.038	0.038	0.0426	0.0408
	29	0.172	0.1813	0.1253	0.1261	0.0933	0.0911	0.0896	0.0907	0.0912	0.0913	0.0939	0.0948	0.1416	0.1482	0.1056	0.101	0.0819	0.0766	0.0827	0.0775	0.0866	0.0802	0.0796	0.0831	0.0954	0.0936	0.077	0.0712	0.0587	0.0566	0.0542	0.0535	0.0577	0.0566	0.0583	0.066	0.0462	0.0515	0.044	0.0435	0.0361	0.0357	0.0356	0.0343	0.0387	0.0383	0.0433	0.0414
	29.5	0.1796	0.1863	0.1263	0.1295	0.0941	0.0922	0.0887	0.092	0.0924	0.0917	0.0934	0.0976	0.1469	0.1561	0.1096	0.1034	0.0827	0.0775	0.083	0.0788	0.0881	0.0799	0.082	0.0857	0.0983	0.0968	0.0783	0.0742	0.0607	0.0577	0.0539	0.0529	0.0579	0.0578	0.0582	0.0665	0.046	0.0526	0.0441	0.0435	0.0373	0.0357	0.0357	0.0348	0.0381	0.0395	0.0426	0.0421
	30	0.1877	0.1971	0.1297	0.1322	0.0966	0.0949	0.0936	0.0922	0.0938	0.0922	0.0973	0.0999	0.1523	0.1582	0.1115	0.1053	0.0851	0.08	0.0847	0.0802	0.0889	0.082	0.0821	0.0866	0.1018	0.1016	0.0797	0.0754	0.0609	0.0575	0.0544	0.054	0.0567	0.0576	0.0606	0.0676	0.0477	0.0531	0.0433	0.0439	0.0363	0.0367	0.0361	0.0343	0.0386	0.0385	0.0424	0.0419
	30.5	0.1926	0.2015	0.1329	0.1347	0.0984	0.0934	0.0931	0.0954	0.0967	0.0946	0.0983	0.0999	0.16	0.1687	0.1156	0.1097	0.086	0.0795	0.0894	0.0828	0.0926	0.0841	0.0844	0.0872	0.1072	0.1057	0.0826	0.077	0.0623	0.06	0.0559	0.0548	0.0579	0.0596	0.0609	0.067	0.0495	0.0545	0.0452	0.0444	0.0372	0.0363	0.0367	0.0349	0.0382	0.0398	0.0444	0.042
	31	0.2022	0.2098	0.136	0.1379	0.098	0.0975	0.0969	0.0965	0.0972	0.0976	0.0981	0.1018	0.1667	0.1749	0.1189	0.1126	0.088	0.082	0.0871	0.084	0.0928	0.0856	0.0857	0.087	0.1101	0.1079	0.0823	0.0772	0.0614	0.0606	0.0558	0.0556	0.0597	0.0579	0.0606	0.0701	0.0506	0.0567	0.0457	0.0457	0.0391	0.0367	0.0369	0.0353	0.0391	0.0403	0.0435	0.0425
	31.5	0.2075	0.2175	0.1395	0.1411	0.1016	0.0992	0.0973	0.0983	0.0995	0.0971	0.1023	0.1046	0.1746	0.1836	0.123	0.1167	0.0886	0.083	0.0897	0.0843	0.0944	0.0862	0.0879	0.0891	0.114	0.1139	0.0838	0.0798	0.0628	0.0606	0.0575	0.0553	0.0589	0.0602	0.0616	0.0705	0.0517	0.0594	0.0464	0.0459	0.0381	0.0379	0.037	0.0357	0.0386	0.0392	0.0441	0.0437
	32	0.2157	0.227	0.1424	0.1441	0.1027	0.098	0.0976	0.1002	0.1	0.0983	0.1016	0.1057	0.1808	0.1879	0.1236	0.1175	0.0927	0.0844	0.0916	0.0868	0.0963	0.0868	0.0881	0.0911	0.1187	0.1171	0.0859	0.0801	0.0639	0.0625	0.0578	0.0565	0.0596	0.059	0.0618	0.0702	0.0546	0.0606	0.048	0.0454	0.0387	0.0375	0.0371	0.036	0.0399	0.0395	0.0445	0.0428
	32.5	0.2246	0.2332	0.1471	0.1484	0.1017	0.1017	0.0993	0.0996	0.0997	0.1003	0.1036	0.1068	0.1856	0.1948	0.1263	0.1213	0.0939	0.0858	0.0945	0.0859	0.0959	0.089	0.0891	0.0928	0.1231	0.1233	0.0878	0.0829	0.0648	0.0634	0.0586	0.0579	0.0618	0.0611	0.0636	0.0709	0.0553	0.0625	0.046	0.0468	0.0382	0.0377	0.0375	0.0368	0.0404	0.0408	0.0432	0.0437
	33	0.2329	0.2414	0.1499	0.1531	0.1066	0.1046	0.1	0.1027	0.1039	0.1027	0.1044	0.1075	0.1942	0.2044	0.1305	0.1224	0.0924	0.0876	0.0941	0.087	0.0962	0.0895	0.0911	0.093	0.1287	0.1285	0.0891	0.0829	0.0635	0.0629	0.0594	0.0575	0.0622	0.0617	0.0638	0.0709	0.0569	0.0645	0.0473	0.0477	0.0395	0.0382	0.0369	0.0371	0.0403	0.0405	0.0444	0.0436
	33.5	0.2411	0.2497	0.1533	0.1559	0.1061	0.1043	0.1043	0.1048	0.1029	0.1031	0.1061	0.1107	0.2036	0.211	0.1322	0.1259	0.0953	0.0886	0.0952	0.0904	0.1011	0.0911	0.0918	0.095	0.135	0.1323	0.0909	0.0848	0.0654	0.065	0.059	0.0595	0.0625	0.0625	0.0642	0.0728	0.059	0.0663	0.0465	0.047	0.0382	0.0372	0.0381	0.0361	0.0405	0.0415	0.0445	0.0437
	34	0.2481	0.255	0.1563	0.1592	0.1087	0.1079	0.1041	0.106	0.1058	0.1055	0.1087	0.1103	0.21	0.2159	0.136	0.131	0.0953	0.0901	0.0972	0.0913	0.1013	0.0898	0.0931	0.0965	0.141	0.1402	0.0926	0.0852	0.0663	0.0645	0.06	0.0583	0.0616	0.0639	0.0656	0.073	0.0599	0.0676	0.0476	0.0484	0.0388	0.0378	0.0384	0.0375	0.042	0.0419	0.0455	0.0443
	34.5	0.2564	0.2657	0.1626	0.1642	0.1066	0.1106	0.106	0.1066	0.1063	0.1043	0.1091	0.1111	0.2194	0.2284	0.1398	0.133	0.097	0.0893	0.0994	0.0916	0.1037	0.0929	0.0954	0.0974	0.1465	0.146	0.0941	0.088	0.0671	0.0654	0.0594	0.0604	0.0618	0.0628	0.0666	0.0744	0.0626	0.071	0.0494	0.0506	0.0398	0.0391	0.0394	0.0379	0.0406	0.043	0.0442	0.0442
	35	0.2611	0.2751	0.1642	0.1651	0.1103	0.1107	0.1087	0.1083	0.1091	0.1074	0.1121	0.1163	0.2333	0.2366	0.1459	0.1354	0.0992	0.0924	0.1002	0.0931	0.104	0.0939	0.0947	0.0998	0.154	0.1532	0.0981	0.0904	0.0688	0.0675	0.0603	0.0604	0.0641	0.0649	0.0668	0.0734	0.0633	0.0718	0.0491	0.0496	0.0393	0.0394	0.0385	0.0367	0.0413	0.0412	0.0446	0.0439
	35.5	0.2721	0.2812	0.1719	0.1703	0.115	0.112	0.1082	0.1112	0.1093	0.1077	0.1128	0.1154	0.2317	0.2431	0.1453	0.1393	0.1024	0.0944	0.0997	0.0939	0.1054	0.0975	0.0958	0.0998	0.1592	0.1579	0.0967	0.0892	0.0677	0.0664	0.0611	0.0598	0.064	0.065	0.0662	0.0741	0.0654	0.074	0.0485	0.0493	0.0404	0.0392	0.0388	0.0385	0.041	0.0425	0.0453	0.0445
	36	0.2797	0.2882	0.1729	0.1731	0.1145	0.1126	0.1083	0.1122	0.112	0.111	0.1124	0.1176	0.2451	0.2508	0.148	0.1392	0.1011	0.0956	0.1011	0.0967	0.1077	0.0968	0.0979	0.1014	0.1673	0.1649	0.0985	0.0937	0.0694	0.0679	0.0636	0.0619	0.0661	0.0663	0.0673	0.076	0.0684	0.0767	0.0512	0.0503	0.0403	0.0396	0.0391	0.0378	0.0417	0.0436	0.0456	0.0456
	36.5	0.2904	0.2962	0.1777	0.1786	0.1168	0.1154	0.112	0.1119	0.1114	0.1112	0.1154	0.1196	0.2515	0.2592	0.1533	0.1431	0.1022	0.0951	0.1034	0.0965	0.107	0.0973	0.1006	0.1023	0.1727	0.1748	0.0993	0.0961	0.0704	0.068	0.0636	0.0626	0.0673	0.067	0.0691	0.0767	0.0722	0.0806	0.0519	0.0505	0.0406	0.0398	0.0401	0.0374	0.0423	0.0428	0.0463	0.0451
	37	0.2954	0.3087	0.1795	0.1814	0.1184	0.116	0.1127	0.1134	0.1126	0.1144	0.1153	0.1196	0.2619	0.2678	0.1562	0.147	0.1049	0.0966	0.1064	0.0981	0.1099	0.1006	0.0991	0.103	0.182	0.1806	0.1013	0.0948	0.0708	0.068	0.0643	0.0625	0.0655	0.0664	0.0693	0.0771	0.0725	0.0815	0.0512	0.0523	0.0416	0.04	0.0392	0.0394	0.0432	0.043	0.0465	0.0454
	37.5	0.3054	0.3145	0.1846	0.185	0.119	0.1187	0.1146	0.1175	0.1147	0.1159	0.1178	0.1224	0.2726	0.2778	0.1587	0.1513	0.1061	0.0992	0.1084	0.0993	0.1093	0.1009	0.1004	0.1039	0.1876	0.1933	0.1043	0.0968	0.0721	0.0699	0.0653	0.0627	0.0663	0.0672	0.0705	0.0783	0.0756	0.0851	0.0522	0.0519	0.0418	0.0407	0.0403	0.039	0.045	0.0439	0.0465	0.0456
	38	0.3102	0.322	0.1856	0.1891	0.1191	0.1216	0.1147	0.1171	0.1164	0.1154	0.1203	0.1214	0.2823	0.2877	0.1636	0.1559	0.1081	0.1015	0.1085	0.1034	0.1124	0.1027	0.1019	0.1067	0.1966	0.1979	0.106	0.0986	0.0721	0.0695	0.065	0.0631	0.0662	0.067	0.0701	0.0784	0.0783	0.0872	0.0537	0.0541	0.0426	0.0409	0.0406	0.0392	0.0446	0.0446	0.0468	0.0454
	38.5	0.3208	0.3295	0.1881	0.193	0.1222	0.1215	0.1141	0.1179	0.1172	0.1191	0.1204	0.1236	0.289	0.295	0.1689	0.157	0.1086	0.1009	0.1101	0.1013	0.113	0.1033	0.1047	0.1041	0.2066	0.2077	0.1076	0.1001	0.0727	0.0718	0.0657	0.0642	0.0689	0.0685	0.0709	0.0803	0.0798	0.0911	0.0536	0.0538	0.0421	0.0409	0.0416	0.0403	0.0437	0.0437	0.047	0.0457
	39	0.3257	0.3352	0.195	0.1996	0.1254	0.1219	0.1195	0.1211	0.1181	0.1188	0.1234	0.1258	0.2957	0.2993	0.1713	0.1618	0.1101	0.1025	0.1104	0.104	0.1124	0.1039	0.1043	0.1097	0.2152	0.2174	0.1094	0.102	0.0748	0.0723	0.0668	0.0653	0.0691	0.071	0.0722	0.0799	0.0814	0.0916	0.053	0.0537	0.0431	0.0414	0.0406	0.0391	0.0435	0.044	0.0473	0.0465
	39.5	0.3333	0.3474	0.2021	0.1989	0.1264	0.1258	0.1192	0.1218	0.1219	0.1215	0.1239	0.1285	0.3016	0.3085	0.1735	0.1637	0.1114	0.1046	0.1119	0.1043	0.1158	0.1039	0.1061	0.1092	0.2226	0.2265	0.1115	0.1043	0.0752	0.0747	0.0672	0.066	0.0703	0.0707	0.0733	0.0804	0.0839	0.0948	0.0541	0.0539	0.0417	0.0407	0.0408	0.0402	0.0445	0.044	0.0472	0.0464
	40	0.3438	0.3556	0.1997	0.2045	0.129	0.127	0.12	0.1257	0.1196	0.1215	0.1253	0.1284	0.3129	0.3164	0.1804	0.1685	0.1113	0.1037	0.1138	0.1066	0.118	0.1066	0.1035	0.1089	0.2325	0.2331	0.1144	0.1029	0.0743	0.0731	0.0664	0.0657	0.0706	0.0706	0.0732	0.0799	0.0862	0.0973	0.0546	0.0536	0.0434	0.0409	0.0413	0.0396	0.0451	0.0447	0.0472	0.0474
	40.5	0.3498	0.3615	0.21	0.2089	0.1286	0.1272	0.123	0.126	0.1238	0.122	0.126	0.131	0.3204	0.3251	0.1807	0.1728	0.1129	0.108	0.1151	0.1076	0.1181	0.1063	0.1075	0.1129	0.2422	0.2417	0.1145	0.1053	0.0757	0.0751	0.069	0.0665	0.0701	0.071	0.0731	0.0818	0.0879	0.1003	0.0546	0.0554	0.0427	0.0414	0.0417	0.0398	0.0446	0.0449	0.0476	0.0459
	41	0.3574	0.3707	0.214	0.2121	0.1304	0.13	0.1223	0.1243	0.1249	0.1251	0.1292	0.1316	0.3341	0.3353	0.1887	0.1769	0.1143	0.1084	0.1152	0.1055	0.1198	0.1085	0.1099	0.1152	0.2495	0.2538	0.1177	0.1078	0.0769	0.0752	0.068	0.0666	0.0726	0.0725	0.0747	0.083	0.0919	0.1032	0.0562	0.0568	0.0433	0.0424	0.0426	0.0408	0.0456	0.045	0.0476	0.0469
	41.5	0.368	0.3821	0.2126	0.2174	0.1327	0.1298	0.1248	0.1277	0.1282	0.1256	0.1288	0.13	0.343	0.3425	0.1886	0.1788	0.1179	0.1093	0.1173	0.11	0.1209	0.1085	0.1106	0.1154	0.2589	0.2625	0.1194	0.1088	0.076	0.0772	0.0704	0.0682	0.0723	0.0724	0.0749	0.0831	0.0934	0.1062	0.057	0.058	0.0442	0.0422	0.0411	0.041	0.0452	0.0454	0.0482	0.0476
	42	0.3723	0.3835	0.2198	0.222	0.134	0.1325	0.1255	0.1306	0.1275	0.1295	0.1295	0.1321	0.3467	0.3459	0.1901	0.1833	0.1174	0.1113	0.1206	0.1116	0.1214	0.1112	0.1076	0.1132	0.2692	0.2687	0.1209	0.1119	0.0775	0.0766	0.0704	0.0679	0.073	0.0728	0.0752	0.0837	0.0964	0.1088	0.0589	0.0589	0.0436	0.0419	0.0423	0.0409	0.0455	0.0452	0.0481	0.0478
	42.5	0.3861	0.3984	0.2277	0.2229	0.1363	0.1353	0.1261	0.1322	0.1285	0.1276	0.1318	0.1356	0.3601	0.3559	0.1955	0.1865	0.1193	0.1103	0.121	0.1109	0.12	0.1112	0.1102	0.1142	0.2769	0.2798	0.1225	0.1133	0.0782	0.0775	0.0703	0.0678	0.0734	0.0733	0.077	0.0834	0.1003	0.1113	0.0591	0.0578	0.0448	0.0424	0.0428	0.0409	0.0468	0.0469	0.0475	0.047
	43	0.3898	0.3995	0.2265	0.23	0.1363	0.137	0.1273	0.1336	0.1293	0.1293	0.1301	0.136	0.3682	0.3688	0.2061	0.1907	0.1208	0.1136	0.1222	0.1136	0.1258	0.1111	0.1118	0.1171	0.2909	0.2911	0.1271	0.1161	0.0793	0.0805	0.0715	0.0683	0.0737	0.0742	0.0763	0.0822	0.1025	0.1164	0.0592	0.059	0.0453	0.0429	0.0432	0.0417	0.0462	0.0467	0.0489	0.0481
	43.5	0.3985	0.4125	0.2314	0.236	0.1395	0.1362	0.1312	0.1375	0.1312	0.131	0.1324	0.1405	0.3758	0.3735	0.2092	0.1934	0.1223	0.1151	0.1227	0.1149	0.1246	0.1152	0.1127	0.1148	0.2991	0.302	0.1289	0.1186	0.0803	0.0788	0.0722	0.0704	0.0741	0.0744	0.0761	0.0854	0.1052	0.1179	0.0607	0.0616	0.0454	0.0441	0.0428	0.0414	0.0453	0.0466	0.048	0.049
	44	0.4065	0.4174	0.2349	0.2406	0.1399	0.1413	0.1327	0.1362	0.1343	0.1317	0.135	0.1393	0.3849	0.3771	0.2075	0.1975	0.1252	0.1162	0.1246	0.1163	0.1258	0.1141	0.1155	0.1159	0.306	0.3102	0.1289	0.1182	0.0808	0.0813	0.0723	0.0719	0.0768	0.0755	0.0784	0.0857	0.1094	0.1221	0.0603	0.0611	0.0453	0.0437	0.0437	0.0428	0.0468	0.0466	0.0481	0.0503
	44.5	0.4128	0.425	0.2404	0.2411	0.141	0.1417	0.1341	0.1344	0.1344	0.1346	0.1365	0.1403	0.3934	0.3862	0.2133	0.2002	0.1244	0.1159	0.1277	0.1175	0.1265	0.1174	0.1159	0.1182	0.3169	0.3202	0.1333	0.1229	0.0802	0.0799	0.0732	0.0701	0.0754	0.0754	0.0795	0.0881	0.1102	0.1258	0.0615	0.0611	0.0456	0.0451	0.0444	0.0431	0.0477	0.0469	0.0494	0.0493
	45	0.4231	0.4305	0.2422	0.247	0.1431	0.1431	0.1357	0.1381	0.1359	0.1346	0.1377	0.1434	0.405	0.3984	0.2176	0.2051	0.1252	0.1201	0.1283	0.1202	0.1283	0.1172	0.1171	0.1181	0.3284	0.3342	0.1346	0.1241	0.0825	0.081	0.0709	0.071	0.0763	0.0765	0.0802	0.086	0.1139	0.1264	0.0627	0.0634	0.0462	0.0442	0.043	0.0432	0.0471	0.0464	0.0493	0.0482
	45.5	0.4273	0.439	0.25	0.2505	0.1454	0.1432	0.1355	0.137	0.1368	0.1378	0.1366	0.1426	0.4147	0.4051	0.223	0.2106	0.1278	0.1195	0.129	0.1192	0.129	0.1195	0.1178	0.1196	0.3409	0.3436	0.1367	0.1272	0.084	0.0827	0.0737	0.0725	0.0769	0.0755	0.0797	0.0863	0.1197	0.132	0.0623	0.063	0.0469	0.0441	0.0437	0.0418	0.0483	0.0472	0.0497	0.0491
	46	0.4381	0.4442	0.2507	0.2532	0.1479	0.1458	0.137	0.1409	0.1377	0.1366	0.1368	0.1441	0.4211	0.412	0.2233	0.2155	0.129	0.1205	0.1301	0.1222	0.1306	0.1195	0.1175	0.1197	0.3525	0.3537	0.141	0.1297	0.0816	0.0823	0.0746	0.0722	0.0778	0.0773	0.0791	0.088	0.122	0.134	0.0654	0.0644	0.0471	0.045	0.0447	0.0422	0.0482	0.0476	0.0496	0.0499
	46.5	0.4408	0.4531	0.2572	0.2606	0.1482	0.1443	0.1389	0.1414	0.1388	0.139	0.1405	0.1451	0.432	0.4167	0.2311	0.2193	0.1307	0.1206	0.131	0.1212	0.1315	0.12	0.1179	0.1232	0.3637	0.3657	0.1449	0.1324	0.0848	0.0849	0.0755	0.0735	0.0769	0.0776	0.0799	0.0883	0.1252	0.1372	0.0644	0.0639	0.0463	0.0437	0.0448	0.0438	0.0478	0.048	0.0499	0.0498
	47	0.4485	0.4592	0.2619	0.2605	0.1513	0.1501	0.14	0.1401	0.1408	0.1391	0.1442	0.149	0.4409	0.4268	0.2317	0.2244	0.1319	0.124	0.1328	0.1206	0.1302	0.1214	0.12	0.1218	0.3773	0.3765	0.1461	0.1338	0.0848	0.0844	0.0751	0.0747	0.0769	0.0787	0.081	0.0903	0.1281	0.1419	0.0654	0.0645	0.047	0.0444	0.0448	0.0436	0.0474	0.0471	0.0508	0.0501
	47.5	0.4541	0.4636	0.2634	0.266	0.1524	0.1499	0.1427	0.1454	0.1386	0.1408	0.1434	0.1465	0.4494	0.436	0.2397	0.2244	0.1307	0.123	0.1339	0.1262	0.1333	0.1201	0.1212	0.125	0.3846	0.3902	0.1506	0.1362	0.086	0.085	0.0754	0.0751	0.0779	0.0786	0.0818	0.0904	0.1322	0.146	0.0666	0.0681	0.0474	0.0456	0.0444	0.0432	0.0479	0.048	0.0512	0.0499
	48	0.4611	0.4699	0.2663	0.2719	0.1509	0.1521	0.1424	0.1453	0.141	0.141	0.1429	0.148	0.457	0.4417	0.241	0.2299	0.132	0.1271	0.1355	0.1267	0.1355	0.1235	0.1218	0.1259	0.3983	0.4002	0.1539	0.1381	0.0866	0.0849	0.0782	0.0743	0.0785	0.0795	0.0808	0.0893	0.1335	0.1502	0.0683	0.0686	0.0466	0.0467	0.0458	0.0441	0.0495	0.0483	0.0502	0.0502
	48.5	0.4652	0.4694	0.2698	0.2734	0.1557	0.1536	0.1453	0.1467	0.1417	0.1415	0.1452	0.1505	0.4708	0.4501	0.2465	0.2354	0.1355	0.1279	0.1351	0.1245	0.1348	0.1245	0.1252	0.1262	0.4104	0.4111	0.1583	0.1454	0.0873	0.0875	0.0781	0.0765	0.0805	0.0813	0.0828	0.0899	0.1397	0.1543	0.0686	0.0697	0.0466	0.0463	0.0451	0.0442	0.0481	0.0493	0.051	0.0508
	49	0.4657	0.4701	0.2751	0.274	0.1569	0.1547	0.1457	0.148	0.144	0.1421	0.1459	0.1504	0.4765	0.4636	0.2514	0.2393	0.1347	0.1272	0.1373	0.1276	0.1382	0.1242	0.1229	0.1265	0.4179	0.4192	0.1591	0.1434	0.0877	0.0869	0.0788	0.0757	0.0795	0.079	0.0838	0.0915	0.1411	0.1591	0.0698	0.0704	0.0473	0.0472	0.0452	0.044	0.0489	0.0494	0.0508	0.0509
	49.5	0.4598	0.4666	0.2758	0.2761	0.1568	0.1576	0.1456	0.1514	0.1469	0.1432	0.144	0.1514	0.4889	0.4689	0.2504	0.2459	0.138	0.1281	0.1398	0.1289	0.1382	0.1262	0.1246	0.1267	0.4266	0.4311	0.1633	0.1466	0.0884	0.0897	0.078	0.076	0.0816	0.0824	0.0828	0.0907	0.1473	0.1616	0.0731	0.0732	0.0489	0.0453	0.045	0.0447	0.0497	0.0499	0.0511	0.0507
	50	0.458	0.4611	0.2807	0.2792	0.159	0.1569	0.1465	0.1511	0.1474	0.1475	0.1478	0.1538	0.4913	0.4705	0.2553	0.2445	0.1415	0.129	0.1409	0.13	0.1399	0.1269	0.1258	0.1297	0.4354	0.4409	0.1683	0.151	0.0873	0.0881	0.0781	0.078	0.0809	0.0795	0.0833	0.0939	0.151	0.1668	0.0739	0.0727	0.0483	0.0461	0.0455	0.0448	0.049	0.0487	0.0515	0.0509
	50.5	0.4572	0.4592	0.2844	0.2849	0.1641	0.1608	0.1487	0.1537	0.1471	0.1461	0.1488	0.1528	0.4926	0.4748	0.2556	0.2501	0.1416	0.1314	0.1436	0.131	0.1408	0.1295	0.1282	0.1301	0.4492	0.4519	0.1719	0.1544	0.0904	0.0896	0.078	0.0768	0.0808	0.0804	0.0858	0.0927	0.1533	0.1693	0.0741	0.0741	0.0486	0.046	0.0466	0.045	0.0502	0.0499	0.051	0.051
	51	0.4495	0.4602	0.2893	0.2879	0.1624	0.1597	0.1487	0.1549	0.1494	0.1469	0.151	0.158	0.4964	0.4825	0.2633	0.2542	0.1407	0.1333	0.144	0.1326	0.1402	0.1278	0.1276	0.1284	0.455	0.4619	0.1764	0.1618	0.0901	0.0894	0.078	0.0787	0.0817	0.083	0.0854	0.0918	0.1553	0.1755	0.0766	0.0766	0.047	0.0468	0.0456	0.0444	0.049	0.05	0.0512	0.052
	51.5	0.4476	0.4567	0.2857	0.2908	0.1657	0.1612	0.1532	0.1565	0.1475	0.1475	0.1506	0.1579	0.4972	0.4863	0.2686	0.2607	0.143	0.134	0.1464	0.1349	0.1415	0.1304	0.128	0.1313	0.4686	0.4701	0.1802	0.1628	0.0908	0.0899	0.0813	0.0792	0.0824	0.0834	0.0852	0.0909	0.1596	0.1781	0.08	0.0782	0.0487	0.0466	0.0477	0.0454	0.0493	0.0491	0.0514	0.0512
	52	0.4506	0.451	0.2947	0.2971	0.1646	0.1652	0.1513	0.1576	0.1479	0.1527	0.1516	0.157	0.4936	0.4838	0.2702	0.2652	0.1448	0.1361	0.1458	0.1343	0.1471	0.133	0.1301	0.1318	0.4733	0.4749	0.1859	0.1668	0.0928	0.0912	0.0791	0.0786	0.0834	0.083	0.0847	0.092	0.1665	0.1846	0.0813	0.0796	0.0494	0.047	0.0468	0.0462	0.051	0.0508	0.0518	0.0513
	52.5	0.4501	0.4559	0.2946	0.3017	0.1689	0.168	0.1522	0.1602	0.1531	0.1518	0.1537	0.1564	0.4906	0.482	0.2737	0.2652	0.1462	0.1358	0.1456	0.134	0.1442	0.1318	0.1294	0.131	0.4839	0.4908	0.194	0.1728	0.0922	0.092	0.0802	0.0809	0.0834	0.0833	0.0861	0.0935	0.1691	0.191	0.0841	0.0829	0.0504	0.0471	0.0476	0.0463	0.0522	0.0503	0.0518	0.0522
	53	0.4484	0.45	0.2981	0.2991	0.1663	0.1692	0.1578	0.1611	0.1526	0.1511	0.1559	0.1598	0.4816	0.4758	0.2783	0.2696	0.1453	0.1367	0.1486	0.1358	0.1469	0.1325	0.1294	0.1337	0.4936	0.4988	0.1979	0.1767	0.0947	0.0939	0.0824	0.0781	0.0831	0.0824	0.0861	0.0939	0.1722	0.1937	0.0832	0.0841	0.0486	0.0473	0.0478	0.0469	0.0504	0.0501	0.0521	0.0519
	53.5	0.4469	0.4523	0.2991	0.3079	0.1677	0.1697	0.1529	0.1596	0.1562	0.1527	0.1543	0.1606	0.4786	0.4681	0.2787	0.272	0.1489	0.135	0.1495	0.1372	0.1465	0.1335	0.1323	0.1322	0.4975	0.5053	0.1975	0.1816	0.0928	0.0933	0.082	0.081	0.0852	0.0839	0.0886	0.0938	0.1744	0.1969	0.0857	0.0859	0.0493	0.0471	0.0472	0.046	0.0504	0.0499	0.0526	0.0534
	54	0.4458	0.4454	0.303	0.306	0.1705	0.1711	0.1558	0.1603	0.154	0.1577	0.1578	0.1598	0.4758	0.4698	0.2878	0.2732	0.1517	0.1383	0.1497	0.1367	0.1484	0.134	0.1329	0.1328	0.5065	0.5063	0.2047	0.1845	0.0962	0.0947	0.0806	0.0799	0.0857	0.0857	0.089	0.0963	0.1799	0.2016	0.09	0.0881	0.0497	0.0471	0.0481	0.0449	0.0509	0.0519	0.0524	0.0519
	54.5	0.4474	0.4464	0.3062	0.3108	0.1732	0.173	0.1549	0.1656	0.1564	0.1577	0.1566	0.163	0.4742	0.468	0.2854	0.276	0.1508	0.1384	0.151	0.1368	0.146	0.133	0.1362	0.1361	0.5147	0.5161	0.2121	0.1915	0.0952	0.0933	0.0842	0.0831	0.0842	0.0856	0.0868	0.0958	0.1842	0.2044	0.0908	0.0908	0.0503	0.0482	0.0481	0.047	0.0507	0.0507	0.0521	0.0531
	55	0.4408	0.4447	0.3074	0.3076	0.176	0.1746	0.1595	0.1639	0.1564	0.1567	0.1569	0.1627	0.4694	0.464	0.2905	0.281	0.151	0.1403	0.151	0.1398	0.1483	0.1354	0.1338	0.1358	0.5137	0.5082	0.2153	0.1924	0.0972	0.0973	0.0835	0.0821	0.0857	0.085	0.0885	0.0952	0.1895	0.2093	0.093	0.0911	0.0503	0.0482	0.0484	0.0461	0.0503	0.0515	0.0522	0.0521
	55.5	0.4381	0.4461	0.3089	0.3138	0.1741	0.1773	0.1596	0.1648	0.1597	0.155	0.1575	0.1627	0.4737	0.4633	0.2975	0.285	0.1521	0.1397	0.1518	0.1402	0.1515	0.1377	0.1331	0.1366	0.5112	0.5044	0.2193	0.2035	0.0976	0.0954	0.0847	0.0819	0.0868	0.0865	0.0881	0.096	0.192	0.2152	0.0939	0.0952	0.0492	0.0482	0.0488	0.0466	0.0517	0.0519	0.053	0.0528
	56	0.4413	0.4399	0.3131	0.3198	0.1739	0.1739	0.1589	0.1683	0.1574	0.1609	0.1586	0.162	0.4741	0.4602	0.2987	0.2885	0.154	0.1415	0.1517	0.1424	0.1522	0.1392	0.1342	0.1371	0.5027	0.5004	0.224	0.2067	0.0986	0.0954	0.0835	0.082	0.0859	0.0877	0.0888	0.0956	0.1964	0.2178	0.0975	0.0973	0.0509	0.0486	0.0484	0.0478	0.0514	0.0514	0.053	0.0532
	56.5	0.4393	0.4414	0.3198	0.3201	0.1713	0.1741	0.1599	0.1686	0.1619	0.1613	0.1624	0.1651	0.4661	0.4573	0.2996	0.2877	0.1534	0.1432	0.1543	0.1446	0.1531	0.1397	0.1376	0.139	0.4985	0.4954	0.2312	0.2095	0.0984	0.0988	0.085	0.0808	0.0874	0.0868	0.0897	0.0979	0.1987	0.2204	0.0965	0.0959	0.0505	0.0471	0.0485	0.0466	0.0511	0.0504	0.0526	0.0522
	57	0.4409	0.4423	0.3248	0.3219	0.1773	0.1805	0.1643	0.1694	0.1619	0.1605	0.1621	0.1675	0.4636	0.4566	0.3019	0.2957	0.1554	0.1416	0.1568	0.1416	0.1538	0.1394	0.1362	0.139	0.4952	0.494	0.2356	0.2144	0.0996	0.0971	0.0823	0.0828	0.0863	0.0872	0.0903	0.0983	0.2048	0.2253	0.1003	0.0986	0.0506	0.0482	0.0483	0.047	0.0505	0.0511	0.0529	0.0537
	57.5	0.44	0.4396	0.3233	0.3273	0.1803	0.1787	0.1626	0.1718	0.1598	0.1627	0.162	0.1688	0.4652	0.4564	0.306	0.2992	0.1563	0.1438	0.1576	0.1445	0.1535	0.1403	0.1383	0.1382	0.4893	0.4916	0.2383	0.2204	0.0984	0.0963	0.0847	0.0832	0.0876	0.0859	0.0906	0.0985	0.2083	0.228	0.1016	0.102	0.0503	0.0494	0.0485	0.0469	0.0523	0.0515	0.0534	0.053
	58	0.4361	0.4396	0.3244	0.3293	0.1803	0.1763	0.1639	0.172	0.1637	0.1636	0.1623	0.1679	0.4693	0.4529	0.3096	0.3056	0.1589	0.145	0.1598	0.1471	0.1592	0.1428	0.1387	0.1391	0.4895	0.4901	0.2437	0.2226	0.0997	0.0962	0.0858	0.0844	0.0865	0.0874	0.0907	0.0974	0.2133	0.235	0.1047	0.105	0.0507	0.0504	0.0481	0.0476	0.0526	0.0524	0.0554	0.0546
	58.5	0.4357	0.4391	0.3259	0.3317	0.1837	0.1841	0.1633	0.1719	0.1639	0.1645	0.1613	0.1697	0.4617	0.4493	0.3109	0.3005	0.1573	0.1457	0.1563	0.1462	0.1557	0.1444	0.1395	0.1407	0.4887	0.4866	0.2493	0.2281	0.1003	0.099	0.0852	0.0833	0.0886	0.0882	0.0895	0.0994	0.2189	0.2379	0.1072	0.1053	0.0513	0.0487	0.0493	0.0475	0.053	0.0527	0.0531	0.0535
	59	0.4331	0.4446	0.3337	0.3315	0.1824	0.1817	0.1676	0.1737	0.1638	0.1637	0.1613	0.1675	0.4608	0.4496	0.3163	0.3042	0.1592	0.1448	0.1604	0.1508	0.1567	0.1413	0.1399	0.1435	0.4866	0.4831	0.252	0.2333	0.1001	0.1004	0.0859	0.0825	0.0882	0.089	0.0889	0.1005	0.2205	0.2453	0.1076	0.1068	0.0513	0.0505	0.0488	0.0489	0.0527	0.0512	0.0537	0.0545
	59.5	0.4314	0.4368	0.3245	0.3324	0.1852	0.1824	0.1686	0.1743	0.1636	0.165	0.1642	0.1671	0.4564	0.4467	0.3167	0.308	0.16	0.1471	0.1583	0.1492	0.1576	0.1454	0.1401	0.1431	0.4834	0.481	0.2562	0.2395	0.1008	0.1	0.0864	0.0859	0.088	0.0881	0.0927	0.1015	0.2255	0.2445	0.1109	0.1098	0.0512	0.0493	0.0479	0.0472	0.0535	0.0527	0.0542	0.0552
	60	0.4311	0.4379	0.3318	0.331	0.1852	0.1839	0.1675	0.1736	0.163	0.1659	0.1649	0.1705	0.4598	0.4491	0.3209	0.3105	0.1623	0.1476	0.1636	0.1512	0.1601	0.1454	0.1428	0.1415	0.4812	0.4781	0.2586	0.2414	0.1021	0.0995	0.0871	0.0846	0.0894	0.0895	0.091	0.0981	0.2264	0.2494	0.114	0.1126	0.051	0.0498	0.05	0.0482	0.0524	0.0526	0.0538	0.0544
	60.5	0.4302	0.4364	0.334	0.3348	0.1887	0.1882	0.169	0.1774	0.167	0.1674	0.1674	0.1723	0.4628	0.4486	0.322	0.3127	0.1603	0.1484	0.1618	0.152	0.1631	0.1472	0.1391	0.1448	0.4786	0.4752	0.2694	0.2472	0.1029	0.1014	0.0882	0.0855	0.0905	0.09	0.0916	0.0982	0.2333	0.2562	0.1147	0.1155	0.0518	0.0502	0.0494	0.0483	0.0534	0.0537	0.0538	0.0543
	61	0.4325	0.4337	0.333	0.3325	0.1871	0.1881	0.1738	0.1773	0.17	0.1642	0.1691	0.1735	0.4557	0.4455	0.3216	0.3161	0.1636	0.1474	0.1623	0.1503	0.1631	0.1444	0.141	0.1463	0.4708	0.4736	0.2748	0.2528	0.1041	0.1023	0.0871	0.0839	0.0907	0.0887	0.091	0.1005	0.2339	0.259	0.1177	0.1155	0.0506	0.0502	0.0505	0.048	0.0541	0.0533	0.0547	0.0561
	61.5	0.4279	0.431	0.338	0.3398	0.1843	0.1932	0.1716	0.1778	0.1696	0.1688	0.1693	0.172	0.4561	0.4423	0.3272	0.3179	0.1608	0.1482	0.1632	0.1536	0.1661	0.1476	0.143	0.1428	0.4715	0.4689	0.2743	0.2571	0.1046	0.1049	0.0881	0.0866	0.0895	0.0925	0.0924	0.102	0.2382	0.2644	0.1186	0.1165	0.0522	0.0508	0.05	0.0494	0.0536	0.0538	0.0545	0.0555
	62	0.428	0.4333	0.3376	0.3403	0.1881	0.1896	0.1783	0.1804	0.1693	0.167	0.1716	0.1738	0.4544	0.4432	0.3243	0.3178	0.1645	0.1492	0.1658	0.1542	0.1623	0.1474	0.1449	0.1442	0.4695	0.469	0.2818	0.2608	0.1039	0.1043	0.0899	0.0864	0.091	0.0916	0.0938	0.1017	0.243	0.2653	0.1187	0.1198	0.0524	0.0503	0.0503	0.0473	0.0531	0.0544	0.0546	0.0567
	62.5	0.4259	0.4289	0.3441	0.3399	0.1896	0.1902	0.1716	0.1801	0.1698	0.1685	0.1692	0.1736	0.4513	0.4442	0.3344	0.3227	0.1629	0.1492	0.1691	0.1551	0.1635	0.1474	0.1441	0.1448	0.4745	0.4707	0.2845	0.2671	0.1044	0.1042	0.0888	0.0858	0.0902	0.0913	0.0921	0.1022	0.2468	0.2746	0.1218	0.1211	0.0516	0.05	0.0514	0.048	0.0541	0.0532	0.0543	0.0537
	63	0.4239	0.4309	0.3436	0.3431	0.1936	0.1928	0.173	0.1821	0.1701	0.169	0.1654	0.1763	0.4546	0.4435	0.3337	0.3257	0.1644	0.1527	0.1668	0.157	0.1647	0.1478	0.1465	0.1463	0.4683	0.4637	0.2931	0.2749	0.1035	0.1046	0.088	0.0865	0.0913	0.0924	0.0928	0.0971	0.2506	0.2775	0.1239	0.1222	0.0515	0.0493	0.0516	0.0473	0.0543	0.0536	0.0542	0.056
	63.5	0.4283	0.4298	0.3455	0.3517	0.1921	0.1939	0.1741	0.1809	0.1711	0.1709	0.1694	0.1771	0.4517	0.4411	0.3385	0.3319	0.1648	0.152	0.1687	0.1532	0.1655	0.1491	0.1459	0.1466	0.4666	0.4677	0.2932	0.2798	0.1055	0.1063	0.0894	0.0858	0.092	0.0913	0.0935	0.1002	0.2559	0.281	0.1277	0.1246	0.052	0.0503	0.05	0.0487	0.0543	0.054	0.0553	0.0543
	64	0.4234	0.4313	0.3414	0.3526	0.1917	0.1956	0.1757	0.1835	0.1745	0.1724	0.1701	0.1767	0.4514	0.4423	0.3372	0.3309	0.1641	0.1496	0.1691	0.1567	0.1661	0.1483	0.1456	0.1466	0.4699	0.4641	0.3005	0.2798	0.1057	0.1056	0.0898	0.0888	0.0916	0.0934	0.0934	0.103	0.2607	0.2843	0.128	0.1254	0.0521	0.0491	0.0507	0.0493	0.0549	0.0544	0.0554	0.0559
	64.5	0.4185	0.4276	0.351	0.3572	0.1949	0.1952	0.1773	0.1855	0.1719	0.1718	0.1707	0.1788	0.4485	0.4378	0.3387	0.3305	0.1663	0.1535	0.1701	0.1577	0.1682	0.1496	0.1485	0.1474	0.4675	0.4643	0.3078	0.2906	0.1067	0.1075	0.0914	0.0864	0.0921	0.0922	0.0932	0.1033	0.2648	0.2875	0.1305	0.127	0.0515	0.0497	0.052	0.0492	0.0543	0.0542	0.0555	0.0565
	65	0.4246	0.4233	0.3495	0.3495	0.1903	0.1965	0.1782	0.1849	0.172	0.1703	0.1727	0.1773	0.4472	0.4371	0.3433	0.3323	0.167	0.1525	0.1694	0.1578	0.1675	0.1521	0.1495	0.1463	0.4621	0.4609	0.3113	0.2943	0.1078	0.1066	0.0912	0.0889	0.0945	0.0926	0.095	0.103	0.2679	0.2944	0.1335	0.1316	0.0525	0.0521	0.0532	0.0502	0.054	0.0548	0.0538	0.0569
	65.5	0.4232	0.4229	0.3452	0.3542	0.1943	0.1977	0.1768	0.1881	0.1746	0.1717	0.1729	0.1792	0.4502	0.439	0.3469	0.3372	0.1677	0.151	0.1688	0.1583	0.1711	0.1524	0.1479	0.1486	0.4627	0.4587	0.3176	0.2999	0.1098	0.1052	0.091	0.0882	0.0919	0.0938	0.0948	0.1033	0.2725	0.3024	0.1379	0.1327	0.0542	0.0509	0.0517	0.0507	0.0553	0.0547	0.0556	0.0569
	66	0.4219	0.4193	0.3534	0.3578	0.1983	0.195	0.1769	0.1828	0.1736	0.1748	0.1718	0.1791	0.4499	0.439	0.3475	0.3394	0.1673	0.1545	0.1714	0.1613	0.1683	0.1524	0.1472	0.1484	0.4634	0.4571	0.3168	0.3062	0.1082	0.1069	0.0909	0.0879	0.0928	0.0933	0.0949	0.103	0.2783	0.3044	0.1377	0.1327	0.0525	0.0504	0.052	0.0494	0.0552	0.054	0.0539	0.0571
	66.5	0.4167	0.4231	0.3611	0.3647	0.196	0.1964	0.1789	0.1844	0.1741	0.1735	0.1734	0.1776	0.4426	0.4366	0.3439	0.3421	0.168	0.1551	0.1727	0.161	0.1702	0.156	0.1464	0.1486	0.4609	0.4575	0.3211	0.308	0.1085	0.1074	0.0911	0.0895	0.0944	0.0941	0.0957	0.1052	0.28	0.3064	0.1392	0.1358	0.0538	0.0508	0.0517	0.0496	0.0545	0.0547	0.0557	0.0577
	67	0.4129	0.4203	0.3583	0.3555	0.1946	0.1975	0.1754	0.1873	0.1724	0.1744	0.1727	0.1809	0.4497	0.439	0.3523	0.3418	0.1687	0.1573	0.1733	0.1614	0.1716	0.1529	0.1489	0.1503	0.4629	0.4552	0.3237	0.3102	0.1091	0.1063	0.0911	0.0906	0.0932	0.0928	0.0959	0.1038	0.2871	0.3146	0.1415	0.136	0.0538	0.0507	0.0518	0.0492	0.054	0.0549	0.0555	0.0561
	67.5	0.4123	0.4198	0.3561	0.357	0.1916	0.1964	0.1784	0.1865	0.1748	0.1759	0.1737	0.181	0.4425	0.4311	0.3562	0.3473	0.1716	0.1588	0.1727	0.1649	0.1721	0.1559	0.1495	0.1496	0.4571	0.4532	0.3297	0.3188	0.1097	0.1086	0.0921	0.0905	0.0936	0.0936	0.0956	0.1039	0.2888	0.3174	0.1457	0.1399	0.0541	0.0511	0.0522	0.0503	0.0547	0.0555	0.0567	0.0563
	68	0.4133	0.4143	0.347	0.356	0.1934	0.1984	0.1806	0.1874	0.1759	0.1736	0.1741	0.1805	0.4457	0.4378	0.3583	0.3515	0.1745	0.1573	0.175	0.1609	0.1738	0.1558	0.1509	0.1509	0.4578	0.4517	0.3366	0.3207	0.1099	0.1101	0.092	0.0895	0.094	0.0945	0.0962	0.1035	0.2972	0.3221	0.1482	0.1426	0.0546	0.0517	0.0534	0.05	0.055	0.0545	0.0568	0.0577
	68.5	0.4162	0.4202	0.3572	0.3601	0.1964	0.2018	0.1844	0.1901	0.1766	0.1749	0.1749	0.1831	0.4435	0.4336	0.3608	0.3512	0.1749	0.1575	0.1712	0.1633	0.1703	0.1562	0.1557	0.1517	0.4618	0.4517	0.3392	0.3261	0.1097	0.1098	0.092	0.09	0.0928	0.093	0.095	0.1039	0.2965	0.3262	0.1504	0.1431	0.0531	0.0512	0.052	0.0494	0.0552	0.0553	0.0559	0.0556
	69	0.4078	0.4164	0.3555	0.3544	0.1995	0.2032	0.1829	0.1884	0.175	0.1786	0.1739	0.1829	0.4433	0.4345	0.3653	0.3577	0.1758	0.1639	0.1745	0.1648	0.1726	0.1578	0.1523	0.1531	0.4583	0.4468	0.34	0.3284	0.1103	0.1103	0.092	0.0899	0.0922	0.0937	0.0954	0.1029	0.3033	0.3294	0.1538	0.1455	0.0527	0.0521	0.0528	0.0506	0.0561	0.0565	0.0572	0.0578
	69.5	0.4116	0.4145	0.3429	0.3511	0.2017	0.1991	0.1839	0.1892	0.176	0.1778	0.1772	0.1851	0.4385	0.4339	0.3634	0.3539	0.1776	0.1612	0.1736	0.1644	0.1762	0.1599	0.1516	0.1536	0.454	0.4489	0.3498	0.3319	0.1097	0.1091	0.0945	0.0909	0.0939	0.0953	0.0964	0.1044	0.3064	0.3356	0.1564	0.1469	0.0545	0.0524	0.0533	0.0499	0.0557	0.0562	0.0568	0.0554
	70	0.4115	0.4085	0.3414	0.3415	0.1975	0.1995	0.1846	0.1926	0.1794	0.1768	0.1785	0.1858	0.4328	0.4286	0.3702	0.3583	0.1748	0.1625	0.1762	0.1639	0.1731	0.1592	0.1551	0.1547	0.4525	0.4487	0.3508	0.335	0.1098	0.1113	0.094	0.0906	0.0969	0.0959	0.0961	0.1054	0.3088	0.3393	0.1568	0.1477	0.0534	0.052	0.0532	0.0509	0.056	0.0569	0.058	0.0581
	70.5	0.4026	0.4117	0.3415	0.3481	0.2007	0.205	0.1828	0.1912	0.1796	0.1788	0.1795	0.1832	0.4381	0.4302	0.371	0.3637	0.1762	0.1621	0.1752	0.1664	0.1717	0.1572	0.155	0.1525	0.4546	0.4443	0.3563	0.3411	0.1121	0.1117	0.0945	0.0904	0.0927	0.0942	0.0975	0.1047	0.3162	0.3415	0.1566	0.1519	0.0526	0.0528	0.0538	0.0497	0.0562	0.0564	0.0579	0.0581
	71	0.409	0.4045	0.3326	0.3418	0.1982	0.2024	0.1833	0.1919	0.1802	0.1793	0.179	0.1859	0.4386	0.43	0.3742	0.3669	0.1795	0.1635	0.1766	0.1675	0.1738	0.1584	0.1561	0.1552	0.451	0.4464	0.3577	0.348	0.1133	0.1123	0.0941	0.0918	0.093	0.0972	0.0961	0.1054	0.3193	0.3494	0.1603	0.1521	0.0542	0.0512	0.0539	0.0503	0.0559	0.055	0.0559	0.057
	71.5	0.4062	0.4087	0.3426	0.3466	0.2042	0.2052	0.1834	0.1919	0.1776	0.1779	0.1761	0.1863	0.4354	0.4272	0.3719	0.3664	0.1777	0.1647	0.1793	0.1676	0.173	0.1587	0.1551	0.1538	0.4475	0.4436	0.365	0.3508	0.114	0.114	0.0934	0.091	0.0959	0.0977	0.0987	0.1056	0.3177	0.3526	0.1637	0.1556	0.0546	0.0509	0.0538	0.0501	0.0549	0.056	0.0575	0.057
	BOD
	Time (h)	ade#1-lys#1		ade#1-lys#2		ade#1-lys#3		ade#1-lys#4		ade#1-lys#5		ade#1-lys#6		ade#2-lys#1		ade#2-lys#2		ade#2-lys#3		ade#2-lys#4		ade#2-lys#5		ade#2-lys#6		ade#3-lys#1		ade#3-lys#2		ade#3-lys#3		ade#3-lys#4		ade#3-lys#5		ade#3-lys#6		ade#4-lys#1		ade#4-lys#2		ade#4-lys#3		ade#4-lys#4		ade#4-lys#5		ade#4-lys#6
		repl.1	repl.2	repl.1	repl.2	repl.1	repl.2	repl.1	repl.2	repl.1	repl.2	repl.1	repl.2	repl.1	repl.2	repl.1	repl.2	repl.1	repl.2	repl.1	repl.2	repl.1	repl.2	repl.1	repl.2	repl.1	repl.2	repl.1	repl.2	repl.1	repl.2	repl.1	repl.2	repl.1	repl.2	repl.1	repl.2	repl.1	repl.2	repl.1	repl.2	repl.1	repl.2	repl.1	repl.2	repl.1	repl.2	repl.1	repl.2
	0	0.003117	0.009969	0.005857	0.012081	0.005937	0.008874	0.021442	0.00886	0.002866	0.00605	0.017503	0.00561	0.025431	0.023295	0.008468	0.006608	0.015621	0.007081	0.011292	0.00692	0.014367	0.010644	0.00851	0.036645	0.016696	0.009869	0.009274	0.009023	0.00684	0.005425	0.005429	0.006284	0.00207	0.005652	0.00481	0.015882	0.006517	0.017086	0.013396	0.012817	0.01401	0.009125	0.00463	0.003747	0.005867	0.011322	0.008891	0.029845
	0.5	0.010935	0.012353	0.013319	0.013882	0.012174	0.01151	0.01325	0.014289	0.012233	0.013717	0.012819	0.012568	0.013489	0.013679	0.011855	0.012558	0.015419	0.012466	0.013996	0.012221	0.013747	0.013104	0.013266	0.01409	0.014083	0.014743	0.014559	0.014545	0.014557	0.012512	0.012581	0.011945	0.011399	0.012647	0.0123	0.016295	0.011625	0.016125	0.014078	0.013955	0.011691	0.012318	0.011474	0.0135	0.011976	0.016098	0.015047	0.012652
	1	0.010945	0.012244	0.012747	0.014353	0.011894	0.011755	0.01315	0.01402	0.012079	0.013547	0.012416	0.012155	0.012995	0.013426	0.011907	0.012548	0.015794	0.01233	0.014003	0.012242	0.013522	0.013047	0.013181	0.014083	0.014165	0.013989	0.014766	0.014409	0.014278	0.012837	0.012538	0.011694	0.011005	0.012676	0.012325	0.015864	0.011368	0.015711	0.013999	0.01374	0.011829	0.012334	0.01148	0.0132	0.011666	0.015394	0.014842	0.012539
	1.5	0.010856	0.012222	0.013031	0.013942	0.012282	0.011943	0.013289	0.014071	0.01209	0.013239	0.012483	0.011669	0.013202	0.012986	0.012503	0.012516	0.015363	0.012201	0.013696	0.011782	0.013067	0.012882	0.012776	0.013943	0.014137	0.013664	0.014976	0.014482	0.014502	0.012326	0.012425	0.012007	0.010927	0.012693	0.012419	0.015662	0.011604	0.015415	0.014065	0.013516	0.011454	0.012382	0.011652	0.013158	0.011806	0.015123	0.01495	0.012701
	2	0.010444	0.012003	0.012599	0.013567	0.012124	0.011397	0.012892	0.013554	0.01169	0.012925	0.012254	0.012144	0.012779	0.012771	0.011823	0.012649	0.014918	0.012021	0.013805	0.011796	0.013166	0.013266	0.012757	0.013926	0.015358	0.013471	0.014629	0.014522	0.014229	0.012221	0.012731	0.011881	0.011597	0.012638	0.012581	0.015797	0.011267	0.015138	0.014375	0.013786	0.011344	0.012598	0.011195	0.013283	0.011714	0.013956	0.014653	0.01289
	2.5	0.010773	0.011977	0.013122	0.014197	0.012617	0.011637	0.013213	0.013848	0.01182	0.013048	0.012612	0.012032	0.012807	0.013165	0.012102	0.012715	0.015334	0.012517	0.014454	0.012335	0.013943	0.012954	0.013016	0.014217	0.013977	0.013284	0.014661	0.014557	0.014457	0.012317	0.012755	0.011875	0.011181	0.012135	0.012363	0.015793	0.011375	0.014949	0.013465	0.013751	0.011781	0.012052	0.011591	0.012953	0.011788	0.014188	0.015002	0.012172
	3	0.010823	0.012268	0.013265	0.014259	0.012944	0.011528	0.013398	0.013782	0.012153	0.013225	0.012547	0.012944	0.013056	0.013199	0.01235	0.013244	0.015111	0.012555	0.014312	0.012517	0.014046	0.012808	0.01301	0.014316	0.014304	0.012992	0.014948	0.014428	0.014354	0.01253	0.012508	0.012218	0.011009	0.012663	0.012435	0.015928	0.011225	0.014972	0.013763	0.013127	0.011261	0.012104	0.011428	0.013094	0.011585	0.013678	0.014511	0.01298
	3.5	0.011043	0.012519	0.014542	0.014575	0.01335	0.01236	0.013742	0.013873	0.012439	0.013375	0.013271	0.012863	0.013547	0.013661	0.01281	0.014027	0.015547	0.012578	0.014652	0.012126	0.014052	0.013411	0.013318	0.015067	0.014483	0.013118	0.014762	0.014576	0.014998	0.0125	0.012925	0.011964	0.011263	0.012806	0.012879	0.01591	0.011432	0.015129	0.013689	0.013221	0.01123	0.012429	0.011553	0.013269	0.012006	0.013686	0.01443	0.013188
	4	0.011649	0.012989	0.013758	0.015067	0.012984	0.012788	0.014172	0.014313	0.012918	0.014348	0.013621	0.013289	0.013345	0.014343	0.013001	0.013362	0.015578	0.01296	0.014625	0.012698	0.014173	0.012992	0.013244	0.015216	0.014392	0.012661	0.014946	0.01446	0.014348	0.012871	0.012553	0.012186	0.011072	0.012646	0.012732	0.016152	0.011374	0.015132	0.013736	0.013427	0.011843	0.011779	0.0112	0.013109	0.011885	0.014025	0.014625	0.012708
	4.5	0.011678	0.01305	0.014192	0.0153	0.013495	0.012765	0.01421	0.0142	0.013104	0.014442	0.013602	0.013699	0.013444	0.013624	0.012808	0.013322	0.015745	0.01268	0.014744	0.012611	0.014374	0.013717	0.013205	0.014976	0.014587	0.01289	0.014791	0.014579	0.014367	0.012861	0.012315	0.012446	0.011539	0.012655	0.012686	0.01619	0.011329	0.014999	0.013416	0.013425	0.011257	0.011835	0.010921	0.01328	0.01176	0.013349	0.014808	0.01291
	5	0.012158	0.01377	0.01441	0.015446	0.013818	0.013336	0.014718	0.014479	0.012993	0.014585	0.014022	0.014229	0.014599	0.014059	0.013246	0.014209	0.016104	0.013337	0.01532	0.01294	0.014739	0.014027	0.013298	0.015631	0.014523	0.012898	0.014754	0.014557	0.014822	0.013199	0.012266	0.012027	0.011753	0.012873	0.012842	0.016819	0.011511	0.015123	0.013922	0.013459	0.011287	0.011872	0.011298	0.01292	0.011786	0.013458	0.014925	0.012956
	5.5	0.012365	0.013969	0.014748	0.015917	0.014552	0.013618	0.01514	0.014896	0.013477	0.014946	0.014409	0.01446	0.01442	0.014271	0.013534	0.014464	0.016015	0.013385	0.015242	0.013108	0.014527	0.014216	0.014053	0.015639	0.014994	0.012947	0.01514	0.014717	0.01486	0.013092	0.012386	0.012391	0.011917	0.012901	0.01316	0.016486	0.011629	0.015036	0.013631	0.013437	0.011041	0.011945	0.011394	0.012644	0.011944	0.013326	0.014344	0.012842
	6	0.012996	0.014668	0.015176	0.01647	0.014802	0.013734	0.015328	0.014825	0.014188	0.015093	0.014594	0.014623	0.014217	0.014036	0.01376	0.014211	0.016646	0.013663	0.014934	0.013354	0.015431	0.014081	0.014194	0.016026	0.015023	0.013355	0.015342	0.014789	0.014486	0.013231	0.012593	0.012245	0.012283	0.013398	0.013281	0.016752	0.011422	0.014947	0.013443	0.013221	0.011369	0.012028	0.011618	0.013095	0.012073	0.013484	0.014596	0.012977
	6.5	0.013657	0.015209	0.016048	0.016966	0.015008	0.014079	0.015795	0.015151	0.014014	0.016215	0.015617	0.015021	0.01492	0.015037	0.014543	0.014629	0.016572	0.013961	0.015571	0.01374	0.015685	0.014944	0.014427	0.016308	0.015269	0.013653	0.015265	0.015009	0.014748	0.013337	0.012785	0.012783	0.01197	0.013531	0.01361	0.016907	0.011695	0.014654	0.013923	0.013514	0.011728	0.012141	0.011248	0.013136	0.011698	0.013127	0.01462	0.012467
	7	0.013943	0.01597	0.016619	0.017559	0.015521	0.01475	0.015674	0.015554	0.015073	0.015875	0.015483	0.015702	0.015835	0.015267	0.014886	0.015432	0.017135	0.013962	0.016052	0.014577	0.015514	0.015046	0.015396	0.016	0.015486	0.013587	0.015612	0.015081	0.015063	0.013769	0.013099	0.012632	0.01204	0.013578	0.014071	0.017318	0.011489	0.014597	0.013618	0.013553	0.011556	0.011883	0.011719	0.012961	0.012291	0.013113	0.014531	0.013026
	7.5	0.014727	0.015842	0.017316	0.017222	0.015707	0.014514	0.016193	0.016018	0.015251	0.01652	0.016262	0.015671	0.015567	0.015343	0.014983	0.015663	0.017313	0.014413	0.01584	0.01412	0.016346	0.015233	0.015219	0.016222	0.015577	0.013557	0.015981	0.015584	0.015203	0.013488	0.013222	0.012899	0.012781	0.013915	0.013742	0.016893	0.011855	0.014947	0.01355	0.013571	0.01184	0.012143	0.011481	0.013169	0.012573	0.013443	0.014629	0.01269
	8	0.015413	0.016778	0.017126	0.017172	0.016135	0.015243	0.016655	0.016423	0.015639	0.016855	0.01658	0.016124	0.016179	0.016138	0.01543	0.015749	0.017305	0.015133	0.016393	0.014908	0.016317	0.015396	0.015401	0.016767	0.01557	0.013845	0.01591	0.015418	0.015433	0.013633	0.013373	0.013775	0.012216	0.013764	0.013936	0.017051	0.011585	0.015111	0.014027	0.013713	0.011869	0.012378	0.011833	0.013427	0.012147	0.013384	0.014484	0.013127
	8.5	0.016036	0.017214	0.016964	0.018446	0.016046	0.015708	0.017237	0.016971	0.016237	0.017707	0.016907	0.016503	0.016452	0.015983	0.015658	0.016397	0.017564	0.014895	0.016356	0.014808	0.016737	0.015914	0.01566	0.017302	0.015853	0.013859	0.016155	0.015616	0.0159	0.014804	0.013309	0.013618	0.012846	0.014153	0.014447	0.017394	0.01192	0.014794	0.014046	0.013619	0.011595	0.012036	0.01169	0.013595	0.012005	0.013318	0.014788	0.012965
	9	0.016163	0.017389	0.017909	0.018699	0.0169	0.01563	0.017231	0.017135	0.017109	0.017793	0.017378	0.01761	0.016536	0.016538	0.015828	0.01666	0.017721	0.015302	0.016732	0.015368	0.016925	0.015994	0.016175	0.017678	0.016266	0.014437	0.01628	0.015855	0.015937	0.014794	0.013847	0.014143	0.012908	0.014556	0.014434	0.017222	0.011878	0.015248	0.014304	0.013878	0.01189	0.012368	0.011755	0.013643	0.012498	0.013463	0.015129	0.013539
	9.5	0.017321	0.017838	0.018265	0.018696	0.017033	0.016009	0.018149	0.017523	0.017288	0.01864	0.018145	0.017769	0.017416	0.016963	0.015965	0.016265	0.018329	0.015031	0.017081	0.015735	0.017889	0.01694	0.016168	0.018019	0.016515	0.014487	0.01645	0.016388	0.016263	0.014984	0.013624	0.014367	0.013289	0.01491	0.01457	0.017474	0.012231	0.015038	0.014198	0.013563	0.012092	0.012006	0.011868	0.013197	0.012544	0.013054	0.014855	0.01347
	10	0.01777	0.018599	0.018669	0.019408	0.017528	0.016534	0.018151	0.017782	0.017566	0.018668	0.018103	0.017895	0.01728	0.017182	0.016357	0.016971	0.01802	0.015653	0.017538	0.015961	0.018382	0.017497	0.017089	0.018215	0.016826	0.014754	0.016506	0.016251	0.016524	0.015165	0.014088	0.013628	0.013795	0.015277	0.014532	0.017509	0.012086	0.015515	0.014069	0.01347	0.012137	0.012229	0.011986	0.013447	0.012381	0.012959	0.014965	0.013419
	10.5	0.018474	0.019249	0.019312	0.01964	0.01805	0.016817	0.018276	0.017866	0.017729	0.019548	0.018435	0.018234	0.017886	0.01788	0.016876	0.017393	0.018539	0.015701	0.017389	0.016199	0.018523	0.016944	0.017122	0.01848	0.017254	0.015084	0.016596	0.016311	0.016555	0.015029	0.014013	0.014067	0.013493	0.014638	0.014738	0.017928	0.012052	0.015326	0.013705	0.013334	0.011973	0.012717	0.011884	0.013909	0.012135	0.013238	0.015039	0.013377
	11	0.01974	0.020653	0.019612	0.020445	0.017943	0.017292	0.018494	0.018683	0.018391	0.019073	0.019315	0.019094	0.018575	0.018209	0.017627	0.01796	0.018738	0.016151	0.017751	0.016371	0.018627	0.017918	0.016999	0.019287	0.017398	0.015036	0.016976	0.016832	0.016054	0.01508	0.013682	0.014122	0.013798	0.015295	0.0154	0.018433	0.01213	0.015659	0.014416	0.013662	0.012314	0.012415	0.012029	0.013788	0.012725	0.013761	0.014692	0.013554
	11.5	0.019845	0.021169	0.020304	0.020982	0.018488	0.017963	0.01942	0.018722	0.018257	0.0198	0.01935	0.018993	0.019502	0.018577	0.017725	0.018216	0.019076	0.016931	0.018129	0.016995	0.019338	0.018181	0.017641	0.019557	0.017462	0.01528	0.017331	0.01664	0.016672	0.015352	0.014315	0.014772	0.01422	0.015065	0.015431	0.018404	0.01227	0.01505	0.014285	0.013753	0.012075	0.012107	0.011832	0.013682	0.012441	0.013207	0.015147	0.013741
	12	0.020927	0.021116	0.020586	0.021217	0.018791	0.018203	0.019324	0.019398	0.018777	0.020825	0.020015	0.019836	0.019606	0.01908	0.018248	0.018644	0.019211	0.017153	0.018788	0.016966	0.019487	0.018212	0.017852	0.019053	0.017916	0.015633	0.017114	0.016656	0.016625	0.015128	0.014471	0.01476	0.014189	0.015289	0.015315	0.018163	0.011936	0.015523	0.014166	0.013887	0.012133	0.01253	0.012007	0.013936	0.012377	0.013248	0.015074	0.013838
	12.5	0.021462	0.021878	0.020703	0.021937	0.018995	0.018624	0.020015	0.019606	0.01962	0.020951	0.020126	0.020236	0.019948	0.019914	0.0191	0.019175	0.019785	0.017136	0.019171	0.017941	0.01986	0.01855	0.018335	0.019894	0.018451	0.015889	0.017223	0.017447	0.016702	0.015321	0.014429	0.014775	0.014408	0.015738	0.015748	0.018334	0.012479	0.015089	0.014415	0.013565	0.011981	0.012536	0.011895	0.013698	0.012688	0.013176	0.015603	0.014421
	13	0.021821	0.022288	0.021682	0.022071	0.019705	0.018881	0.020444	0.020515	0.019878	0.020928	0.020569	0.021027	0.020661	0.020083	0.019145	0.01931	0.019348	0.017439	0.018838	0.017642	0.020833	0.019188	0.018514	0.020592	0.018623	0.01618	0.018038	0.017076	0.017058	0.015933	0.015122	0.015397	0.015147	0.016015	0.015734	0.019145	0.012346	0.015284	0.014603	0.013791	0.012515	0.012347	0.01204	0.014002	0.012727	0.013386	0.015484	0.013966
	13.5	0.021916	0.023371	0.02201	0.022173	0.01992	0.019274	0.020789	0.020096	0.019603	0.021241	0.021096	0.021104	0.020544	0.020695	0.019444	0.019802	0.019843	0.01768	0.019036	0.018764	0.020721	0.019049	0.018705	0.020282	0.019229	0.016628	0.01773	0.017656	0.016677	0.01568	0.015111	0.015268	0.014759	0.01606	0.01605	0.019333	0.012286	0.015414	0.014224	0.013511	0.011976	0.012191	0.012047	0.014252	0.012903	0.013222	0.015622	0.013981
	14	0.023579	0.023815	0.02198	0.022577	0.020121	0.019358	0.02063	0.020591	0.020519	0.021357	0.021371	0.021366	0.021857	0.021374	0.019991	0.020279	0.019965	0.017876	0.019911	0.018213	0.021302	0.020187	0.019416	0.020772	0.019217	0.017118	0.018571	0.017867	0.016971	0.016041	0.014767	0.01543	0.015189	0.016384	0.016349	0.019483	0.012333	0.015454	0.014208	0.013828	0.012624	0.012513	0.012691	0.014301	0.012996	0.01319	0.015359	0.014855
	14.5	0.023944	0.024615	0.023115	0.022892	0.020695	0.01987	0.021148	0.020723	0.021515	0.022061	0.021882	0.021705	0.021941	0.021985	0.020209	0.020314	0.020554	0.018827	0.020411	0.019099	0.021292	0.020339	0.020128	0.021047	0.01908	0.017666	0.018454	0.018312	0.017435	0.016329	0.015223	0.015216	0.015578	0.017112	0.01646	0.019365	0.013027	0.015636	0.014687	0.01376	0.012603	0.012745	0.012455	0.014262	0.013237	0.013652	0.015825	0.014427
	15	0.024882	0.02495	0.023332	0.023412	0.020735	0.020346	0.022005	0.020827	0.021031	0.022802	0.021784	0.022119	0.023038	0.023015	0.021374	0.021325	0.02163	0.018541	0.020164	0.019642	0.022036	0.020458	0.020105	0.021504	0.020226	0.018357	0.018954	0.018121	0.017241	0.01651	0.015524	0.015741	0.01618	0.017118	0.017305	0.019478	0.013236	0.016299	0.01465	0.014159	0.012906	0.012638	0.012235	0.015065	0.013444	0.013972	0.016026	0.015142
	15.5	0.025144	0.025765	0.023792	0.024196	0.021203	0.020655	0.022128	0.021191	0.021826	0.022585	0.022556	0.022182	0.023586	0.023079	0.021478	0.021444	0.021251	0.018446	0.020151	0.019575	0.021878	0.020312	0.02047	0.021263	0.020047	0.018764	0.019796	0.01853	0.017652	0.016576	0.015804	0.015718	0.016263	0.017312	0.017115	0.020061	0.013356	0.015951	0.014672	0.013877	0.012712	0.012835	0.012065	0.014586	0.012964	0.013816	0.016103	0.014256
	16	0.025839	0.026197	0.024084	0.024812	0.021209	0.020685	0.02217	0.022009	0.021737	0.023653	0.022347	0.022611	0.024186	0.02423	0.021618	0.021782	0.021164	0.018837	0.021027	0.020266	0.02249	0.020893	0.020537	0.021551	0.020782	0.019102	0.019864	0.01888	0.017306	0.017222	0.015909	0.016266	0.015954	0.017434	0.017238	0.020258	0.013206	0.01593	0.014923	0.013851	0.012575	0.01309	0.012411	0.014425	0.013555	0.013797	0.016196	0.014826
	16.5	0.026641	0.02692	0.025019	0.024909	0.021696	0.021269	0.022399	0.022196	0.022303	0.023445	0.022459	0.022881	0.025223	0.024694	0.022484	0.022297	0.022069	0.019598	0.021127	0.020426	0.022747	0.021303	0.020865	0.022298	0.02154	0.019655	0.020409	0.01914	0.01834	0.017544	0.016212	0.016688	0.016775	0.017332	0.017349	0.02036	0.013253	0.016755	0.014697	0.014558	0.013277	0.012881	0.012563	0.015158	0.013733	0.014265	0.016162	0.015149
	17	0.026709	0.027937	0.025424	0.025539	0.021784	0.021223	0.02293	0.022167	0.022435	0.02378	0.023184	0.022776	0.025662	0.025269	0.022581	0.022577	0.022279	0.01929	0.021106	0.02011	0.022735	0.021327	0.020811	0.022114	0.02188	0.020212	0.020211	0.019557	0.018016	0.017504	0.016792	0.016896	0.017089	0.017649	0.0181	0.020198	0.013347	0.016366	0.015213	0.014523	0.013167	0.013372	0.012885	0.014908	0.013716	0.0143	0.016395	0.014905
	17.5	0.028585	0.028678	0.025688	0.02626	0.022202	0.022122	0.022571	0.02259	0.022282	0.023935	0.0231	0.023006	0.026515	0.026027	0.023178	0.022946	0.022466	0.020374	0.02209	0.021322	0.023873	0.021488	0.021551	0.023008	0.022979	0.020751	0.021302	0.020143	0.018426	0.017912	0.016923	0.017198	0.016524	0.017955	0.018017	0.020185	0.013638	0.016295	0.015368	0.015277	0.01346	0.013379	0.012867	0.015562	0.01407	0.014651	0.016289	0.015194
	18	0.028854	0.029412	0.025869	0.026209	0.02285	0.022137	0.023588	0.023396	0.023118	0.024443	0.023433	0.023409	0.026639	0.026517	0.02375	0.023363	0.022475	0.02007	0.022215	0.021381	0.023728	0.021828	0.021529	0.022532	0.022783	0.021015	0.020947	0.020277	0.018487	0.017979	0.01619	0.016909	0.017231	0.01816	0.017588	0.020905	0.013989	0.016581	0.01553	0.015152	0.013966	0.013506	0.013442	0.015457	0.014219	0.014467	0.016539	0.015269
	18.5	0.029411	0.030947	0.026915	0.02656	0.022978	0.022819	0.023644	0.023349	0.023235	0.025098	0.024234	0.023904	0.027197	0.027513	0.023652	0.023952	0.022749	0.020175	0.022074	0.021497	0.023787	0.022116	0.022079	0.023185	0.023113	0.021463	0.021379	0.020771	0.018863	0.018013	0.017077	0.017725	0.017136	0.018127	0.018264	0.020816	0.014097	0.017109	0.015487	0.014876	0.01394	0.013981	0.013452	0.015635	0.014017	0.014857	0.016318	0.01511
	19	0.030297	0.031314	0.027532	0.027037	0.023129	0.022821	0.023989	0.023898	0.023556	0.025892	0.024528	0.024819	0.028147	0.027736	0.024162	0.02388	0.023029	0.021042	0.02262	0.021757	0.024395	0.022805	0.022382	0.022795	0.02358	0.022106	0.021293	0.020571	0.019193	0.018387	0.017391	0.017549	0.017682	0.018531	0.017764	0.02123	0.014385	0.016964	0.015965	0.015293	0.013555	0.013943	0.013231	0.015411	0.014377	0.014672	0.016612	0.015531
	19.5	0.031557	0.031823	0.027862	0.027511	0.023686	0.022916	0.024076	0.024448	0.024292	0.024955	0.024417	0.02442	0.029735	0.02923	0.025151	0.024379	0.02335	0.021254	0.022798	0.021498	0.02409	0.022725	0.022654	0.0236	0.024136	0.022555	0.022153	0.02104	0.019128	0.018916	0.017197	0.017631	0.017722	0.018896	0.0187	0.021318	0.014147	0.017205	0.015977	0.015652	0.013722	0.013701	0.013688	0.01602	0.014268	0.014702	0.016539	0.015309
	20	0.032947	0.033262	0.028357	0.028628	0.024075	0.023307	0.024642	0.024284	0.024246	0.025519	0.0246	0.025258	0.029575	0.029694	0.02633	0.025122	0.023491	0.021193	0.023177	0.022092	0.024639	0.022803	0.022938	0.0237	0.024678	0.023269	0.022142	0.02146	0.01935	0.018841	0.017088	0.017504	0.017582	0.018498	0.018404	0.021613	0.014475	0.01723	0.016135	0.015429	0.013675	0.013916	0.013424	0.015601	0.014109	0.015106	0.017063	0.015617
	20.5	0.033525	0.034225	0.029165	0.028831	0.024151	0.023242	0.025223	0.024799	0.024317	0.025639	0.025176	0.025017	0.030104	0.030647	0.025688	0.025725	0.023537	0.022335	0.023748	0.022802	0.024928	0.023388	0.022637	0.023686	0.024981	0.023325	0.022531	0.021791	0.019698	0.01858	0.017738	0.017752	0.018121	0.018758	0.019129	0.021632	0.014885	0.017954	0.016272	0.01582	0.01406	0.013551	0.013598	0.015806	0.014208	0.014888	0.016862	0.015699
	21	0.034397	0.034889	0.028026	0.02862	0.024138	0.023269	0.024638	0.024838	0.024456	0.026042	0.02528	0.025194	0.03116	0.031365	0.02684	0.026241	0.024302	0.021967	0.023765	0.022522	0.025062	0.023718	0.023107	0.02384	0.025574	0.024265	0.022785	0.021891	0.01899	0.0192	0.017371	0.018345	0.018331	0.018933	0.018766	0.021921	0.014876	0.017974	0.016234	0.015614	0.014114	0.014159	0.013737	0.016188	0.014195	0.015104	0.016762	0.015887
	21.5	0.03602	0.036537	0.029406	0.029586	0.025031	0.02439	0.025053	0.02515	0.024648	0.026498	0.025657	0.025667	0.032329	0.032442	0.027353	0.026651	0.024925	0.022654	0.024496	0.023082	0.025682	0.023664	0.023751	0.024458	0.026418	0.02493	0.023203	0.022528	0.019948	0.019532	0.018614	0.018527	0.018881	0.019184	0.019012	0.022415	0.015089	0.017999	0.016408	0.016124	0.014125	0.013747	0.013637	0.016495	0.014838	0.015398	0.017288	0.015765
	22	0.036813	0.037122	0.030282	0.03058	0.025765	0.024744	0.025773	0.026036	0.025415	0.026935	0.0261	0.026345	0.033462	0.03346	0.028112	0.027477	0.024959	0.023297	0.02463	0.023414	0.026036	0.024373	0.024059	0.025573	0.02678	0.025394	0.023348	0.02294	0.020156	0.019835	0.01833	0.01846	0.018803	0.019722	0.019237	0.022767	0.01576	0.018317	0.016846	0.015872	0.014193	0.013801	0.014175	0.0165	0.014767	0.015841	0.016889	0.015954
	22.5	0.038189	0.039207	0.031174	0.031387	0.025304	0.025347	0.026207	0.026235	0.025873	0.027057	0.026275	0.030848	0.034435	0.034114	0.028362	0.027355	0.025262	0.022938	0.024774	0.023614	0.026034	0.024397	0.023992	0.024941	0.027067	0.025922	0.023656	0.023207	0.020233	0.020239	0.018703	0.018963	0.019327	0.019541	0.020006	0.022676	0.015926	0.018976	0.016729	0.016102	0.014035	0.01419	0.013993	0.01708	0.014954	0.015363	0.017231	0.016271
	23	0.039293	0.040966	0.031546	0.031606	0.026059	0.0258	0.026413	0.026435	0.026014	0.027502	0.026526	0.026503	0.035123	0.035268	0.028644	0.028296	0.025548	0.02363	0.025029	0.023549	0.026582	0.02399	0.024792	0.025453	0.028246	0.026636	0.024184	0.023726	0.020769	0.019952	0.018825	0.018561	0.019301	0.020115	0.020184	0.022808	0.016379	0.01942	0.016938	0.016333	0.014136	0.014246	0.014543	0.016781	0.014793	0.015498	0.017244	0.01584
	23.5	0.040711	0.040951	0.031521	0.032203	0.025781	0.025276	0.026648	0.026242	0.026513	0.027638	0.026496	0.027364	0.035981	0.036134	0.029544	0.028366	0.025517	0.023565	0.025483	0.02405	0.026515	0.024314	0.024499	0.025356	0.028169	0.027155	0.024644	0.023477	0.020995	0.020804	0.019197	0.018363	0.019161	0.020035	0.020054	0.023235	0.01659	0.01899	0.016903	0.016432	0.014342	0.014304	0.014369	0.016994	0.014916	0.016103	0.01749	0.016472
	24	0.041916	0.042979	0.032208	0.032392	0.02563	0.025985	0.026605	0.026886	0.026295	0.027737	0.026985	0.027088	0.037141	0.037149	0.029494	0.029586	0.025754	0.023911	0.025316	0.02457	0.027224	0.024959	0.024405	0.025746	0.029418	0.027501	0.024912	0.023451	0.020635	0.019975	0.018842	0.019209	0.019424	0.019921	0.020359	0.022647	0.016461	0.019161	0.017044	0.0168	0.014395	0.014637	0.014746	0.017106	0.015084	0.01538	0.01762	0.016006
	24.5	0.042772	0.043404	0.033074	0.032712	0.026198	0.026685	0.027127	0.026602	0.02628	0.028749	0.027255	0.027118	0.038127	0.037963	0.030301	0.029196	0.026243	0.024263	0.025765	0.024676	0.026562	0.024855	0.025044	0.02626	0.029295	0.028819	0.025266	0.024293	0.021052	0.02019	0.019505	0.019321	0.019424	0.019932	0.02055	0.023194	0.016737	0.020055	0.017113	0.016669	0.014559	0.01447	0.014092	0.017012	0.015046	0.016018	0.017507	0.016483
	25	0.044467	0.044706	0.033387	0.033635	0.026577	0.026455	0.027313	0.027163	0.026942	0.027414	0.027104	0.027217	0.040138	0.040561	0.031537	0.030797	0.026133	0.024179	0.026376	0.025358	0.027483	0.02523	0.02513	0.02666	0.030824	0.029182	0.025768	0.024627	0.021288	0.020805	0.01955	0.019374	0.01981	0.020611	0.01999	0.023086	0.017527	0.020207	0.017223	0.016897	0.014924	0.014362	0.014892	0.017956	0.01549	0.016223	0.017761	0.01715
	25.5	0.04589	0.046709	0.033678	0.034179	0.027545	0.026696	0.027156	0.027816	0.027755	0.02857	0.028253	0.028032	0.040681	0.04036	0.031476	0.030745	0.026536	0.024528	0.02618	0.02466	0.027282	0.025609	0.02515	0.027505	0.031176	0.030577	0.025834	0.024329	0.021135	0.02112	0.019812	0.019093	0.019882	0.020491	0.020701	0.02332	0.017394	0.020166	0.017783	0.017118	0.014812	0.014576	0.014518	0.01772	0.015643	0.015689	0.017539	0.016484
	26	0.046737	0.047227	0.03468	0.034292	0.027622	0.026929	0.027612	0.027184	0.02737	0.029318	0.027874	0.027982	0.040512	0.042082	0.031682	0.030751	0.026552	0.024847	0.026821	0.025184	0.027803	0.025783	0.025688	0.02643	0.031237	0.030642	0.026478	0.024691	0.021154	0.020623	0.019904	0.019442	0.020194	0.021278	0.021474	0.023857	0.01811	0.020431	0.016875	0.016913	0.015014	0.015182	0.015085	0.017491	0.015374	0.016108	0.018193	0.016672
	26.5	0.048096	0.049125	0.035079	0.035134	0.027637	0.027387	0.027296	0.028336	0.028034	0.029688	0.028003	0.028359	0.04255	0.042816	0.032249	0.03101	0.026715	0.025292	0.026536	0.025691	0.027833	0.025982	0.025453	0.026874	0.032072	0.031585	0.026375	0.026137	0.021483	0.021227	0.020269	0.019821	0.020112	0.021175	0.02098	0.023806	0.018519	0.021109	0.017298	0.016876	0.014898	0.014774	0.014902	0.017542	0.015957	0.016032	0.017921	0.017057
	27	0.049743	0.05083	0.035657	0.035341	0.027448	0.027448	0.027867	0.028432	0.028148	0.029405	0.028684	0.028821	0.044004	0.044961	0.033378	0.031717	0.026688	0.024829	0.027098	0.025643	0.028545	0.02625	0.025977	0.027327	0.034286	0.033285	0.026354	0.025932	0.02191	0.02222	0.020214	0.019976	0.02065	0.021487	0.020998	0.023751	0.01903	0.021481	0.017972	0.017594	0.015017	0.014934	0.015498	0.017819	0.01576	0.016062	0.018173	0.017062
	27.5	0.050875	0.052917	0.036121	0.036461	0.028445	0.027887	0.028508	0.028693	0.028044	0.030056	0.029308	0.029047	0.045111	0.045381	0.033089	0.0325	0.027235	0.025322	0.027645	0.026622	0.028208	0.026803	0.026276	0.027697	0.034278	0.033558	0.027006	0.0259	0.021947	0.021219	0.020118	0.019731	0.020628	0.021468	0.021381	0.023903	0.019005	0.022344	0.017987	0.017604	0.015197	0.015034	0.015373	0.018018	0.016172	0.016426	0.017856	0.017332
	28	0.053518	0.053862	0.036359	0.035909	0.028204	0.028116	0.028746	0.02839	0.029299	0.029757	0.028612	0.029127	0.046467	0.046738	0.033651	0.03334	0.027219	0.02534	0.027743	0.026044	0.028643	0.026937	0.026414	0.02765	0.034915	0.035312	0.027389	0.025863	0.02208	0.022022	0.020055	0.020076	0.020968	0.021452	0.021418	0.024047	0.019564	0.022065	0.018217	0.017683	0.015231	0.015273	0.015624	0.017339	0.016212	0.016818	0.018057	0.017433
	28.5	0.053989	0.054389	0.036696	0.037255	0.029078	0.028014	0.029053	0.029144	0.0287	0.029986	0.029313	0.029264	0.047824	0.049354	0.033594	0.033275	0.027278	0.026104	0.027665	0.026554	0.028716	0.026916	0.026546	0.02789	0.036897	0.036274	0.027608	0.026895	0.0217	0.021939	0.020469	0.020453	0.020745	0.021388	0.022101	0.024262	0.020195	0.022866	0.018103	0.018491	0.015445	0.015297	0.015419	0.018366	0.016209	0.016206	0.018115	0.017315
	29	0.056203	0.056652	0.038031	0.038188	0.029458	0.028631	0.028866	0.029105	0.029125	0.030509	0.029375	0.029237	0.049509	0.050365	0.034021	0.033214	0.02764	0.025783	0.028038	0.026508	0.028796	0.027163	0.026476	0.027798	0.037471	0.037006	0.028322	0.026162	0.021974	0.022038	0.020799	0.020557	0.021951	0.021561	0.021675	0.024369	0.021277	0.023541	0.018529	0.018363	0.015336	0.015225	0.015256	0.018187	0.016415	0.016216	0.018345	0.017422
	29.5	0.057298	0.058328	0.038276	0.038489	0.029433	0.02908	0.028593	0.02915	0.029002	0.030554	0.029029	0.030043	0.05139	0.053157	0.035025	0.033929	0.027718	0.026015	0.028059	0.026726	0.029063	0.026648	0.027148	0.028167	0.038398	0.03825	0.028375	0.027331	0.022732	0.022096	0.020579	0.020309	0.021629	0.021958	0.021585	0.024511	0.021157	0.023952	0.018521	0.018297	0.015822	0.015217	0.015294	0.018503	0.016238	0.016734	0.018157	0.017705
	30	0.059735	0.060099	0.038716	0.039028	0.030109	0.029565	0.029627	0.029045	0.029254	0.030574	0.029861	0.030279	0.052308	0.052797	0.035573	0.034051	0.028196	0.026597	0.028305	0.02705	0.029169	0.027523	0.026855	0.028552	0.03941	0.039849	0.028723	0.027517	0.022647	0.021816	0.020603	0.020614	0.021123	0.021706	0.022245	0.024673	0.021893	0.024303	0.018188	0.018443	0.01531	0.015739	0.015393	0.018086	0.016434	0.016328	0.017816	0.017518
	30.5	0.060118	0.061082	0.039471	0.039187	0.029911	0.028734	0.02931	0.029695	0.030132	0.030625	0.029609	0.030372	0.054199	0.056108	0.036287	0.035226	0.028104	0.025869	0.02944	0.027841	0.029998	0.028002	0.027417	0.028421	0.041809	0.041528	0.029422	0.028033	0.023205	0.022673	0.021103	0.020665	0.021613	0.022133	0.022303	0.02453	0.022717	0.025116	0.018942	0.01854	0.015747	0.015419	0.015579	0.018375	0.01622	0.01679	0.018797	0.017415
	31	0.06267	0.062362	0.040172	0.039953	0.029795	0.029914	0.030547	0.029988	0.029801	0.031572	0.029717	0.030718	0.057125	0.058057	0.037192	0.035808	0.028926	0.026546	0.028437	0.027955	0.02995	0.028013	0.0279	0.028164	0.042586	0.042432	0.029099	0.027911	0.022401	0.02275	0.02086	0.020858	0.021938	0.021532	0.021991	0.025049	0.023258	0.02607	0.018856	0.019205	0.016372	0.015452	0.015624	0.018586	0.016507	0.016904	0.018163	0.017615
	31.5	0.063401	0.064494	0.04025	0.040536	0.030449	0.029978	0.030011	0.030231	0.030301	0.031213	0.030344	0.030784	0.058468	0.059442	0.037923	0.036385	0.028615	0.026819	0.029267	0.027836	0.029942	0.027948	0.028279	0.02867	0.043984	0.044112	0.029629	0.028409	0.022912	0.022637	0.021485	0.02061	0.021631	0.022389	0.022131	0.025463	0.02385	0.027369	0.019173	0.019097	0.016036	0.015913	0.015572	0.018617	0.016227	0.016348	0.0183	0.018094
	32	0.064747	0.065804	0.041077	0.040696	0.030659	0.029074	0.030017	0.030356	0.030074	0.031215	0.030251	0.030837	0.060411	0.060784	0.038038	0.036447	0.029828	0.026956	0.029353	0.02842	0.03037	0.028099	0.027824	0.028948	0.045751	0.045364	0.030237	0.028384	0.023001	0.023023	0.021244	0.020794	0.021651	0.021552	0.022113	0.025296	0.025266	0.027963	0.01985	0.018768	0.016048	0.015723	0.01566	0.018729	0.016537	0.016421	0.01836	0.017675
	32.5	0.067236	0.067968	0.042101	0.041926	0.030057	0.0302	0.03038	0.030013	0.029711	0.031601	0.030268	0.030729	0.062042	0.062606	0.038202	0.037684	0.029895	0.027104	0.030146	0.027843	0.030099	0.028724	0.028001	0.029811	0.047122	0.047978	0.030454	0.029145	0.023255	0.023306	0.021571	0.021067	0.022241	0.022285	0.022719	0.025196	0.025606	0.028881	0.01894	0.019494	0.015936	0.015804	0.015779	0.019146	0.016784	0.016914	0.017998	0.01807
	33	0.069263	0.068993	0.041874	0.042903	0.031171	0.030837	0.029908	0.030292	0.030711	0.032461	0.030519	0.030849	0.063616	0.065443	0.039007	0.037419	0.029205	0.02749	0.02982	0.027853	0.029823	0.028564	0.028398	0.028768	0.049513	0.049876	0.030557	0.028846	0.022606	0.023046	0.021779	0.021065	0.022304	0.022291	0.022633	0.025111	0.026514	0.030012	0.019484	0.019615	0.016317	0.01592	0.015444	0.019212	0.016625	0.016695	0.01838	0.017882
	33.5	0.070452	0.071457	0.042454	0.043302	0.03075	0.030331	0.031007	0.031188	0.030295	0.03181	0.030413	0.031174	0.066566	0.067312	0.039344	0.037694	0.029827	0.027459	0.029902	0.028686	0.03112	0.028863	0.028607	0.029499	0.051841	0.051576	0.031171	0.029539	0.023143	0.023779	0.021425	0.021528	0.022327	0.022482	0.022527	0.025508	0.02757	0.030674	0.018938	0.019212	0.015792	0.015442	0.01579	0.018606	0.016646	0.017172	0.018266	0.017896
	34	0.072376	0.071389	0.04313	0.043895	0.031055	0.030944	0.030403	0.031066	0.030514	0.032194	0.030748	0.030899	0.067377	0.068264	0.039506	0.039192	0.029189	0.027782	0.02989	0.028723	0.030905	0.028056	0.028872	0.029484	0.053947	0.054442	0.031206	0.029483	0.023138	0.023192	0.02148	0.020758	0.021669	0.022644	0.022947	0.025408	0.027874	0.031371	0.019474	0.019732	0.01589	0.015601	0.015882	0.019322	0.017216	0.017142	0.018761	0.018097
	34.5	0.073066	0.072877	0.044332	0.044201	0.030196	0.031401	0.030909	0.030791	0.030796	0.031618	0.030671	0.031042	0.070208	0.071579	0.040511	0.03889	0.02977	0.027213	0.030538	0.028773	0.031356	0.028699	0.02915	0.029718	0.056657	0.056434	0.031735	0.029792	0.02337	0.0235	0.02122	0.021599	0.021752	0.022214	0.023142	0.025803	0.028905	0.033091	0.020088	0.020464	0.016175	0.016128	0.01626	0.019543	0.01653	0.017587	0.018071	0.01794
	35	0.073856	0.07541	0.044765	0.044604	0.030995	0.03145	0.031418	0.031295	0.031123	0.032479	0.031341	0.032414	0.07492	0.073117	0.042028	0.039407	0.030234	0.028155	0.030625	0.028979	0.031319	0.028911	0.028582	0.0299	0.059226	0.059371	0.032539	0.030494	0.02385	0.024025	0.021451	0.021471	0.022406	0.022997	0.02307	0.02512	0.029439	0.033805	0.01998	0.020026	0.015975	0.016228	0.016021	0.018774	0.016957	0.016843	0.018217	0.01786
	35.5	0.076701	0.075709	0.046217	0.045108	0.031896	0.031467	0.031123	0.031879	0.030886	0.032205	0.03116	0.031306	0.073614	0.075016	0.041489	0.040616	0.03091	0.028468	0.030625	0.028769	0.031388	0.029684	0.02896	0.029664	0.061559	0.061319	0.031957	0.029888	0.02315	0.023491	0.021588	0.021146	0.02234	0.022889	0.02286	0.025284	0.030536	0.034583	0.019465	0.019849	0.016484	0.01604	0.015905	0.019757	0.016609	0.017321	0.018459	0.018037
	36	0.077644	0.077626	0.045797	0.045424	0.031377	0.031077	0.030525	0.0315	0.031154	0.032789	0.03049	0.031992	0.077114	0.075876	0.041446	0.04002	0.03018	0.028565	0.030417	0.029539	0.031767	0.029115	0.029437	0.030416	0.064127	0.063974	0.032177	0.031268	0.023546	0.023624	0.022344	0.021765	0.022761	0.023166	0.022905	0.025651	0.031854	0.035722	0.020505	0.020137	0.016197	0.016112	0.015968	0.019318	0.016912	0.017622	0.0185	0.018266
	36.5	0.07966	0.078708	0.046622	0.046465	0.031844	0.031633	0.031527	0.031417	0.030588	0.032803	0.031326	0.031993	0.07895	0.078086	0.043004	0.04085	0.030192	0.028074	0.030685	0.02905	0.031053	0.028939	0.029783	0.030765	0.067098	0.068459	0.032269	0.03169	0.023911	0.023696	0.022327	0.021883	0.023076	0.023117	0.023382	0.025613	0.033634	0.037712	0.02089	0.020256	0.016297	0.016224	0.016309	0.019114	0.017048	0.017242	0.018644	0.01803
	37	0.080136	0.080937	0.046587	0.046484	0.031844	0.031429	0.031401	0.031415	0.030578	0.03305	0.031225	0.031571	0.08202	0.080329	0.042963	0.041406	0.030751	0.028195	0.031413	0.029358	0.031424	0.029668	0.02876	0.03029	0.070631	0.070731	0.032452	0.030907	0.02383	0.023524	0.022377	0.021714	0.022321	0.02277	0.023261	0.025818	0.03396	0.038435	0.02052	0.020796	0.016776	0.016346	0.015909	0.019948	0.017429	0.017323	0.01862	0.018133
	37.5	0.082979	0.081571	0.04761	0.047212	0.031619	0.032316	0.031702	0.032165	0.030976	0.033621	0.031491	0.032261	0.084406	0.083036	0.043353	0.042317	0.030986	0.028812	0.031472	0.029543	0.031391	0.029693	0.029135	0.029939	0.072821	0.075138	0.03356	0.031541	0.024152	0.024102	0.022522	0.021622	0.022458	0.022775	0.023444	0.025848	0.035457	0.04005	0.02072	0.02065	0.016667	0.016476	0.01633	0.019867	0.018129	0.017737	0.018704	0.018293
	38	0.083293	0.082757	0.047244	0.047795	0.03123	0.032541	0.031287	0.031808	0.031473	0.032874	0.03177	0.031613	0.085722	0.084885	0.044491	0.043475	0.030992	0.029148	0.03106	0.030607	0.031679	0.030091	0.02921	0.031782	0.07605	0.077431	0.033487	0.031737	0.023926	0.023818	0.022324	0.021595	0.022261	0.022742	0.02336	0.025701	0.036797	0.041159	0.021309	0.021341	0.016894	0.016449	0.016368	0.019748	0.017742	0.017881	0.018799	0.0179
	38.5	0.085222	0.084228	0.047636	0.048444	0.031629	0.03199	0.030739	0.031787	0.031181	0.033699	0.031735	0.032314	0.088621	0.08678	0.045246	0.043487	0.031002	0.02876	0.031451	0.029594	0.031336	0.029911	0.029912	0.029694	0.080621	0.081578	0.033667	0.032245	0.023859	0.024371	0.022109	0.021799	0.023142	0.023129	0.023444	0.026147	0.037283	0.042962	0.021283	0.021238	0.016683	0.016475	0.01675	0.020433	0.017523	0.017509	0.018628	0.018106
	39	0.085983	0.085796	0.049141	0.049599	0.032606	0.032245	0.032031	0.032331	0.031463	0.033642	0.032278	0.03205	0.090284	0.088282	0.045858	0.04406	0.031516	0.028896	0.03152	0.03035	0.031414	0.029886	0.029535	0.031285	0.084504	0.085391	0.034057	0.032397	0.024581	0.024408	0.022618	0.021883	0.023103	0.023742	0.023758	0.02595	0.038249	0.043449	0.021045	0.021219	0.017103	0.016635	0.016313	0.019667	0.017217	0.017473	0.018606	0.018363
	39.5	0.086501	0.086492	0.050352	0.049049	0.032365	0.032591	0.031634	0.031958	0.031625	0.033701	0.032258	0.032833	0.090689	0.089461	0.045818	0.044534	0.031495	0.029135	0.03135	0.029983	0.032004	0.029728	0.030201	0.030493	0.087868	0.089168	0.034637	0.032763	0.024412	0.024938	0.022456	0.021936	0.023209	0.02351	0.023804	0.025889	0.039631	0.044762	0.021428	0.021277	0.016363	0.016195	0.016364	0.020194	0.017696	0.017372	0.018727	0.018182
	40	0.088958	0.087703	0.048924	0.05018	0.03286	0.032764	0.031877	0.032679	0.031112	0.033346	0.032344	0.032468	0.09499	0.091816	0.047582	0.045157	0.030973	0.02878	0.03189	0.030682	0.03209	0.03004	0.028807	0.030056	0.09195	0.092777	0.035397	0.032292	0.02388	0.024481	0.02213	0.021824	0.023183	0.023436	0.023656	0.025857	0.040536	0.046256	0.021399	0.021111	0.016989	0.016225	0.016506	0.019884	0.017804	0.01763	0.018672	0.018499
	40.5	0.089482	0.089586	0.051797	0.050719	0.032435	0.032219	0.032306	0.032871	0.031647	0.032965	0.03187	0.032809	0.097074	0.092625	0.047188	0.045802	0.031031	0.029752	0.032007	0.03043	0.032263	0.029875	0.02995	0.03102	0.096194	0.095853	0.035025	0.032766	0.024191	0.024697	0.022947	0.021879	0.022923	0.023395	0.023531	0.025914	0.041632	0.047589	0.021303	0.021762	0.016803	0.016426	0.0166	0.019914	0.017533	0.017721	0.0188	0.017903
	41	0.089881	0.091241	0.051822	0.05157	0.032668	0.032762	0.031664	0.032063	0.031816	0.033898	0.032604	0.033033	0.100296	0.094938	0.048939	0.046595	0.031242	0.029533	0.031541	0.029702	0.032233	0.030126	0.030342	0.032569	0.098643	0.100505	0.035747	0.033482	0.024487	0.024662	0.022198	0.02188	0.023522	0.023731	0.023878	0.026414	0.043239	0.049163	0.022026	0.022071	0.016815	0.016838	0.016858	0.020194	0.017932	0.017644	0.01861	0.018187
	41.5	0.092436	0.092452	0.050923	0.051677	0.033038	0.032217	0.031925	0.032437	0.032404	0.033986	0.032368	0.032343	0.101552	0.095532	0.048088	0.0471	0.03172	0.029753	0.031967	0.030497	0.032531	0.030114	0.030303	0.031297	0.1017	0.104054	0.036168	0.033471	0.023941	0.025193	0.023005	0.022302	0.023155	0.023447	0.0238	0.026125	0.043786	0.050463	0.022092	0.022615	0.017147	0.016699	0.016142	0.020343	0.017581	0.017759	0.018636	0.018344
	42	0.092347	0.092729	0.052231	0.052636	0.032908	0.03259	0.0322	0.032907	0.032257	0.034568	0.032301	0.032208	0.101978	0.096815	0.048688	0.047341	0.031516	0.029982	0.032529	0.030789	0.032111	0.030383	0.029417	0.030563	0.106638	0.105768	0.036271	0.034008	0.024198	0.024799	0.022834	0.022104	0.023269	0.023361	0.023804	0.026112	0.045174	0.051692	0.022756	0.023018	0.016924	0.016363	0.016591	0.020238	0.017712	0.017592	0.018605	0.018399
	42.5	0.094083	0.094627	0.053852	0.051846	0.03312	0.033052	0.031843	0.033029	0.031767	0.033706	0.032359	0.032906	0.104647	0.097589	0.049429	0.047932	0.031661	0.029384	0.032285	0.030399	0.031232	0.030283	0.029124	0.030661	0.109609	0.110561	0.036304	0.034218	0.024214	0.024714	0.022296	0.021713	0.023248	0.023383	0.024159	0.02595	0.047029	0.052562	0.022721	0.022103	0.017207	0.016467	0.016683	0.020008	0.018022	0.017981	0.018351	0.017826
	43	0.095749	0.093777	0.052937	0.053186	0.032813	0.033021	0.03173	0.033156	0.031758	0.033907	0.031732	0.032566	0.107364	0.100697	0.051493	0.048537	0.032176	0.030284	0.032441	0.030797	0.032562	0.030094	0.029643	0.030977	0.11537	0.114758	0.03755	0.035059	0.024432	0.025586	0.022828	0.02171	0.023116	0.023498	0.023708	0.025396	0.048329	0.055391	0.022727	0.022689	0.017306	0.016681	0.016814	0.020511	0.017682	0.018028	0.018759	0.018233
	43.5	0.097423	0.09833	0.054182	0.054353	0.033114	0.032752	0.032507	0.03426	0.032028	0.034203	0.032302	0.033822	0.10841	0.102779	0.051985	0.04873	0.032204	0.030474	0.032475	0.031122	0.032308	0.030976	0.02975	0.030333	0.11919	0.120419	0.037891	0.035825	0.024734	0.024997	0.023014	0.022366	0.023189	0.023507	0.023729	0.026178	0.049437	0.056019	0.023274	0.023704	0.017395	0.017007	0.016553	0.020227	0.017518	0.017911	0.018466	0.018822
	44	0.097852	0.097542	0.054168	0.055031	0.033173	0.033704	0.032762	0.032978	0.032793	0.033754	0.032569	0.032687	0.111011	0.101078	0.050815	0.049819	0.032399	0.030464	0.032459	0.030969	0.032201	0.029974	0.03012	0.02989	0.120415	0.122357	0.037924	0.03541	0.024343	0.02542	0.022797	0.022439	0.023754	0.023497	0.023922	0.026158	0.051814	0.058503	0.023106	0.023286	0.01735	0.016885	0.016784	0.020933	0.017872	0.01769	0.018519	0.019144
	44.5	0.098534	0.098134	0.054932	0.054537	0.033119	0.033298	0.032773	0.032638	0.032435	0.034084	0.032626	0.033048	0.112136	0.102366	0.052017	0.050554	0.03209	0.030109	0.033108	0.031124	0.032206	0.031103	0.030104	0.030829	0.124571	0.126279	0.039347	0.036253	0.024416	0.024928	0.022845	0.021882	0.023101	0.023354	0.024251	0.026653	0.051984	0.0607	0.023669	0.023293	0.017363	0.017384	0.017016	0.020873	0.018115	0.01784	0.018801	0.018565
	45	0.101052	0.099727	0.054912	0.056159	0.033404	0.033792	0.033092	0.033492	0.032867	0.034336	0.033025	0.033759	0.115045	0.106444	0.05323	0.051212	0.032221	0.031224	0.033209	0.031916	0.032646	0.030981	0.030329	0.030589	0.129927	0.131688	0.039618	0.036945	0.024795	0.025207	0.022185	0.0221	0.023509	0.023691	0.024382	0.025923	0.053964	0.060985	0.024167	0.024426	0.017501	0.016969	0.016487	0.021055	0.017859	0.017676	0.018851	0.018215
	45.5	0.100246	0.100104	0.055875	0.0552	0.033484	0.033485	0.032628	0.032931	0.032562	0.034795	0.032173	0.0331	0.117676	0.106735	0.053851	0.052198	0.032413	0.030603	0.032903	0.031292	0.03256	0.031058	0.030326	0.030734	0.134046	0.133793	0.039815	0.037701	0.025079	0.025333	0.022825	0.022595	0.023494	0.02325	0.024116	0.025778	0.056932	0.063744	0.023909	0.024148	0.01765	0.016974	0.016594	0.020171	0.018219	0.017838	0.018865	0.018424
	46	0.102329	0.101464	0.055694	0.055723	0.033825	0.033698	0.032552	0.033335	0.032326	0.034371	0.031847	0.033024	0.118898	0.107315	0.053299	0.053069	0.032568	0.030696	0.033218	0.03202	0.032701	0.030707	0.030044	0.030646	0.138819	0.138539	0.041481	0.038609	0.024238	0.025126	0.022968	0.022163	0.023576	0.023708	0.02364	0.025923	0.057757	0.064279	0.024969	0.024657	0.017667	0.017097	0.016962	0.020369	0.018136	0.017969	0.018617	0.018618
	46.5	0.102715	0.103158	0.057294	0.057307	0.033753	0.032664	0.032751	0.033201	0.032003	0.034439	0.032655	0.032795	0.121885	0.107974	0.054905	0.053061	0.032566	0.030638	0.03301	0.031116	0.032525	0.030838	0.029982	0.030818	0.141202	0.14287	0.042079	0.039077	0.025048	0.025611	0.023087	0.022505	0.023063	0.023411	0.023744	0.025944	0.059417	0.066081	0.024715	0.024459	0.017301	0.016507	0.016914	0.021022	0.017856	0.018008	0.018648	0.018599
	47	0.102932	0.103496	0.057632	0.057106	0.034131	0.034428	0.0331	0.033039	0.032797	0.034439	0.033776	0.034021	0.123581	0.111765	0.054737	0.053877	0.032807	0.031058	0.033268	0.031473	0.032342	0.031151	0.030547	0.030845	0.147469	0.14579	0.042881	0.039439	0.024717	0.02534	0.022758	0.022869	0.023144	0.023875	0.024046	0.026472	0.061376	0.068607	0.024919	0.024894	0.017391	0.016675	0.016969	0.02096	0.01772	0.017642	0.019022	0.018517
	47.5	0.105725	0.104125	0.057568	0.05801	0.034458	0.033839	0.033467	0.033847	0.032059	0.034357	0.032901	0.032974	0.123077	0.112929	0.056195	0.053752	0.032531	0.030907	0.033554	0.032228	0.032783	0.030442	0.030521	0.031887	0.150062	0.152087	0.044225	0.039986	0.025072	0.02546	0.022936	0.022819	0.023278	0.023634	0.024227	0.026373	0.064067	0.071566	0.02572	0.026214	0.017805	0.017319	0.016649	0.020629	0.017795	0.017897	0.019345	0.018472
	48	0.105603	0.105355	0.057782	0.058273	0.033659	0.034152	0.03296	0.033492	0.032135	0.034399	0.032559	0.032883	0.125494	0.113423	0.055462	0.055013	0.032291	0.031619	0.033301	0.032071	0.033139	0.031025	0.030382	0.032275	0.153882	0.153061	0.044113	0.039847	0.024844	0.025419	0.023436	0.022411	0.023056	0.023735	0.023825	0.025729	0.064334	0.073241	0.026173	0.026204	0.017222	0.017487	0.017137	0.021003	0.018211	0.01799	0.018601	0.018433
	48.5	0.105654	0.105881	0.057929	0.057805	0.034327	0.034126	0.0334	0.033407	0.031757	0.034307	0.033097	0.033738	0.129783	0.114672	0.055966	0.055858	0.032547	0.031851	0.033141	0.031176	0.032636	0.031311	0.031022	0.032122	0.157407	0.157729	0.045959	0.042297	0.02502	0.025809	0.023537	0.022777	0.023713	0.023941	0.024257	0.026003	0.067644	0.075792	0.026298	0.02697	0.017221	0.017371	0.016852	0.021208	0.01776	0.018246	0.019103	0.018485
	49	0.108266	0.106636	0.058289	0.057937	0.034313	0.034135	0.033563	0.033601	0.032624	0.034414	0.033029	0.033416	0.130132	0.117745	0.05743	0.056734	0.032622	0.031121	0.033654	0.031667	0.033405	0.031024	0.030509	0.031509	0.159976	0.160088	0.046223	0.041955	0.025071	0.025866	0.023588	0.022484	0.023285	0.023242	0.024274	0.026063	0.068332	0.078241	0.027046	0.027102	0.017608	0.017622	0.016916	0.020892	0.017927	0.018212	0.018773	0.018711
	49.5	0.107098	0.106023	0.058701	0.05783	0.034253	0.034617	0.033132	0.03414	0.033025	0.034585	0.032225	0.03317	0.133646	0.117541	0.055995	0.057497	0.033137	0.031358	0.033705	0.031919	0.033021	0.031233	0.030786	0.030795	0.161963	0.162428	0.046821	0.042516	0.02521	0.026166	0.022981	0.022609	0.023929	0.0241	0.02391	0.025675	0.071861	0.079444	0.028293	0.028039	0.017923	0.016824	0.016628	0.021119	0.018231	0.018091	0.018769	0.018441
	50	0.106146	0.104919	0.059242	0.058875	0.034782	0.034266	0.033295	0.034007	0.032842	0.035236	0.033249	0.033741	0.133591	0.120341	0.057223	0.056918	0.033904	0.03133	0.034165	0.032176	0.033204	0.031638	0.030793	0.032454	0.166116	0.169038	0.048871	0.044468	0.024582	0.025792	0.023273	0.02315	0.023712	0.023158	0.023943	0.026725	0.073758	0.083158	0.028792	0.028327	0.017714	0.017181	0.016875	0.021193	0.017965	0.017806	0.018909	0.018513
	50.5	0.106429	0.105079	0.060121	0.059107	0.035153	0.034755	0.033462	0.034119	0.03275	0.034561	0.03309	0.033527	0.13345	0.120292	0.056575	0.057971	0.033323	0.031963	0.034103	0.032437	0.03322	0.031829	0.031465	0.031142	0.170029	0.170953	0.049575	0.045112	0.025278	0.026122	0.022898	0.022471	0.02331	0.023399	0.024704	0.026245	0.074692	0.083767	0.028943	0.028971	0.017728	0.017078	0.017062	0.02104	0.018351	0.018304	0.018643	0.018411
	51	0.105645	0.104923	0.060139	0.059378	0.034776	0.034286	0.033156	0.034391	0.032713	0.034775	0.033538	0.034277	0.134397	0.12152	0.058099	0.059201	0.033418	0.032048	0.034338	0.032372	0.032658	0.031255	0.030807	0.031256	0.171391	0.173208	0.051156	0.047372	0.025385	0.025652	0.022796	0.023104	0.023456	0.023987	0.024469	0.026012	0.075875	0.087566	0.03019	0.030073	0.017084	0.01731	0.016777	0.020763	0.017804	0.018141	0.018756	0.018654
	51.5	0.10524	0.103934	0.05868	0.060129	0.034885	0.034352	0.034118	0.034323	0.032698	0.034399	0.033039	0.033923	0.136674	0.122269	0.058737	0.059872	0.033297	0.032278	0.034827	0.032863	0.032831	0.031708	0.03106	0.03146	0.176605	0.175623	0.052626	0.047533	0.025343	0.02575	0.02365	0.023021	0.023695	0.024108	0.0242	0.025644	0.078258	0.089018	0.031556	0.030572	0.017596	0.01704	0.01733	0.021181	0.01801	0.01785	0.01864	0.01844
	52	0.106056	0.103159	0.061282	0.061203	0.034317	0.034643	0.033514	0.034364	0.032327	0.035857	0.032986	0.033508	0.135218	0.122767	0.058854	0.060442	0.033748	0.032323	0.034527	0.03254	0.033967	0.03212	0.03112	0.032062	0.177808	0.178982	0.054318	0.048568	0.025716	0.026146	0.02299	0.023059	0.023705	0.024012	0.024188	0.025728	0.082048	0.092262	0.032371	0.031177	0.017921	0.017296	0.017011	0.021648	0.018389	0.018291	0.018794	0.018425
	52.5	0.1051	0.10457	0.060491	0.061626	0.035281	0.035405	0.033277	0.034902	0.032987	0.035081	0.033278	0.033169	0.133817	0.121852	0.060128	0.059757	0.034064	0.032137	0.034098	0.032559	0.033154	0.032083	0.031114	0.031958	0.181333	0.183068	0.056592	0.051019	0.02546	0.026198	0.023105	0.02333	0.023625	0.023953	0.02423	0.02601	0.084171	0.096681	0.033626	0.03293	0.018236	0.017403	0.0173	0.021555	0.018825	0.018095	0.018807	0.018585
	53	0.106309	0.104298	0.061272	0.060965	0.034235	0.035318	0.034672	0.034538	0.032685	0.0345	0.034074	0.033477	0.132461	0.121312	0.060474	0.06021	0.033388	0.032377	0.034408	0.032817	0.03355	0.031545	0.030783	0.031661	0.185432	0.186293	0.057576	0.052411	0.026263	0.02654	0.023709	0.022615	0.023639	0.023641	0.024168	0.026031	0.085702	0.096828	0.033692	0.033828	0.017524	0.017316	0.017255	0.02184	0.018157	0.018047	0.018744	0.018781
	53.5	0.105986	0.105957	0.061175	0.062827	0.034606	0.035152	0.033077	0.034279	0.033594	0.03514	0.033057	0.033884	0.131847	0.120449	0.059942	0.060292	0.034218	0.031663	0.03467	0.032852	0.033752	0.031827	0.031531	0.031328	0.184223	0.188113	0.058321	0.053248	0.025356	0.026145	0.023292	0.023302	0.023867	0.023811	0.024683	0.025972	0.0871	0.098845	0.034656	0.034856	0.017796	0.01703	0.017031	0.021244	0.018022	0.017864	0.018923	0.018881
	54	0.105571	0.104404	0.061389	0.061971	0.034754	0.034888	0.033579	0.034432	0.032972	0.036022	0.033724	0.033662	0.13082	0.121334	0.06197	0.060736	0.034259	0.032552	0.034445	0.032549	0.033575	0.031827	0.031491	0.031682	0.188538	0.186182	0.06022	0.055237	0.026289	0.026618	0.022869	0.022988	0.023846	0.024187	0.024762	0.026386	0.089809	0.102364	0.036645	0.035554	0.017833	0.017112	0.017287	0.020719	0.018323	0.018568	0.018827	0.018468
	54.5	0.107569	0.1045	0.062469	0.062853	0.034949	0.035147	0.03322	0.035517	0.03303	0.035667	0.033471	0.033756	0.131569	0.120204	0.060961	0.061433	0.033784	0.032128	0.0346	0.032012	0.033108	0.031264	0.031829	0.031939	0.190231	0.191496	0.062261	0.057936	0.025851	0.026113	0.023936	0.023961	0.023339	0.024067	0.024054	0.026291	0.092697	0.104089	0.037022	0.036984	0.017917	0.017371	0.017343	0.021584	0.017957	0.018094	0.018602	0.018745
	55	0.105986	0.103801	0.062624	0.061368	0.035112	0.035567	0.033704	0.034527	0.032898	0.035238	0.033303	0.033801	0.130674	0.120661	0.061886	0.06184	0.033733	0.032608	0.034729	0.032891	0.033448	0.032213	0.031495	0.031404	0.190027	0.188584	0.063646	0.05757	0.026225	0.027085	0.023587	0.023266	0.024074	0.02416	0.024271	0.025907	0.095629	0.10658	0.038093	0.03721	0.017979	0.017363	0.017297	0.021198	0.017648	0.018295	0.018733	0.018293
	55.5	0.105978	0.106448	0.062693	0.063073	0.03465	0.035723	0.033333	0.034405	0.033537	0.035045	0.033044	0.033213	0.133029	0.121954	0.063311	0.062641	0.033923	0.032376	0.034231	0.032925	0.034039	0.032341	0.031076	0.031571	0.192707	0.187826	0.064577	0.061263	0.026317	0.026463	0.023811	0.023155	0.024007	0.02393	0.024365	0.026297	0.097741	0.110636	0.038869	0.03918	0.017556	0.017319	0.017437	0.02141	0.018225	0.018317	0.018832	0.018532
	56	0.108204	0.103522	0.063221	0.064229	0.034467	0.034991	0.033383	0.034774	0.032576	0.03571	0.033164	0.033297	0.132765	0.121301	0.063534	0.062942	0.034088	0.03265	0.034237	0.03284	0.033882	0.032404	0.0314	0.0317	0.191205	0.186163	0.06584	0.061466	0.026293	0.026517	0.023331	0.023066	0.023562	0.024372	0.024218	0.025897	0.100044	0.111511	0.040504	0.040111	0.018161	0.017389	0.017206	0.021854	0.017995	0.018149	0.01884	0.018527
	56.5	0.1087	0.105537	0.065008	0.063734	0.033764	0.034406	0.033456	0.035269	0.033324	0.035487	0.033658	0.033923	0.131725	0.121626	0.064226	0.062726	0.033891	0.032666	0.034492	0.033371	0.033982	0.032141	0.031979	0.03169	0.189183	0.185711	0.068342	0.06324	0.026193	0.027399	0.023829	0.02292	0.024023	0.024213	0.024662	0.026505	0.101414	0.113213	0.039881	0.039653	0.017957	0.016933	0.01726	0.021268	0.017921	0.017812	0.018741	0.018226
	57	0.109482	0.106189	0.065712	0.064362	0.034698	0.035213	0.034359	0.034734	0.033739	0.035178	0.033674	0.033688	0.1325	0.121148	0.064435	0.064077	0.033997	0.032389	0.035065	0.032454	0.03405	0.032223	0.031516	0.031822	0.189363	0.186273	0.069905	0.064755	0.026456	0.026611	0.023027	0.023299	0.023416	0.024226	0.024777	0.026264	0.104886	0.116193	0.041875	0.04118	0.018002	0.017286	0.017139	0.021365	0.017858	0.017889	0.018627	0.018638
	57.5	0.109007	0.105759	0.065867	0.065572	0.034823	0.035234	0.033065	0.034827	0.032554	0.035327	0.033575	0.033757	0.134196	0.122911	0.064263	0.065416	0.033804	0.032763	0.034871	0.033262	0.033736	0.032128	0.031863	0.032459	0.18553	0.185687	0.070683	0.068056	0.026197	0.026338	0.023381	0.023259	0.023647	0.023605	0.024407	0.026326	0.106384	0.118135	0.043038	0.04255	0.017826	0.017667	0.017143	0.021255	0.018169	0.018101	0.018716	0.018339
	58	0.108803	0.106658	0.065993	0.066104	0.035123	0.03455	0.033591	0.034772	0.033328	0.03589	0.033609	0.03389	0.137015	0.121824	0.066168	0.067208	0.034594	0.03322	0.035269	0.033802	0.034896	0.0328	0.031966	0.032433	0.189424	0.190203	0.072947	0.067706	0.026363	0.026261	0.023808	0.023705	0.023344	0.02417	0.024436	0.025987	0.110421	0.122475	0.044456	0.044169	0.017981	0.017984	0.016979	0.021553	0.018314	0.018324	0.019342	0.018818
	58.5	0.109279	0.107122	0.065739	0.06669	0.03555	0.03576	0.03333	0.034546	0.033104	0.035978	0.032785	0.034083	0.135979	0.123397	0.066843	0.065389	0.033812	0.033467	0.034024	0.033392	0.033855	0.032853	0.031802	0.032767	0.190579	0.189665	0.07488	0.069525	0.026867	0.026679	0.023286	0.023122	0.023903	0.024151	0.024162	0.026436	0.113766	0.124011	0.045302	0.04442	0.018088	0.01734	0.017334	0.021504	0.018472	0.018357	0.018536	0.018453
	59	0.111021	0.109056	0.068178	0.067696	0.035217	0.034842	0.033931	0.034689	0.033198	0.035406	0.032855	0.033497	0.135723	0.124142	0.068511	0.067299	0.034087	0.033544	0.035317	0.03404	0.033872	0.032178	0.031844	0.033373	0.191546	0.187868	0.075442	0.071454	0.02647	0.026778	0.023706	0.022999	0.023709	0.024318	0.024009	0.026758	0.114407	0.128117	0.045465	0.044847	0.018111	0.018003	0.017038	0.021908	0.018212	0.01784	0.018759	0.018646
	59.5	0.111874	0.108209	0.066614	0.067453	0.035131	0.03445	0.033846	0.034722	0.032904	0.035347	0.033372	0.033171	0.137807	0.125498	0.068376	0.068274	0.034278	0.033566	0.03431	0.033654	0.034063	0.032918	0.031811	0.032438	0.194341	0.188192	0.077876	0.075028	0.026897	0.026877	0.023551	0.023883	0.023695	0.024009	0.024763	0.026883	0.117537	0.128669	0.047541	0.046667	0.017953	0.017527	0.016713	0.021345	0.018582	0.018177	0.018949	0.018988
	60	0.112702	0.110649	0.068788	0.067519	0.035154	0.034713	0.033279	0.034057	0.032486	0.035803	0.03338	0.033406	0.138673	0.126842	0.070079	0.068553	0.034355	0.033701	0.035351	0.033774	0.034329	0.032915	0.032434	0.031732	0.190436	0.189483	0.077929	0.075025	0.026776	0.02665	0.023983	0.023427	0.024008	0.024493	0.024258	0.025811	0.118165	0.131151	0.049186	0.048255	0.017869	0.017628	0.017373	0.02173	0.018039	0.018338	0.018749	0.01864
	60.5	0.112372	0.108766	0.069453	0.068925	0.035649	0.035092	0.033892	0.034872	0.033106	0.035596	0.033568	0.033888	0.138484	0.127627	0.069307	0.070243	0.033717	0.033816	0.035101	0.033894	0.034967	0.032894	0.031285	0.032561	0.193481	0.190407	0.08287	0.076546	0.026894	0.026973	0.024216	0.023571	0.02425	0.024324	0.024198	0.025619	0.122189	0.134557	0.049472	0.04975	0.018083	0.017744	0.017116	0.021795	0.018352	0.018468	0.018627	0.018512
	61	0.114801	0.1101	0.069035	0.067687	0.035131	0.035217	0.034762	0.034778	0.033604	0.034865	0.03426	0.034401	0.139209	0.129516	0.070189	0.070844	0.034826	0.033591	0.034711	0.03358	0.034819	0.032512	0.031602	0.032674	0.19139	0.191638	0.084702	0.079415	0.027194	0.027171	0.023766	0.023124	0.02428	0.02393	0.024255	0.026477	0.122701	0.137197	0.051279	0.049806	0.017685	0.017796	0.017606	0.021641	0.018597	0.018342	0.018846	0.019118
	61.5	0.114369	0.109518	0.070482	0.069917	0.034722	0.035872	0.033907	0.034319	0.033168	0.035572	0.033567	0.033565	0.138804	0.127968	0.071924	0.071343	0.033957	0.033659	0.035009	0.033809	0.035348	0.033122	0.032123	0.032272	0.194186	0.189461	0.084697	0.082338	0.027345	0.027796	0.023778	0.023876	0.023824	0.024833	0.024542	0.026643	0.125204	0.140827	0.051739	0.050453	0.018243	0.017944	0.017321	0.022313	0.018352	0.018342	0.018834	0.018764
	62	0.113582	0.109042	0.070479	0.06885	0.034929	0.034824	0.035416	0.035152	0.032974	0.035115	0.033988	0.03406	0.139105	0.127855	0.070872	0.070957	0.03458	0.033618	0.0351	0.033472	0.034316	0.032366	0.032575	0.031943	0.19224	0.190464	0.087491	0.083215	0.026867	0.027819	0.024331	0.023637	0.024185	0.024431	0.024875	0.026492	0.127911	0.140224	0.051213	0.051883	0.018281	0.017579	0.017331	0.021039	0.017985	0.018539	0.018828	0.019115
	62.5	0.115298	0.111511	0.072938	0.069294	0.034789	0.034985	0.03338	0.034483	0.032867	0.034979	0.033207	0.033698	0.140098	0.129358	0.073915	0.072821	0.034117	0.033404	0.035736	0.033946	0.034181	0.032416	0.031919	0.033382	0.197703	0.194401	0.088506	0.085089	0.026883	0.027368	0.02413	0.023174	0.023787	0.024187	0.024294	0.026156	0.130174	0.145938	0.053415	0.052516	0.017908	0.017531	0.017488	0.02128	0.018285	0.018151	0.018517	0.018103
	63	0.116107	0.112354	0.071759	0.071869	0.036237	0.035912	0.034174	0.035068	0.033311	0.035608	0.033017	0.034328	0.144836	0.132596	0.074853	0.074139	0.034371	0.034492	0.035765	0.034391	0.034644	0.032426	0.032851	0.032555	0.196269	0.1939	0.09388	0.089143	0.026867	0.027557	0.023791	0.023675	0.024138	0.024569	0.024465	0.025389	0.133023	0.147836	0.054746	0.053384	0.017837	0.017337	0.01774	0.021151	0.018358	0.018141	0.018644	0.018756
	63.5	0.118662	0.112461	0.071596	0.072692	0.035633	0.035757	0.033801	0.034692	0.03284	0.035846	0.033511	0.034836	0.140865	0.131193	0.075831	0.076011	0.034564	0.0341	0.035705	0.033496	0.034578	0.032885	0.032397	0.032728	0.197651	0.194956	0.094127	0.090828	0.027108	0.027869	0.024105	0.023414	0.024037	0.024438	0.024662	0.026022	0.136355	0.149625	0.056287	0.054877	0.017985	0.017476	0.017116	0.021845	0.018375	0.01835	0.01884	0.018188
	64	0.11773	0.115588	0.073458	0.072621	0.035302	0.036293	0.034636	0.034989	0.033763	0.035898	0.033376	0.034575	0.142969	0.133649	0.076721	0.076223	0.034344	0.033883	0.035833	0.034454	0.034758	0.032672	0.032011	0.033138	0.199041	0.197874	0.097672	0.092212	0.027382	0.027537	0.024097	0.024389	0.02393	0.024681	0.024492	0.026454	0.140786	0.152008	0.057308	0.055111	0.018124	0.017134	0.017371	0.021936	0.018663	0.01841	0.018987	0.018647
	64.5	0.117478	0.114707	0.075511	0.075222	0.03631	0.036205	0.034516	0.035328	0.033192	0.035769	0.033269	0.034389	0.144788	0.134722	0.078277	0.077416	0.035115	0.034712	0.036355	0.034403	0.03533	0.032819	0.032822	0.032596	0.199885	0.199035	0.099471	0.096875	0.027532	0.028125	0.024454	0.023441	0.024127	0.024502	0.024489	0.026421	0.141143	0.155019	0.058076	0.056285	0.017777	0.017327	0.017721	0.021914	0.018471	0.018306	0.01881	0.018852
	65	0.118926	0.113374	0.07499	0.074236	0.035707	0.035633	0.034782	0.034879	0.032888	0.035297	0.034044	0.034303	0.145248	0.133394	0.079403	0.07745	0.035091	0.034151	0.036066	0.034275	0.034751	0.032784	0.033319	0.032213	0.198932	0.195468	0.101806	0.100577	0.027764	0.027581	0.024355	0.024124	0.024508	0.024519	0.024809	0.026506	0.144254	0.157736	0.059907	0.058861	0.017976	0.018139	0.018246	0.02226	0.0182	0.018568	0.018253	0.018818
	65.5	0.118407	0.114818	0.074325	0.076415	0.036367	0.035902	0.034433	0.035426	0.033616	0.035618	0.033938	0.034544	0.147569	0.135712	0.081181	0.079162	0.034888	0.034298	0.035742	0.03404	0.035189	0.032966	0.032447	0.032461	0.202294	0.198104	0.105459	0.102192	0.028304	0.027489	0.02435	0.024071	0.024066	0.024755	0.024746	0.026498	0.146274	0.162677	0.061799	0.059687	0.018739	0.017652	0.017541	0.022377	0.018577	0.018411	0.01885	0.018885
	66	0.121072	0.112645	0.078815	0.076735	0.036778	0.035216	0.034523	0.034551	0.033541	0.036084	0.033652	0.034727	0.147997	0.137345	0.081728	0.080303	0.034669	0.034677	0.036248	0.034572	0.034681	0.03297	0.032568	0.03303	0.203642	0.197394	0.106812	0.105448	0.028084	0.027946	0.024242	0.023974	0.024257	0.024597	0.024785	0.026384	0.150662	0.165377	0.062294	0.059363	0.018062	0.017543	0.017484	0.02188	0.018512	0.018224	0.018217	0.018939
	66.5	0.118433	0.116345	0.080358	0.078385	0.036244	0.035855	0.035144	0.03472	0.033576	0.035651	0.033983	0.034067	0.146186	0.136591	0.080253	0.081982	0.035117	0.034655	0.035891	0.034925	0.034722	0.033642	0.031971	0.032599	0.200709	0.199972	0.109363	0.108981	0.027725	0.027993	0.024161	0.024163	0.024663	0.024775	0.024856	0.026922	0.151734	0.167016	0.063102	0.061098	0.018518	0.017498	0.017334	0.022011	0.018281	0.018348	0.018745	0.01894
	67	0.118886	0.115974	0.080458	0.078702	0.036478	0.035956	0.034243	0.035384	0.033078	0.036196	0.034487	0.034835	0.150309	0.138782	0.084393	0.082072	0.035234	0.03524	0.036453	0.034608	0.0354	0.033174	0.032569	0.032996	0.205267	0.202428	0.111254	0.110345	0.027996	0.02746	0.024325	0.02435	0.024158	0.024522	0.024746	0.026405	0.157273	0.16997	0.064286	0.061589	0.018511	0.017442	0.01751	0.021684	0.018207	0.018376	0.018803	0.018617
	67.5	0.118827	0.117245	0.07904	0.078958	0.035895	0.035989	0.034903	0.034939	0.0336	0.036441	0.03411	0.035404	0.148831	0.138599	0.08593	0.084127	0.035651	0.035662	0.036036	0.035344	0.035105	0.033453	0.032733	0.032744	0.204294	0.201314	0.114516	0.114341	0.02815	0.028171	0.024765	0.024311	0.024412	0.024635	0.02479	0.026733	0.15661	0.173317	0.066928	0.063623	0.018495	0.017744	0.017643	0.022255	0.018223	0.018668	0.019088	0.018619
	68	0.11941	0.116875	0.080191	0.079364	0.036446	0.036468	0.035333	0.035245	0.033791	0.035977	0.034143	0.035153	0.150082	0.140884	0.088058	0.087157	0.036755	0.035575	0.037097	0.034998	0.035203	0.033827	0.033154	0.033231	0.205867	0.201561	0.118805	0.116724	0.028306	0.028554	0.024343	0.02444	0.024612	0.024665	0.024702	0.026392	0.162069	0.174922	0.068214	0.064677	0.018762	0.017911	0.018134	0.022145	0.018342	0.018218	0.019115	0.018979
	68.5	0.119442	0.118345	0.082985	0.08176	0.036902	0.037399	0.036561	0.035702	0.034314	0.036334	0.034387	0.035684	0.150663	0.140016	0.08612	0.087217	0.036223	0.035449	0.035998	0.035158	0.034472	0.033507	0.034115	0.033432	0.206651	0.201537	0.119275	0.118867	0.028031	0.028244	0.024456	0.024409	0.024007	0.024147	0.024534	0.026556	0.161949	0.178454	0.06957	0.065226	0.018136	0.017647	0.017443	0.021862	0.018329	0.018589	0.018693	0.018304
	69	0.118921	0.118282	0.083305	0.083379	0.037866	0.037455	0.036217	0.035647	0.033527	0.037139	0.034442	0.035415	0.151558	0.142548	0.088819	0.090245	0.036844	0.036861	0.036662	0.035316	0.035559	0.033924	0.033393	0.033648	0.206473	0.202006	0.124491	0.121842	0.028503	0.028727	0.024441	0.02426	0.023681	0.024449	0.024781	0.026098	0.166882	0.179446	0.070802	0.066731	0.018131	0.017939	0.0178	0.022216	0.018667	0.018797	0.019137	0.019011
	69.5	0.120488	0.117257	0.082673	0.082283	0.038006	0.037391	0.036268	0.035888	0.03388	0.03713	0.034697	0.036041	0.151222	0.141839	0.090667	0.089294	0.037341	0.036021	0.036651	0.035346	0.036048	0.034572	0.033212	0.034164	0.205509	0.201999	0.127503	0.123138	0.027988	0.028254	0.02527	0.024369	0.024342	0.024979	0.024801	0.026611	0.167343	0.184295	0.072049	0.06774	0.018647	0.018041	0.017781	0.021788	0.018425	0.01871	0.019237	0.018255
	70	0.122036	0.116734	0.082324	0.081135	0.037311	0.037216	0.036562	0.036807	0.034721	0.036935	0.034814	0.036124	0.148313	0.139655	0.091991	0.090471	0.03701	0.036695	0.037011	0.034871	0.035474	0.034216	0.033672	0.034241	0.20271	0.201705	0.129008	0.12497	0.028498	0.028923	0.024874	0.024641	0.025051	0.02501	0.02477	0.026754	0.168643	0.186437	0.072874	0.068229	0.01834	0.017923	0.017717	0.022446	0.018492	0.01889	0.019417	0.018901
	70.5	0.120246	0.11713	0.083063	0.08318	0.037944	0.038092	0.035938	0.03631	0.034725	0.037028	0.035373	0.035606	0.15073	0.139842	0.094144	0.093756	0.037104	0.036193	0.037238	0.035579	0.035178	0.03394	0.033777	0.034658	0.206426	0.200071	0.131506	0.129864	0.02868	0.029023	0.025533	0.02457	0.023907	0.024498	0.02514	0.026619	0.17336	0.188931	0.072485	0.07049	0.018081	0.018247	0.018163	0.021721	0.018698	0.018666	0.019265	0.019063
	71	0.123447	0.117306	0.082111	0.08317	0.038059	0.038385	0.036707	0.036765	0.035322	0.037852	0.03505	0.036025	0.152613	0.14138	0.09687	0.095034	0.037729	0.036946	0.037188	0.035326	0.035494	0.034464	0.034024	0.03425	0.207976	0.204356	0.135178	0.13446	0.029286	0.02908	0.024993	0.024862	0.024219	0.025296	0.024573	0.02693	0.175049	0.192636	0.075343	0.071105	0.018762	0.017589	0.018273	0.022157	0.01863	0.018243	0.018883	0.018635
	71.5	0.122194	0.117415	0.085361	0.085669	0.039405	0.038941	0.036869	0.037009	0.034978	0.037357	0.03517	0.036559	0.152281	0.141222	0.095258	0.094859	0.037804	0.03702	0.038125	0.036265	0.035841	0.033837	0.033751	0.033922	0.203998	0.200657	0.14005	0.137016	0.029407	0.029588	0.025063	0.024689	0.02502	0.025351	0.025365	0.026886	0.175918	0.195719	0.077466	0.073275	0.0188	0.017579	0.017964	0.022122	0.018393	0.018693	0.019225	0.018747
	ROD
	Time (h)	ade#1-lys#1		ade#1-lys#2		ade#1-lys#3		ade#1-lys#4		ade#1-lys#5		ade#1-lys#6		ade#2-lys#1		ade#2-lys#2		ade#2-lys#3		ade#2-lys#4		ade#2-lys#5		ade#2-lys#6		ade#3-lys#1		ade#3-lys#2		ade#3-lys#3		ade#3-lys#4		ade#3-lys#5		ade#3-lys#6		ade#4-lys#1		ade#4-lys#2		ade#4-lys#3		ade#4-lys#4		ade#4-lys#5		ade#4-lys#6
		repl.1	repl.2	repl.1	repl.2	repl.1	repl.2	repl.1	repl.2	repl.1	repl.2	repl.1	repl.2	repl.1	repl.2	repl.1	repl.2	repl.1	repl.2	repl.1	repl.2	repl.1	repl.2	repl.1	repl.2	repl.1	repl.2	repl.1	repl.2	repl.1	repl.2	repl.1	repl.2	repl.1	repl.2	repl.1	repl.2	repl.1	repl.2	repl.1	repl.2	repl.1	repl.2	repl.1	repl.2	repl.1	repl.2	repl.1	repl.2
	0	0.002883	0.009131	0.005343	0.012819	0.005963	0.009726	0.018958	0.00954	0.002834	0.00525	0.015797	0.00549	0.023269	0.023705	0.008132	0.006792	0.015979	0.006719	0.011008	0.00728	0.012733	0.009456	0.00849	0.031355	0.017204	0.009531	0.009626	0.008677	0.00666	0.005475	0.005571	0.006316	0.00203	0.005548	0.00459	0.015018	0.006483	0.017914	0.016004	0.015983	0.01569	0.010275	0.00447	0.002453	0.005633	0.011278	0.008509	0.029255
	0.5	0.009865	0.011747	0.013281	0.014018	0.011926	0.01149	0.01285	0.014311	0.012267	0.012783	0.012581	0.012332	0.012411	0.012921	0.011845	0.012742	0.014981	0.011934	0.013604	0.011979	0.013353	0.012896	0.013234	0.01331	0.013317	0.013657	0.014641	0.014655	0.014243	0.011988	0.012519	0.011555	0.011401	0.012453	0.0122	0.016105	0.011175	0.015275	0.014222	0.014145	0.011709	0.012482	0.011226	0.009	0.011924	0.016102	0.015153	0.012648
	1	0.009855	0.011656	0.012853	0.014647	0.011706	0.011745	0.01265	0.01408	0.012021	0.012553	0.012284	0.011945	0.012005	0.012774	0.011793	0.012652	0.015406	0.01177	0.013497	0.011958	0.013178	0.013053	0.013119	0.013317	0.013435	0.012911	0.014934	0.014491	0.014022	0.012563	0.012462	0.011306	0.010995	0.012424	0.012275	0.015836	0.010932	0.014889	0.014201	0.01386	0.011871	0.012366	0.01142	0.0088	0.011634	0.015506	0.014958	0.012461
	1.5	0.009844	0.011778	0.012969	0.014358	0.012118	0.011857	0.013011	0.014029	0.01201	0.012261	0.012317	0.011431	0.012198	0.012314	0.012497	0.012684	0.015037	0.011799	0.013204	0.011618	0.012833	0.012718	0.012824	0.013257	0.013363	0.012636	0.015124	0.014618	0.014098	0.012074	0.012475	0.011593	0.010873	0.012707	0.012381	0.015738	0.011196	0.014785	0.014235	0.013784	0.011546	0.012418	0.011548	0.008742	0.011794	0.015177	0.01505	0.012899
	2	0.009456	0.011497	0.012601	0.013833	0.012076	0.011403	0.012608	0.013646	0.01161	0.012075	0.012146	0.011856	0.011921	0.012229	0.011777	0.012851	0.014482	0.011679	0.013395	0.011504	0.012834	0.013234	0.012743	0.013374	0.014542	0.012429	0.014771	0.014578	0.013971	0.011879	0.012669	0.011519	0.011603	0.012562	0.012519	0.015803	0.010933	0.014462	0.014625	0.014014	0.011456	0.012702	0.011105	0.008917	0.011786	0.014244	0.014847	0.01291
	2.5	0.009827	0.011523	0.013178	0.014503	0.012483	0.011663	0.012887	0.013952	0.01178	0.012252	0.012488	0.011868	0.011993	0.012435	0.012298	0.012985	0.015066	0.012183	0.014046	0.012165	0.013657	0.012946	0.013184	0.013583	0.013323	0.012416	0.014839	0.014743	0.014243	0.011983	0.012845	0.011525	0.011219	0.012165	0.012437	0.015907	0.011025	0.014551	0.013735	0.013949	0.011919	0.012248	0.011509	0.008647	0.011912	0.014412	0.015098	0.012328
	3	0.009777	0.011832	0.013335	0.014641	0.012956	0.011672	0.013102	0.013918	0.012247	0.012475	0.012553	0.012656	0.012144	0.012401	0.01245	0.013556	0.014789	0.012245	0.013888	0.012283	0.013954	0.012792	0.01309	0.013584	0.013596	0.012108	0.015152	0.014772	0.014246	0.01227	0.012592	0.011782	0.011091	0.012537	0.012365	0.016072	0.010975	0.014328	0.014137	0.013373	0.011639	0.012396	0.011372	0.008706	0.011615	0.013722	0.014689	0.01302
	3.5	0.009957	0.012081	0.014558	0.015125	0.01325	0.01244	0.013458	0.014127	0.012461	0.012625	0.013129	0.012837	0.012653	0.013139	0.01299	0.013673	0.015353	0.012322	0.014348	0.012074	0.013948	0.013489	0.013282	0.014433	0.013717	0.012182	0.014938	0.014824	0.015102	0.0124	0.012875	0.011736	0.011437	0.012894	0.013021	0.01609	0.011168	0.014471	0.014011	0.013579	0.01137	0.012671	0.011547	0.009031	0.011994	0.013814	0.01477	0.013412
	4	0.010651	0.012511	0.013942	0.015633	0.013016	0.012912	0.013928	0.014487	0.013082	0.013452	0.013579	0.013311	0.012455	0.013657	0.013199	0.013638	0.015422	0.01264	0.014375	0.012602	0.014127	0.013108	0.013356	0.014584	0.013708	0.011839	0.015254	0.01474	0.014152	0.012629	0.012747	0.011914	0.011328	0.012554	0.012868	0.016348	0.011126	0.014668	0.013964	0.013773	0.012057	0.011921	0.0112	0.008791	0.011915	0.014175	0.014975	0.012792
	4.5	0.010822	0.01275	0.014808	0.016	0.013805	0.013135	0.01409	0.0145	0.013496	0.013658	0.013798	0.013801	0.012656	0.013176	0.013092	0.013978	0.015755	0.01282	0.014656	0.012589	0.014326	0.013883	0.013495	0.014624	0.014013	0.01211	0.015009	0.015121	0.014333	0.012739	0.012585	0.012354	0.011861	0.012845	0.013014	0.01661	0.011171	0.014601	0.013884	0.013775	0.011443	0.012065	0.010979	0.00902	0.01194	0.013651	0.015192	0.01319
	5	0.011342	0.01343	0.01509	0.016354	0.014082	0.013764	0.014782	0.015021	0.013407	0.014115	0.014478	0.014471	0.013801	0.013741	0.013654	0.014891	0.016196	0.013463	0.01518	0.01296	0.014761	0.014273	0.013802	0.015269	0.014077	0.012102	0.015446	0.015043	0.014878	0.013201	0.012734	0.012073	0.012047	0.013127	0.013158	0.017281	0.011289	0.014777	0.014378	0.013941	0.011613	0.012228	0.011402	0.00888	0.011914	0.013842	0.015375	0.013244
	5.5	0.011635	0.014031	0.015552	0.017283	0.015248	0.014382	0.01546	0.015504	0.014023	0.014554	0.014991	0.01504	0.01368	0.014029	0.014066	0.015336	0.016285	0.013615	0.015358	0.013292	0.014873	0.014684	0.014647	0.015661	0.014506	0.012353	0.01586	0.015383	0.01524	0.013208	0.012814	0.012409	0.012483	0.013299	0.01354	0.017014	0.011471	0.014664	0.014369	0.014063	0.011459	0.012255	0.011506	0.008756	0.012256	0.013674	0.014756	0.013158
	6	0.012504	0.014832	0.016224	0.01793	0.015598	0.014566	0.015772	0.015875	0.015012	0.014807	0.015506	0.015377	0.013883	0.014064	0.01454	0.015189	0.017154	0.014137	0.015266	0.013646	0.015969	0.014819	0.014906	0.016074	0.014877	0.012745	0.016258	0.015511	0.014914	0.013669	0.013107	0.012355	0.012817	0.013902	0.013919	0.017548	0.011478	0.014653	0.014157	0.013879	0.011931	0.012472	0.011882	0.009105	0.012427	0.014016	0.015204	0.013423
	6.5	0.013243	0.015491	0.017452	0.018734	0.016092	0.015221	0.016405	0.016249	0.014886	0.016285	0.016883	0.016079	0.01468	0.015163	0.015557	0.015771	0.017228	0.014539	0.015829	0.01426	0.016315	0.015656	0.015473	0.016992	0.015131	0.013147	0.016235	0.015891	0.015152	0.013463	0.013315	0.013117	0.01273	0.014069	0.01429	0.017793	0.011605	0.014646	0.014477	0.014186	0.012172	0.012659	0.011452	0.009164	0.012002	0.013773	0.01518	0.013033
	7	0.013557	0.01633	0.017781	0.019341	0.016579	0.01605	0.016626	0.016946	0.016327	0.016125	0.016817	0.016998	0.015565	0.015433	0.015914	0.016768	0.017965	0.014538	0.016648	0.015223	0.016386	0.016154	0.016504	0.0171	0.015314	0.013113	0.016688	0.016019	0.015537	0.014131	0.013701	0.012768	0.01276	0.014222	0.014829	0.018382	0.011511	0.014703	0.014482	0.014347	0.012044	0.012417	0.012081	0.008939	0.012709	0.013787	0.015269	0.013574
	7.5	0.014673	0.016458	0.019184	0.019178	0.017193	0.016086	0.017307	0.017482	0.016849	0.01688	0.017938	0.017429	0.015533	0.015557	0.016117	0.017237	0.018187	0.015187	0.01656	0.01498	0.017554	0.016467	0.016581	0.017478	0.015623	0.013243	0.017219	0.016716	0.015797	0.013812	0.013878	0.013201	0.013619	0.014685	0.014658	0.018007	0.011945	0.014953	0.01445	0.014229	0.01236	0.012757	0.011919	0.009231	0.013027	0.014057	0.015371	0.01321
	8	0.015487	0.017822	0.019274	0.019728	0.018065	0.017057	0.018245	0.018177	0.017561	0.017645	0.01852	0.017976	0.016221	0.016562	0.01697	0.017351	0.018695	0.016267	0.017307	0.015792	0.017583	0.016804	0.016799	0.018333	0.01563	0.013655	0.01729	0.016782	0.016167	0.014267	0.014227	0.014125	0.013184	0.014636	0.014964	0.018449	0.011715	0.015089	0.014873	0.014487	0.012531	0.013022	0.012267	0.009373	0.012653	0.014116	0.015216	0.013773
	8.5	0.016564	0.018486	0.019436	0.021554	0.018254	0.017692	0.018963	0.019229	0.018363	0.018693	0.019393	0.018997	0.016748	0.016717	0.017442	0.017703	0.019236	0.016105	0.017644	0.015992	0.018463	0.017486	0.01754	0.019198	0.016247	0.013841	0.017645	0.017184	0.017	0.015496	0.014191	0.014182	0.013954	0.015347	0.015653	0.019006	0.01218	0.014906	0.015054	0.014581	0.012305	0.012764	0.01211	0.009505	0.012595	0.014082	0.015812	0.013835
	9	0.016737	0.019011	0.020791	0.022001	0.0192	0.01807	0.019269	0.019865	0.019791	0.019207	0.020122	0.02029	0.017164	0.017462	0.017972	0.01874	0.019779	0.016798	0.018168	0.016632	0.018875	0.018006	0.018425	0.019822	0.016734	0.014463	0.01822	0.017545	0.017163	0.015706	0.015053	0.014757	0.014192	0.015644	0.015666	0.018878	0.012022	0.015452	0.015296	0.014922	0.01281	0.013232	0.012245	0.009757	0.013202	0.014237	0.016171	0.014361
	9.5	0.018279	0.019762	0.021735	0.022704	0.019967	0.018891	0.020551	0.020377	0.020212	0.02056	0.021455	0.020831	0.018184	0.018337	0.018235	0.018835	0.020571	0.016869	0.019019	0.017465	0.020411	0.01936	0.018532	0.020581	0.016985	0.014613	0.01855	0.018312	0.017737	0.016016	0.014976	0.015233	0.014811	0.01629	0.01613	0.019326	0.012569	0.015262	0.015302	0.014737	0.012908	0.012794	0.012432	0.009303	0.013256	0.013846	0.016045	0.01453
	10	0.01903	0.021001	0.022631	0.023892	0.020772	0.019566	0.021049	0.021118	0.021134	0.020932	0.021697	0.021505	0.01822	0.018718	0.019243	0.019429	0.02068	0.017547	0.019662	0.017939	0.021018	0.020003	0.020011	0.021185	0.017574	0.014946	0.018694	0.018349	0.018176	0.016335	0.015612	0.014672	0.015505	0.016823	0.016368	0.019791	0.012414	0.015885	0.015431	0.01473	0.013163	0.013171	0.012614	0.009653	0.013219	0.014141	0.016235	0.014381
	10.5	0.020026	0.022051	0.023788	0.02436	0.02175	0.020583	0.021524	0.021634	0.021571	0.022052	0.022565	0.022366	0.019014	0.01962	0.020124	0.020407	0.021261	0.017899	0.019911	0.018401	0.021477	0.019856	0.020378	0.02202	0.018046	0.015516	0.018904	0.018489	0.018345	0.016371	0.015587	0.015333	0.015407	0.016562	0.016862	0.020572	0.012548	0.015774	0.015095	0.014766	0.012927	0.013683	0.012716	0.009991	0.013065	0.014462	0.016461	0.014523
	11	0.02176	0.023847	0.024488	0.025955	0.022357	0.021408	0.022306	0.023217	0.023009	0.022027	0.023985	0.023906	0.020025	0.020591	0.021273	0.02184	0.021962	0.018849	0.020649	0.019129	0.022073	0.021282	0.020401	0.022913	0.018502	0.015764	0.019624	0.019568	0.018146	0.01652	0.015518	0.015478	0.015902	0.017405	0.0176	0.021167	0.01277	0.016341	0.015884	0.015038	0.013386	0.013485	0.012771	0.010012	0.013775	0.015239	0.016208	0.014846
	11.5	0.022455	0.025131	0.025896	0.027318	0.023212	0.022637	0.02368	0.023578	0.023343	0.0236	0.02465	0.024307	0.021598	0.021123	0.021775	0.021584	0.022824	0.020069	0.021471	0.020005	0.023162	0.021819	0.021659	0.023643	0.018938	0.01602	0.020269	0.01946	0.019028	0.017148	0.016285	0.016528	0.01658	0.017135	0.017769	0.021496	0.01293	0.01575	0.015815	0.015447	0.013325	0.013293	0.012768	0.010018	0.013559	0.014593	0.016753	0.015059
	12	0.023973	0.025484	0.026914	0.027983	0.024109	0.023497	0.023976	0.024802	0.024323	0.024875	0.025985	0.025964	0.021894	0.02202	0.022952	0.022956	0.023289	0.020347	0.022412	0.020334	0.023913	0.022388	0.022348	0.023647	0.019684	0.016867	0.020386	0.019444	0.019075	0.017072	0.016629	0.01664	0.016711	0.017811	0.018085	0.021437	0.012664	0.016277	0.015934	0.015513	0.013467	0.01407	0.012993	0.010264	0.013623	0.014652	0.016926	0.015362
	12.5	0.025038	0.026722	0.027397	0.029063	0.024805	0.024076	0.025285	0.025194	0.02548	0.025349	0.026574	0.026664	0.022552	0.023186	0.0241	0.024225	0.024315	0.020864	0.023329	0.021659	0.02474	0.02315	0.022965	0.024906	0.020249	0.017111	0.020477	0.020753	0.019498	0.017379	0.016571	0.016825	0.016992	0.018462	0.018852	0.021966	0.013321	0.016011	0.016385	0.015335	0.013419	0.013964	0.012905	0.010102	0.014012	0.014724	0.017497	0.016079
	13	0.025979	0.027912	0.029118	0.030029	0.025895	0.024919	0.026356	0.026685	0.026322	0.025772	0.027631	0.028073	0.023639	0.023717	0.024455	0.02489	0.024152	0.021261	0.023262	0.021858	0.026267	0.024012	0.023686	0.026108	0.020777	0.01772	0.021862	0.020424	0.019942	0.018467	0.017678	0.017703	0.018053	0.018885	0.018966	0.022855	0.013254	0.016216	0.016497	0.015809	0.013985	0.013953	0.01326	0.010398	0.014073	0.015014	0.017516	0.015834
	13.5	0.026384	0.029529	0.03009	0.030527	0.02658	0.025826	0.027211	0.027104	0.026497	0.026659	0.028704	0.028896	0.024056	0.024705	0.025256	0.025598	0.025057	0.02202	0.023864	0.023336	0.026379	0.024151	0.024195	0.026018	0.021471	0.018172	0.02177	0.021544	0.019823	0.01822	0.017789	0.017632	0.017941	0.01944	0.01945	0.023467	0.013314	0.016586	0.016276	0.015489	0.013524	0.013609	0.013253	0.010648	0.014397	0.014878	0.017778	0.015819
	14	0.029021	0.030785	0.03032	0.031923	0.027579	0.026742	0.02737	0.028109	0.027981	0.027043	0.029929	0.029934	0.026243	0.026426	0.026609	0.026521	0.025835	0.022624	0.025189	0.023187	0.027798	0.026213	0.025684	0.027528	0.021983	0.018982	0.023129	0.022033	0.020429	0.018859	0.017733	0.01817	0.018511	0.019816	0.020251	0.024017	0.013367	0.016846	0.016492	0.015872	0.014176	0.014087	0.014109	0.010699	0.014704	0.01511	0.017741	0.016845
	14.5	0.029556	0.032185	0.032285	0.032808	0.028505	0.02743	0.028152	0.028477	0.029585	0.028139	0.030518	0.030695	0.026159	0.027015	0.027391	0.027286	0.026746	0.024273	0.026289	0.024501	0.028108	0.026661	0.026572	0.027853	0.02202	0.019834	0.023246	0.022788	0.021065	0.019371	0.018477	0.018184	0.019022	0.020788	0.02054	0.024135	0.013973	0.017064	0.017013	0.01604	0.014497	0.014555	0.013945	0.010638	0.014963	0.015748	0.018175	0.016673
	15	0.031618	0.03305	0.033268	0.033888	0.029265	0.028654	0.029795	0.029173	0.029869	0.029598	0.031316	0.031781	0.028162	0.028985	0.028826	0.028675	0.02867	0.024459	0.025936	0.025158	0.029664	0.027142	0.027295	0.029096	0.023474	0.020643	0.024146	0.022679	0.021159	0.01969	0.018976	0.018959	0.02012	0.020982	0.021695	0.024522	0.014464	0.017601	0.01695	0.016441	0.014694	0.014262	0.013765	0.011335	0.015356	0.015928	0.018574	0.017358
	15.5	0.031756	0.034535	0.034408	0.035304	0.030297	0.029545	0.030372	0.029909	0.031074	0.029915	0.032344	0.032218	0.028814	0.029321	0.029522	0.029256	0.028149	0.024454	0.026549	0.025925	0.029322	0.027288	0.02773	0.028837	0.023453	0.021436	0.025104	0.02347	0.021748	0.020124	0.019396	0.018782	0.020337	0.021388	0.021585	0.025339	0.014544	0.017349	0.017028	0.016123	0.014588	0.014665	0.013535	0.010914	0.014736	0.015884	0.018797	0.016544
	16	0.033461	0.036003	0.035316	0.037488	0.030991	0.030115	0.03123	0.031291	0.031863	0.031447	0.033153	0.033489	0.030314	0.03117	0.030182	0.030218	0.028736	0.025363	0.028473	0.027034	0.03081	0.028307	0.028363	0.029849	0.024718	0.021998	0.025736	0.02412	0.021694	0.020978	0.019691	0.019634	0.020146	0.022066	0.022262	0.025742	0.014594	0.01747	0.017477	0.016449	0.014725	0.01511	0.014189	0.010975	0.015545	0.016103	0.019104	0.017174
	16.5	0.035459	0.03768	0.037581	0.038291	0.032204	0.031431	0.031901	0.032104	0.032997	0.031955	0.033841	0.034619	0.031577	0.032406	0.031716	0.031503	0.030431	0.026802	0.028673	0.027474	0.031553	0.029597	0.029435	0.031202	0.02596	0.023145	0.026591	0.02486	0.02306	0.021656	0.020488	0.020412	0.021325	0.021968	0.022551	0.02624	0.014647	0.018345	0.017603	0.017142	0.015623	0.015019	0.014337	0.011742	0.015967	0.016735	0.019138	0.017551
	17	0.036491	0.039763	0.038676	0.039561	0.032616	0.031777	0.03277	0.032933	0.033565	0.03272	0.035116	0.035524	0.033338	0.033731	0.032419	0.031823	0.030921	0.02671	0.029394	0.02759	0.031965	0.029473	0.029589	0.031586	0.02672	0.023588	0.026589	0.025343	0.022984	0.021896	0.021408	0.021004	0.022211	0.022451	0.0234	0.026402	0.014953	0.018234	0.018387	0.017377	0.015333	0.015628	0.014615	0.011492	0.016084	0.0168	0.019405	0.017395
	17.5	0.038915	0.041522	0.039912	0.04094	0.033898	0.033778	0.033129	0.03431	0.033918	0.033565	0.0357	0.036294	0.034885	0.035373	0.033622	0.033054	0.031434	0.028726	0.03061	0.029478	0.033927	0.030812	0.031149	0.033392	0.028321	0.025049	0.028198	0.026657	0.023774	0.022388	0.021777	0.021402	0.021676	0.022845	0.023583	0.026615	0.015162	0.018305	0.018432	0.018523	0.01604	0.015521	0.014833	0.012138	0.01653	0.017349	0.019611	0.017906
	18	0.040446	0.043988	0.041631	0.042391	0.03585	0.034563	0.035412	0.035904	0.035882	0.035157	0.037167	0.037491	0.035561	0.036983	0.03515	0.034537	0.032425	0.02883	0.031585	0.030319	0.034772	0.031472	0.031871	0.033168	0.028517	0.025485	0.028453	0.027023	0.024213	0.023021	0.02121	0.021291	0.022769	0.02374	0.023412	0.028095	0.015711	0.018719	0.01877	0.018348	0.016534	0.015894	0.015858	0.012043	0.016781	0.017333	0.019861	0.018231
	18.5	0.042589	0.046253	0.043385	0.04354	0.036222	0.035981	0.035656	0.036551	0.036465	0.036502	0.039066	0.038596	0.036803	0.038387	0.035748	0.035548	0.032851	0.029025	0.031626	0.030803	0.035013	0.032284	0.032821	0.034515	0.028787	0.026337	0.028821	0.027929	0.024637	0.023087	0.022123	0.022775	0.022964	0.023773	0.024336	0.027984	0.015903	0.019291	0.018713	0.018124	0.01646	0.016419	0.015748	0.012165	0.016483	0.017543	0.019582	0.01809
	19	0.044503	0.047986	0.044768	0.045063	0.036571	0.036279	0.036911	0.037802	0.037444	0.037908	0.039772	0.040781	0.038453	0.039564	0.036738	0.03622	0.033571	0.031058	0.03318	0.031443	0.036605	0.033695	0.034118	0.034305	0.02982	0.027494	0.029007	0.027929	0.025407	0.023713	0.023009	0.022751	0.023818	0.024669	0.024236	0.02877	0.016415	0.019236	0.019535	0.018807	0.016145	0.016757	0.015569	0.012089	0.017023	0.017628	0.019988	0.018569
	19.5	0.046943	0.050177	0.046238	0.046189	0.038214	0.037084	0.037824	0.039152	0.039508	0.037945	0.040483	0.04118	0.041165	0.04177	0.038849	0.037621	0.03515	0.031746	0.033802	0.031902	0.03671	0.034275	0.034646	0.0361	0.030464	0.028045	0.030647	0.02886	0.025772	0.024484	0.022803	0.022869	0.024078	0.025304	0.0257	0.029182	0.016053	0.019595	0.019623	0.019348	0.016378	0.016399	0.016112	0.01258	0.017132	0.017498	0.019961	0.018491
	20	0.049653	0.052938	0.048143	0.049072	0.039925	0.037993	0.039258	0.039616	0.040254	0.039281	0.0419	0.042942	0.041925	0.043606	0.04137	0.038978	0.035709	0.031707	0.034823	0.033308	0.038061	0.034897	0.035862	0.0371	0.031822	0.029531	0.031158	0.02944	0.02665	0.024659	0.023012	0.023296	0.024318	0.025502	0.025896	0.029887	0.016625	0.01967	0.019665	0.019071	0.016625	0.016684	0.015976	0.012599	0.017191	0.018394	0.020837	0.019083
	20.5	0.051775	0.055375	0.050335	0.050669	0.040849	0.039258	0.040477	0.041201	0.040883	0.039961	0.043124	0.043583	0.043596	0.045753	0.041012	0.040675	0.036563	0.034265	0.036352	0.034198	0.039272	0.036012	0.036163	0.038114	0.032919	0.029775	0.032269	0.030809	0.027202	0.02482	0.024362	0.023848	0.025079	0.025742	0.027171	0.030468	0.016915	0.020646	0.020128	0.01978	0.01714	0.016549	0.016202	0.012694	0.017392	0.018212	0.020938	0.019401
	21	0.055803	0.059511	0.051174	0.05298	0.042262	0.041031	0.041762	0.042762	0.042644	0.041558	0.04442	0.044906	0.04624	0.048635	0.04376	0.042659	0.038398	0.034533	0.037035	0.035278	0.040938	0.037282	0.037293	0.03916	0.034126	0.031435	0.033415	0.031509	0.02671	0.0262	0.024229	0.025155	0.026169	0.026667	0.027134	0.031179	0.017124	0.020826	0.020566	0.019786	0.017486	0.017341	0.016563	0.012912	0.017405	0.018596	0.020738	0.019813
	21.5	0.05698	0.061463	0.052994	0.053814	0.043469	0.04201	0.041847	0.04285	0.042752	0.042402	0.045943	0.045433	0.048271	0.050158	0.045347	0.043549	0.039675	0.035546	0.038504	0.035918	0.042018	0.037836	0.039049	0.039942	0.035082	0.03257	0.033797	0.032072	0.028052	0.026668	0.025486	0.025173	0.026519	0.027016	0.027388	0.032185	0.017311	0.020701	0.020692	0.020276	0.017275	0.016753	0.016463	0.013205	0.018162	0.018802	0.021312	0.019435
	22	0.060387	0.063778	0.055918	0.05602	0.044735	0.042956	0.043427	0.044364	0.044185	0.043365	0.0465	0.047355	0.050238	0.05254	0.046788	0.044723	0.039641	0.036803	0.03867	0.036786	0.041964	0.038727	0.039541	0.041827	0.03572	0.033206	0.033952	0.03286	0.028444	0.027265	0.02547	0.02494	0.026497	0.027478	0.027563	0.032833	0.01804	0.020983	0.021054	0.019728	0.017407	0.016699	0.017025	0.0131	0.018133	0.019559	0.020811	0.019846
	22.5	0.063111	0.067793	0.056726	0.057913	0.044796	0.044653	0.045193	0.045865	0.045727	0.044643	0.048325	0.056852	0.052365	0.053786	0.048338	0.045745	0.041038	0.036962	0.039826	0.037886	0.043166	0.039803	0.040108	0.042159	0.036833	0.034378	0.035344	0.033893	0.028867	0.028161	0.026297	0.026237	0.027773	0.027959	0.029494	0.033124	0.018374	0.021924	0.021171	0.020398	0.017565	0.01761	0.016907	0.01392	0.018646	0.019037	0.021569	0.020429
	23	0.067107	0.071834	0.058554	0.059594	0.047441	0.0465	0.046187	0.046965	0.046786	0.045798	0.049574	0.049297	0.054577	0.057332	0.048956	0.047804	0.042452	0.03877	0.041171	0.038551	0.044718	0.03991	0.041808	0.043147	0.039154	0.035964	0.036216	0.035174	0.030231	0.028348	0.027075	0.026139	0.028199	0.028685	0.029316	0.033792	0.019321	0.02248	0.021762	0.020967	0.017664	0.017754	0.017757	0.013719	0.018507	0.019402	0.021856	0.02026
	23.5	0.069389	0.074449	0.060779	0.063297	0.047619	0.046124	0.047052	0.047458	0.048787	0.047162	0.050304	0.051836	0.057119	0.059566	0.051356	0.049034	0.042783	0.039235	0.042417	0.03965	0.045585	0.041586	0.042401	0.043644	0.040131	0.037545	0.037656	0.035123	0.030905	0.029596	0.027603	0.026537	0.028239	0.029065	0.030146	0.034865	0.01931	0.02221	0.021697	0.021368	0.017958	0.017796	0.017831	0.013906	0.018684	0.020097	0.02231	0.020828
	24	0.072984	0.078521	0.062492	0.064208	0.04807	0.048415	0.047995	0.049714	0.049205	0.047863	0.051615	0.052312	0.060059	0.062751	0.052806	0.051614	0.044146	0.040689	0.042784	0.04103	0.047476	0.042041	0.042995	0.044654	0.041582	0.038199	0.038788	0.035849	0.030865	0.028925	0.027558	0.027991	0.028676	0.029579	0.031141	0.034553	0.019239	0.022539	0.022156	0.0218	0.018305	0.018463	0.018254	0.014294	0.019116	0.01972	0.02268	0.020594
	24.5	0.075428	0.081396	0.066126	0.065288	0.050002	0.051115	0.049573	0.049698	0.04992	0.049751	0.052845	0.053382	0.062673	0.064537	0.054999	0.051904	0.045057	0.041637	0.044535	0.041924	0.046838	0.043145	0.044756	0.04644	0.042405	0.040181	0.039534	0.037207	0.031748	0.02921	0.028795	0.027979	0.029576	0.030168	0.03155	0.035406	0.019563	0.023545	0.022387	0.021731	0.018741	0.01843	0.017708	0.014288	0.019254	0.020582	0.022493	0.021317
	25	0.080533	0.085094	0.066913	0.069365	0.051523	0.051245	0.050487	0.051437	0.051758	0.049486	0.053596	0.054483	0.066462	0.070939	0.057663	0.056003	0.045967	0.042421	0.046324	0.043542	0.049817	0.04437	0.04557	0.04794	0.044176	0.041918	0.040732	0.038373	0.032212	0.030795	0.02895	0.028626	0.03019	0.030989	0.03111	0.036014	0.020673	0.023793	0.022777	0.022203	0.019576	0.018338	0.018808	0.015144	0.01991	0.021177	0.022939	0.02225
	25.5	0.08461	0.089891	0.068922	0.070221	0.054155	0.052504	0.051544	0.053484	0.053545	0.05193	0.056247	0.056268	0.068519	0.07104	0.058424	0.056655	0.047164	0.043572	0.04642	0.04334	0.049618	0.045691	0.04545	0.049095	0.045324	0.043923	0.041566	0.038771	0.032465	0.03148	0.029788	0.028507	0.030718	0.031209	0.032099	0.03668	0.020506	0.023934	0.023417	0.022682	0.019188	0.018724	0.018482	0.01508	0.020157	0.020411	0.022961	0.021616
	26	0.086563	0.093873	0.07222	0.072208	0.055278	0.053671	0.052388	0.053516	0.05393	0.053282	0.056726	0.057618	0.070188	0.075118	0.060718	0.056649	0.047948	0.044853	0.048079	0.044816	0.051597	0.046317	0.047712	0.04807	0.046263	0.044758	0.043022	0.039209	0.033046	0.030977	0.030596	0.029358	0.031506	0.032722	0.034226	0.037743	0.02149	0.024469	0.022525	0.022387	0.019586	0.019618	0.019215	0.014809	0.020126	0.020892	0.023907	0.021928
	26.5	0.092904	0.099775	0.075021	0.074766	0.056663	0.054613	0.053804	0.056064	0.055966	0.054612	0.057697	0.059441	0.07435	0.077584	0.061651	0.05889	0.048685	0.046208	0.048664	0.046409	0.051667	0.047518	0.048047	0.050326	0.047728	0.046015	0.043825	0.042263	0.033917	0.032473	0.031031	0.030079	0.031888	0.032725	0.03322	0.037794	0.021881	0.025091	0.023002	0.022524	0.019402	0.019226	0.018898	0.014958	0.020543	0.020968	0.023579	0.022343
	27	0.096557	0.10367	0.077443	0.077859	0.056652	0.055252	0.055233	0.056968	0.056852	0.055395	0.059716	0.060979	0.076196	0.081739	0.065322	0.060483	0.049112	0.045571	0.050102	0.046857	0.053455	0.04795	0.049523	0.052073	0.051214	0.049215	0.043446	0.041768	0.03449	0.03388	0.031186	0.030624	0.03255	0.033113	0.034002	0.038849	0.02237	0.025319	0.023828	0.023706	0.019883	0.019366	0.020002	0.015381	0.02064	0.021138	0.024027	0.022738
	27.5	0.100825	0.109283	0.077779	0.079539	0.058655	0.057413	0.056292	0.057307	0.057856	0.056444	0.061292	0.061453	0.080789	0.085219	0.066011	0.0627	0.051365	0.047678	0.051855	0.048678	0.054692	0.049597	0.050124	0.052003	0.052022	0.049642	0.045294	0.0424	0.035153	0.033081	0.031082	0.030769	0.033272	0.033532	0.035019	0.038997	0.022295	0.026356	0.024313	0.023596	0.020203	0.019766	0.020127	0.015782	0.021328	0.021574	0.023744	0.022868
	28	0.107482	0.113938	0.080541	0.081291	0.059796	0.058384	0.057654	0.05921	0.060301	0.057243	0.062088	0.063873	0.084433	0.088462	0.067449	0.06446	0.052281	0.04826	0.052757	0.048556	0.056357	0.050763	0.051386	0.05345	0.053685	0.051888	0.046411	0.042937	0.03552	0.034178	0.031245	0.031624	0.033832	0.033748	0.035282	0.039453	0.022936	0.026235	0.024683	0.024117	0.020269	0.020127	0.020476	0.015261	0.021488	0.022382	0.024143	0.023267
	28.5	0.112111	0.118411	0.082604	0.084745	0.061922	0.059986	0.060147	0.060656	0.0611	0.058914	0.063887	0.065036	0.087676	0.094646	0.069706	0.066625	0.053422	0.050096	0.053035	0.050446	0.056384	0.051284	0.051954	0.05491	0.057303	0.054726	0.048092	0.044805	0.036	0.035161	0.032731	0.032647	0.034355	0.034912	0.036399	0.040838	0.023905	0.027334	0.024797	0.025109	0.020855	0.020503	0.020281	0.016334	0.021791	0.021794	0.024485	0.023485
	29	0.115797	0.124648	0.087269	0.087912	0.063842	0.062469	0.060734	0.061595	0.062075	0.060791	0.064525	0.065563	0.092091	0.097835	0.071579	0.067786	0.05426	0.050817	0.054662	0.050992	0.057804	0.053037	0.053124	0.055302	0.057929	0.056594	0.048678	0.045038	0.036726	0.034562	0.033401	0.032943	0.035749	0.035039	0.036625	0.041631	0.024923	0.027959	0.025471	0.025137	0.020764	0.020475	0.020344	0.016113	0.022285	0.022084	0.024955	0.023978
	29.5	0.122302	0.127972	0.088024	0.091011	0.064667	0.06312	0.060107	0.06285	0.063398	0.061146	0.064371	0.067557	0.09551	0.102943	0.074575	0.069471	0.054982	0.051485	0.054941	0.052074	0.059037	0.053252	0.054852	0.057533	0.059902	0.05855	0.049925	0.046869	0.037968	0.035604	0.033321	0.032591	0.036271	0.035842	0.036615	0.041989	0.024843	0.028648	0.025579	0.025203	0.021478	0.020483	0.020406	0.016297	0.021862	0.022766	0.024443	0.024395
	30	0.127965	0.137001	0.090984	0.093172	0.066491	0.065335	0.063973	0.063155	0.064546	0.061626	0.067439	0.069621	0.099992	0.105403	0.075927	0.071249	0.056904	0.053403	0.056395	0.05315	0.059731	0.054477	0.055245	0.058048	0.06239	0.061751	0.050977	0.047883	0.038253	0.035684	0.033797	0.033386	0.035577	0.035894	0.038355	0.042927	0.025807	0.028797	0.025112	0.025457	0.02099	0.020961	0.020707	0.016214	0.022166	0.022172	0.024584	0.024382
	30.5	0.132482	0.140418	0.093429	0.095513	0.068489	0.064666	0.06379	0.065705	0.066568	0.063975	0.068691	0.069528	0.105801	0.112592	0.079313	0.074474	0.057896	0.053631	0.05996	0.054959	0.062602	0.056098	0.056983	0.058779	0.065391	0.064172	0.053178	0.048967	0.039095	0.037327	0.034797	0.034135	0.036287	0.037467	0.038597	0.04247	0.026783	0.029384	0.026258	0.02586	0.021453	0.020881	0.021121	0.016525	0.02198	0.02301	0.025603	0.024585
	31	0.13953	0.147438	0.095828	0.097947	0.068205	0.067586	0.066353	0.066512	0.067399	0.066028	0.068383	0.071082	0.109575	0.116843	0.081708	0.076792	0.059074	0.055454	0.058663	0.056045	0.06285	0.057587	0.0578	0.058836	0.067514	0.065468	0.053201	0.049289	0.038999	0.03785	0.03494	0.034742	0.037762	0.036368	0.038609	0.045051	0.027342	0.03063	0.026844	0.026495	0.022728	0.021248	0.021276	0.016714	0.022593	0.023396	0.025337	0.024885
	31.5	0.144099	0.153006	0.09925	0.100564	0.071151	0.069222	0.067289	0.068069	0.069199	0.065887	0.071956	0.073816	0.116132	0.124158	0.085077	0.080315	0.059985	0.056181	0.060433	0.056464	0.064458	0.058252	0.059621	0.06043	0.070016	0.069788	0.054171	0.051391	0.039888	0.037963	0.036015	0.03469	0.037269	0.037811	0.039469	0.045037	0.02785	0.032031	0.027227	0.026803	0.022064	0.021987	0.021428	0.017083	0.022373	0.022852	0.0258	0.025606
	32	0.150953	0.161196	0.101323	0.103404	0.072041	0.068926	0.067583	0.069844	0.069926	0.067085	0.071349	0.074863	0.120389	0.127116	0.085562	0.081053	0.062872	0.057444	0.062247	0.05838	0.06593	0.058701	0.060276	0.062152	0.072949	0.071736	0.055663	0.051716	0.040899	0.039477	0.036556	0.035706	0.037949	0.037448	0.039687	0.044904	0.029334	0.032637	0.02815	0.026632	0.022652	0.021777	0.02144	0.017271	0.023363	0.023079	0.02614	0.025125
	32.5	0.157364	0.165232	0.104999	0.106474	0.071643	0.0715	0.06892	0.069587	0.069989	0.068699	0.073332	0.076071	0.123558	0.132194	0.088098	0.083616	0.064005	0.058696	0.064354	0.058057	0.065801	0.060276	0.061099	0.062989	0.075978	0.075322	0.057346	0.053755	0.041545	0.040094	0.037029	0.036833	0.039559	0.038815	0.040881	0.045704	0.029694	0.033619	0.02706	0.027306	0.022264	0.021896	0.021721	0.017654	0.023616	0.023886	0.025202	0.02563
	33	0.163637	0.172407	0.108026	0.110197	0.075429	0.073763	0.070092	0.072408	0.073189	0.070239	0.073881	0.076651	0.130584	0.138957	0.091493	0.084981	0.063195	0.06011	0.06428	0.059147	0.066377	0.060936	0.062702	0.064232	0.079187	0.078624	0.058543	0.054054	0.040894	0.039854	0.037621	0.036435	0.039896	0.039409	0.041167	0.045789	0.030386	0.034488	0.027816	0.028085	0.023183	0.02228	0.021456	0.017888	0.023675	0.023805	0.02602	0.025718
	33.5	0.170648	0.178243	0.110846	0.112598	0.07535	0.073969	0.073293	0.073612	0.072605	0.07129	0.075687	0.079526	0.137034	0.143688	0.092856	0.088206	0.065473	0.061141	0.065298	0.061714	0.06998	0.062237	0.063193	0.065501	0.083159	0.080724	0.059729	0.055261	0.042257	0.041221	0.037575	0.037972	0.040173	0.040018	0.041673	0.047292	0.03143	0.035626	0.027562	0.027788	0.022408	0.021758	0.02231	0.017494	0.023854	0.024328	0.026234	0.025804
	34	0.175724	0.183611	0.11317	0.115305	0.077645	0.076956	0.073697	0.074934	0.075286	0.073306	0.077952	0.079401	0.142623	0.147636	0.096494	0.091808	0.066111	0.062318	0.06731	0.062577	0.070395	0.061744	0.064228	0.067016	0.087053	0.085758	0.061394	0.055717	0.043162	0.041308	0.03852	0.037542	0.039931	0.041256	0.042653	0.047592	0.032026	0.036229	0.028126	0.028668	0.02291	0.022199	0.022518	0.018178	0.024784	0.024758	0.026739	0.026203
	34.5	0.183334	0.192823	0.118268	0.119999	0.076404	0.079199	0.075091	0.075809	0.075504	0.072682	0.078429	0.080058	0.149192	0.156821	0.099289	0.09411	0.06723	0.062087	0.068862	0.062827	0.072344	0.064201	0.06625	0.067682	0.089843	0.089566	0.062365	0.058208	0.04373	0.0419	0.03818	0.038801	0.040048	0.040586	0.043458	0.048597	0.033695	0.037909	0.029312	0.030136	0.023625	0.022972	0.02314	0.018357	0.02407	0.025413	0.026129	0.02626
	35	0.187244	0.19969	0.119435	0.120496	0.079305	0.07925	0.077282	0.077005	0.077977	0.074921	0.080759	0.083886	0.15838	0.163483	0.103872	0.095993	0.068966	0.064245	0.069575	0.064121	0.072681	0.064989	0.066118	0.0699	0.094774	0.093829	0.065561	0.059906	0.04495	0.043475	0.038849	0.038929	0.041694	0.041903	0.04373	0.04828	0.033861	0.037995	0.02912	0.029574	0.023325	0.023172	0.022479	0.017926	0.024343	0.024357	0.026383	0.02604
	35.5	0.195399	0.205491	0.125683	0.125192	0.083104	0.080533	0.077077	0.079321	0.078414	0.075495	0.08164	0.084094	0.158086	0.168084	0.103811	0.098684	0.07149	0.065932	0.069075	0.065131	0.074012	0.067816	0.06684	0.070136	0.097641	0.096581	0.064743	0.059312	0.04455	0.042909	0.039512	0.038654	0.04166	0.042111	0.04334	0.048816	0.034864	0.039417	0.029035	0.029451	0.023916	0.02316	0.022895	0.018743	0.024391	0.025179	0.026841	0.026463
	36	0.202056	0.210574	0.127103	0.127676	0.083123	0.081523	0.077775	0.0807	0.080846	0.078211	0.08191	0.085608	0.167986	0.174924	0.106554	0.09918	0.07092	0.067035	0.070683	0.067161	0.075933	0.067685	0.068463	0.070984	0.103173	0.100926	0.066323	0.062432	0.045854	0.044276	0.041256	0.040135	0.043339	0.043134	0.044395	0.050349	0.036546	0.040978	0.030695	0.030163	0.024103	0.023488	0.023132	0.018482	0.024788	0.025978	0.0271	0.027334
	36.5	0.21074	0.217492	0.131078	0.132135	0.084956	0.083767	0.080473	0.080483	0.080812	0.078397	0.084074	0.087607	0.17255	0.181114	0.110296	0.10225	0.072008	0.067026	0.072715	0.06745	0.075947	0.068361	0.070817	0.071535	0.105602	0.106341	0.067031	0.06441	0.046489	0.044304	0.041273	0.040717	0.044224	0.043883	0.045718	0.051087	0.038566	0.042888	0.03101	0.030244	0.024303	0.023576	0.023791	0.018286	0.025252	0.025558	0.027656	0.02707
	37	0.215264	0.227763	0.132913	0.134916	0.086556	0.084571	0.081299	0.081985	0.082022	0.08135	0.084075	0.088029	0.17988	0.187471	0.113237	0.105594	0.074149	0.068405	0.074987	0.068742	0.078476	0.070932	0.07034	0.07271	0.111369	0.109869	0.068848	0.063893	0.04697	0.044476	0.041923	0.040786	0.043179	0.04363	0.046039	0.051282	0.03854	0.043065	0.03068	0.031504	0.024824	0.023654	0.023291	0.019452	0.025771	0.025677	0.02788	0.027267
	37.5	0.222421	0.232929	0.13699	0.137788	0.087381	0.086384	0.082898	0.085335	0.083724	0.082279	0.086309	0.090139	0.188194	0.194764	0.115347	0.108983	0.075114	0.070388	0.076928	0.069757	0.077909	0.071207	0.071265	0.073961	0.114779	0.118162	0.07074	0.065259	0.047948	0.045798	0.042778	0.041078	0.043842	0.044425	0.047056	0.052452	0.040143	0.04505	0.03148	0.03125	0.025133	0.024224	0.02397	0.019133	0.026871	0.026163	0.027796	0.027307
	38	0.226907	0.239243	0.138356	0.141305	0.08787	0.089059	0.083413	0.085292	0.084927	0.082526	0.08853	0.089787	0.196578	0.202815	0.119109	0.112425	0.077108	0.072352	0.07744	0.072793	0.080721	0.072609	0.07269	0.074918	0.12055	0.120469	0.072513	0.066863	0.048174	0.045682	0.042676	0.041505	0.043939	0.044258	0.04674	0.052699	0.041503	0.046041	0.032391	0.032759	0.025706	0.024451	0.024232	0.019452	0.026858	0.026719	0.028001	0.0275
	38.5	0.235578	0.245272	0.140464	0.144556	0.090571	0.08951	0.083361	0.086113	0.086019	0.085401	0.088665	0.091286	0.200379	0.20822	0.123654	0.113513	0.077598	0.07214	0.078649	0.071706	0.081664	0.073389	0.074788	0.074406	0.125979	0.126122	0.073933	0.067855	0.048841	0.047429	0.043591	0.042401	0.045758	0.045371	0.047456	0.054153	0.042517	0.048138	0.032317	0.032562	0.025417	0.024425	0.02485	0.019867	0.026177	0.026191	0.028372	0.027594
	39	0.239717	0.249404	0.145859	0.150001	0.092794	0.089655	0.087469	0.088769	0.086637	0.085158	0.091122	0.09375	0.205416	0.211018	0.125442	0.11774	0.078584	0.073604	0.07888	0.07365	0.080986	0.074014	0.074765	0.078415	0.130696	0.132009	0.075343	0.069603	0.050219	0.047892	0.044182	0.043417	0.045997	0.047258	0.048442	0.05395	0.043151	0.048151	0.031955	0.032481	0.025997	0.024765	0.024287	0.019433	0.026283	0.026527	0.028694	0.028137
	39.5	0.246799	0.260908	0.151748	0.149851	0.094035	0.093209	0.087566	0.089842	0.090275	0.087799	0.091642	0.095667	0.210911	0.219039	0.127682	0.119166	0.079905	0.075465	0.08055	0.074317	0.083796	0.074172	0.075899	0.078707	0.134732	0.137332	0.076863	0.071537	0.050788	0.049762	0.044744	0.044064	0.047091	0.04719	0.049496	0.054511	0.044269	0.050038	0.032672	0.032623	0.025337	0.024505	0.024436	0.020006	0.026804	0.026628	0.028473	0.028218
	40	0.254842	0.267897	0.150776	0.15432	0.09614	0.094236	0.088123	0.093021	0.088488	0.088154	0.092956	0.095932	0.21791	0.224584	0.132818	0.123343	0.080327	0.07492	0.08191	0.075918	0.08591	0.07656	0.074693	0.078844	0.14055	0.140323	0.079003	0.070608	0.05042	0.048619	0.04427	0.043876	0.047417	0.047164	0.049544	0.054043	0.045664	0.051044	0.033201	0.032489	0.026411	0.024675	0.024794	0.019716	0.027296	0.02707	0.028528	0.028901
	40.5	0.260318	0.271914	0.158203	0.158181	0.096165	0.094981	0.090694	0.093129	0.092153	0.089035	0.09413	0.098191	0.223326	0.232475	0.133512	0.126998	0.081869	0.078248	0.083093	0.07717	0.085837	0.076425	0.07755	0.08188	0.146006	0.145847	0.079475	0.072534	0.051509	0.050403	0.046053	0.044621	0.047177	0.047605	0.049569	0.055886	0.046268	0.052711	0.033297	0.033638	0.025897	0.024974	0.0251	0.019886	0.027067	0.027179	0.0288	0.027997
	41	0.267519	0.279459	0.162178	0.16053	0.097732	0.097238	0.090636	0.092237	0.093084	0.091202	0.096596	0.098567	0.233804	0.240362	0.139761	0.130305	0.083058	0.078867	0.083659	0.075798	0.087567	0.078374	0.079558	0.082631	0.150857	0.153295	0.081953	0.074318	0.052413	0.050538	0.045802	0.04472	0.049078	0.048769	0.050822	0.056586	0.048661	0.054037	0.034174	0.034729	0.026485	0.025562	0.025742	0.020606	0.027668	0.027356	0.02899	0.028713
	41.5	0.275564	0.289648	0.161677	0.165723	0.099662	0.097583	0.092875	0.095263	0.095796	0.091614	0.096432	0.097657	0.241448	0.246968	0.140512	0.1317	0.08618	0.079547	0.085333	0.079503	0.088369	0.078386	0.080297	0.084103	0.1572	0.158446	0.083232	0.075329	0.052059	0.052007	0.047395	0.045898	0.049145	0.048953	0.0511	0.056975	0.049614	0.055737	0.034908	0.035385	0.027053	0.025501	0.024958	0.020657	0.027619	0.027641	0.029564	0.029256
	42	0.279953	0.290771	0.167569	0.169364	0.101092	0.09991	0.0933	0.097693	0.095243	0.094932	0.097199	0.099892	0.244722	0.249085	0.141412	0.135959	0.085884	0.081318	0.088071	0.080811	0.089289	0.080817	0.078183	0.082637	0.162562	0.162932	0.084629	0.077892	0.053302	0.051801	0.047566	0.045796	0.049731	0.049439	0.051396	0.057588	0.051226	0.057108	0.036144	0.035882	0.026676	0.025537	0.025709	0.020662	0.027788	0.027608	0.029495	0.029401
	42.5	0.292017	0.303773	0.173848	0.171054	0.10318	0.102248	0.094257	0.099171	0.096733	0.093894	0.099441	0.102694	0.255453	0.258311	0.146071	0.138568	0.087639	0.080916	0.088715	0.080501	0.088768	0.080917	0.081076	0.083539	0.167291	0.169239	0.086196	0.079082	0.053986	0.052786	0.048004	0.046087	0.050152	0.049917	0.052841	0.05745	0.053271	0.058738	0.036379	0.035697	0.027593	0.025933	0.026117	0.020892	0.028778	0.028919	0.029149	0.029174
	43	0.294051	0.305723	0.173563	0.176814	0.103487	0.103979	0.09557	0.100444	0.097542	0.095393	0.098368	0.103434	0.260836	0.268103	0.154607	0.142163	0.088624	0.083316	0.089759	0.082803	0.093238	0.081006	0.082157	0.086123	0.17553	0.176342	0.08955	0.081041	0.054868	0.054914	0.048672	0.04659	0.050584	0.050702	0.052592	0.056804	0.054171	0.061009	0.036473	0.036311	0.027994	0.026219	0.026386	0.021189	0.028518	0.028672	0.030141	0.029867
	43.5	0.301077	0.31417	0.177218	0.181647	0.106386	0.103448	0.098693	0.10324	0.099172	0.096797	0.100098	0.106678	0.26739	0.270721	0.157215	0.14467	0.090096	0.084626	0.090225	0.083778	0.092292	0.084224	0.08295	0.084467	0.17991	0.181581	0.091009	0.082775	0.055566	0.053803	0.049186	0.048034	0.050911	0.050893	0.052371	0.059222	0.055763	0.061881	0.037426	0.037896	0.028005	0.027093	0.026247	0.021173	0.027782	0.028689	0.029534	0.030178
	44	0.308648	0.319858	0.180732	0.185569	0.106727	0.107596	0.099938	0.103222	0.101507	0.097946	0.102431	0.106613	0.273889	0.276022	0.156685	0.147681	0.092801	0.085736	0.092141	0.085331	0.093599	0.084126	0.08538	0.08601	0.185585	0.187843	0.090976	0.08279	0.056457	0.05588	0.049503	0.049461	0.053046	0.052003	0.054478	0.059542	0.057586	0.063597	0.037194	0.037814	0.02795	0.026815	0.026916	0.021867	0.028928	0.02891	0.029581	0.031156
	44.5	0.314266	0.326866	0.185468	0.186563	0.107881	0.108402	0.101327	0.101762	0.101965	0.100516	0.103874	0.107252	0.281264	0.283834	0.161283	0.149646	0.09231	0.085791	0.094592	0.086376	0.094294	0.086297	0.085796	0.087371	0.192329	0.193921	0.093953	0.086647	0.055784	0.054972	0.050355	0.048218	0.052299	0.052046	0.055249	0.061447	0.058216	0.0651	0.037831	0.037807	0.028237	0.027716	0.027384	0.022227	0.029585	0.02906	0.030599	0.030735
	45	0.322048	0.330773	0.187288	0.190841	0.109696	0.109308	0.102608	0.104608	0.103033	0.100264	0.104675	0.109641	0.289955	0.291956	0.16437	0.153888	0.092979	0.088876	0.095091	0.088284	0.095654	0.086219	0.086771	0.087511	0.198473	0.202512	0.094982	0.087155	0.057705	0.055793	0.048715	0.0489	0.052791	0.052809	0.055818	0.060077	0.059936	0.065415	0.038533	0.038974	0.028699	0.027231	0.026513	0.022145	0.029241	0.028724	0.030449	0.029985
	45.5	0.327054	0.338896	0.194125	0.1953	0.111916	0.109715	0.102872	0.104069	0.104238	0.103005	0.104427	0.1095	0.297024	0.298365	0.169149	0.158402	0.095387	0.088897	0.096097	0.087908	0.09644	0.088442	0.087474	0.088866	0.206854	0.209807	0.096885	0.089499	0.058921	0.057367	0.050875	0.049905	0.053406	0.05225	0.055584	0.060522	0.062768	0.068256	0.038391	0.038852	0.02925	0.027126	0.027106	0.021629	0.030081	0.029362	0.030835	0.030676
	46	0.335771	0.342736	0.195006	0.197477	0.114075	0.112102	0.104448	0.107565	0.105374	0.102229	0.104953	0.111076	0.302202	0.304685	0.170001	0.162431	0.096432	0.089804	0.096882	0.09018	0.097899	0.088793	0.087456	0.089054	0.213681	0.215161	0.099519	0.091091	0.057362	0.057174	0.051632	0.050037	0.054224	0.053592	0.05546	0.062077	0.064243	0.069721	0.040431	0.039743	0.029433	0.027903	0.027738	0.021831	0.030064	0.029631	0.030983	0.031282
	46.5	0.338085	0.349942	0.199906	0.203293	0.114447	0.111636	0.106149	0.108199	0.106797	0.104561	0.107845	0.112305	0.310115	0.308726	0.176195	0.166239	0.098134	0.089962	0.09799	0.090084	0.098975	0.089162	0.087918	0.092382	0.222498	0.22283	0.102821	0.093323	0.059752	0.059289	0.052413	0.050995	0.053837	0.054189	0.056156	0.062356	0.065783	0.071119	0.039685	0.039441	0.028999	0.027193	0.027886	0.022778	0.029944	0.029992	0.031252	0.031201
	47	0.345568	0.355704	0.204268	0.203394	0.117169	0.115672	0.1069	0.107061	0.108003	0.104661	0.110424	0.114979	0.317319	0.315035	0.176963	0.170523	0.099093	0.092942	0.099532	0.089127	0.097858	0.090249	0.089453	0.090955	0.229831	0.23071	0.103219	0.094361	0.060083	0.05906	0.052342	0.051831	0.053756	0.054825	0.056954	0.063828	0.066724	0.073293	0.040481	0.039606	0.029609	0.027725	0.027831	0.02264	0.02968	0.029458	0.031778	0.031583
	47.5	0.348375	0.359475	0.205832	0.20799	0.117942	0.116061	0.109233	0.111553	0.106541	0.106443	0.110499	0.113526	0.326323	0.323071	0.183505	0.170648	0.098169	0.092093	0.100346	0.093972	0.100517	0.089658	0.090679	0.093113	0.234538	0.238113	0.106375	0.096214	0.060928	0.05954	0.052464	0.052281	0.054622	0.054966	0.057573	0.064027	0.068133	0.074434	0.04088	0.041886	0.029595	0.028281	0.027751	0.022571	0.030105	0.030103	0.031855	0.031428
	48	0.355497	0.364545	0.208518	0.213627	0.117241	0.117948	0.10944	0.111808	0.108865	0.106601	0.110341	0.115117	0.331506	0.328277	0.185538	0.174887	0.099709	0.095481	0.102199	0.094629	0.102361	0.092475	0.091418	0.093625	0.244418	0.247139	0.109787	0.098253	0.061756	0.059481	0.054764	0.051889	0.055444	0.055765	0.056975	0.063571	0.069166	0.076959	0.042127	0.042396	0.029378	0.029213	0.028663	0.023097	0.031289	0.03031	0.031599	0.031767
	48.5	0.359546	0.363519	0.211871	0.215595	0.121373	0.119474	0.1119	0.113293	0.109943	0.107193	0.112103	0.116762	0.341017	0.335428	0.190534	0.179542	0.102953	0.096049	0.101959	0.093324	0.102164	0.093189	0.094178	0.094078	0.252993	0.253371	0.112341	0.103103	0.06228	0.061691	0.054563	0.053723	0.056787	0.057359	0.058543	0.063897	0.072056	0.078508	0.042302	0.04273	0.029379	0.028929	0.028248	0.022992	0.03034	0.031054	0.031897	0.032315
	49	0.357434	0.363464	0.216811	0.216063	0.122587	0.120565	0.112137	0.114399	0.111376	0.107686	0.112871	0.116984	0.346368	0.345855	0.19397	0.182566	0.102078	0.096079	0.103646	0.095933	0.104795	0.093176	0.092391	0.094991	0.257924	0.259112	0.112877	0.101445	0.062629	0.061034	0.055212	0.053216	0.056215	0.055758	0.059526	0.065437	0.072768	0.080859	0.042754	0.043298	0.029692	0.029578	0.028284	0.023108	0.030973	0.031188	0.032027	0.032189
	49.5	0.352702	0.360577	0.217099	0.21827	0.122547	0.122983	0.112468	0.11726	0.113875	0.108615	0.111775	0.11823	0.355254	0.351359	0.194405	0.188403	0.104863	0.096742	0.106095	0.096981	0.105179	0.094967	0.093814	0.095905	0.264637	0.268672	0.116479	0.104084	0.06319	0.063534	0.055019	0.053391	0.057671	0.0583	0.05889	0.065025	0.075439	0.082156	0.044807	0.045161	0.030977	0.028476	0.028372	0.023581	0.031469	0.031809	0.032331	0.032259
	50	0.351854	0.356181	0.221458	0.220325	0.124218	0.122634	0.113205	0.117093	0.114558	0.112264	0.114551	0.120059	0.357709	0.350159	0.198077	0.187582	0.107596	0.09767	0.106735	0.097824	0.106696	0.095262	0.095007	0.097246	0.269284	0.271862	0.119429	0.106532	0.062718	0.062308	0.054827	0.05485	0.057188	0.056342	0.059357	0.067175	0.077242	0.083642	0.045108	0.044373	0.030586	0.028919	0.028625	0.023607	0.031035	0.030894	0.032591	0.032387
	50.5	0.350771	0.354121	0.224279	0.225793	0.128947	0.126045	0.115238	0.119581	0.11435	0.111539	0.11571	0.119273	0.35915	0.354508	0.199025	0.192129	0.108277	0.099437	0.109497	0.098563	0.10758	0.097671	0.096735	0.098958	0.279171	0.280947	0.122325	0.109288	0.065122	0.063478	0.055102	0.054329	0.05749	0.057001	0.061096	0.066455	0.078608	0.085533	0.045157	0.045129	0.030872	0.028922	0.029538	0.02396	0.031849	0.031596	0.032357	0.032589
	51	0.343855	0.355277	0.229161	0.228522	0.127624	0.125414	0.115544	0.120509	0.116687	0.112125	0.117462	0.123723	0.362003	0.36098	0.205201	0.194999	0.107282	0.101252	0.109662	0.100228	0.107542	0.096545	0.096793	0.097144	0.283609	0.288692	0.125244	0.114428	0.064715	0.063748	0.055204	0.055596	0.058244	0.059013	0.060931	0.065788	0.079425	0.087934	0.04641	0.046527	0.029916	0.02949	0.028823	0.023637	0.031196	0.031859	0.032444	0.033346
	51.5	0.34236	0.352766	0.22702	0.230671	0.130815	0.126848	0.119082	0.122177	0.114802	0.113101	0.117561	0.123977	0.360526	0.364031	0.209863	0.200828	0.109703	0.101722	0.111573	0.102037	0.108669	0.098692	0.09694	0.09984	0.291995	0.294477	0.127574	0.115267	0.065457	0.06415	0.05765	0.056179	0.058705	0.059292	0.061	0.065256	0.081342	0.089082	0.048444	0.047628	0.031104	0.02956	0.03037	0.024219	0.03129	0.03125	0.03276	0.03276
	52	0.344544	0.347841	0.233418	0.235897	0.130283	0.130557	0.117786	0.123236	0.115573	0.116843	0.118614	0.123492	0.358382	0.361033	0.211346	0.204758	0.111052	0.103777	0.111273	0.10176	0.113133	0.10088	0.09898	0.099738	0.295492	0.295918	0.131582	0.118232	0.067084	0.065054	0.05611	0.055541	0.059695	0.058988	0.060512	0.066272	0.084452	0.092338	0.048929	0.048423	0.031479	0.029704	0.029789	0.024552	0.032611	0.032509	0.033006	0.032875
	52.5	0.345	0.35133	0.234109	0.240074	0.133619	0.132595	0.118923	0.125298	0.120113	0.116719	0.120422	0.123231	0.356783	0.360148	0.213572	0.205443	0.112136	0.103663	0.111502	0.101441	0.111046	0.099717	0.098286	0.099042	0.302567	0.307732	0.137408	0.121781	0.06674	0.065802	0.057095	0.05757	0.059775	0.059347	0.06187	0.06749	0.084929	0.094319	0.050474	0.04997	0.032164	0.029697	0.0303	0.024745	0.033375	0.032205	0.032993	0.033615
	53	0.342091	0.345702	0.236828	0.238135	0.132065	0.133882	0.123128	0.126562	0.119915	0.1166	0.121826	0.126323	0.349139	0.354488	0.217826	0.20939	0.111912	0.104323	0.114192	0.102983	0.11335	0.100955	0.098617	0.102039	0.308168	0.312507	0.140324	0.124289	0.068437	0.06736	0.058691	0.055485	0.059461	0.058759	0.061932	0.067869	0.086498	0.096872	0.049508	0.050272	0.031076	0.029984	0.030545	0.02506	0.032243	0.032053	0.033356	0.033119
	53.5	0.340914	0.346343	0.237925	0.245073	0.133094	0.134548	0.119823	0.125321	0.122606	0.11756	0.121243	0.126716	0.346753	0.347651	0.218758	0.211708	0.114682	0.103337	0.11483	0.104348	0.112748	0.101673	0.100769	0.100872	0.313277	0.317187	0.139179	0.128352	0.067444	0.067155	0.058708	0.057698	0.061333	0.060089	0.063917	0.067828	0.0873	0.098055	0.051044	0.051044	0.031504	0.03007	0.030169	0.024756	0.032378	0.032036	0.033677	0.034519
	54	0.340229	0.340996	0.241611	0.244029	0.135746	0.136212	0.122221	0.125868	0.121028	0.121678	0.124076	0.126138	0.34498	0.348466	0.22583	0.212464	0.117441	0.105748	0.115255	0.104151	0.114825	0.102173	0.101409	0.101118	0.317962	0.320118	0.14448	0.129263	0.069911	0.068082	0.057731	0.056912	0.061854	0.061513	0.064238	0.069914	0.090091	0.099236	0.053355	0.052546	0.031867	0.029988	0.030813	0.024181	0.032577	0.033332	0.033573	0.033432
	54.5	0.339831	0.3419	0.243731	0.247947	0.138251	0.137853	0.12168	0.130083	0.12337	0.122033	0.123129	0.129244	0.342631	0.347796	0.224439	0.214567	0.117016	0.106272	0.1164	0.104788	0.112892	0.101736	0.104371	0.104161	0.324469	0.324604	0.149839	0.133564	0.069349	0.067187	0.060264	0.059139	0.060861	0.061533	0.062746	0.069509	0.091503	0.100311	0.053778	0.053816	0.032383	0.030829	0.030757	0.025416	0.032743	0.032606	0.033498	0.034355
	55	0.334814	0.340899	0.244776	0.246232	0.140888	0.139033	0.125796	0.129373	0.123502	0.121462	0.123597	0.128899	0.338726	0.343339	0.228614	0.21916	0.117267	0.107692	0.116271	0.106909	0.114852	0.103187	0.102305	0.104396	0.323673	0.319616	0.151654	0.13483	0.070975	0.070215	0.059913	0.058834	0.061626	0.06084	0.064229	0.069293	0.093871	0.10272	0.054907	0.05389	0.032321	0.030837	0.031103	0.024902	0.032652	0.033205	0.033467	0.033807
	55.5	0.332122	0.339652	0.246207	0.250727	0.13945	0.141577	0.126267	0.130395	0.126163	0.119955	0.124456	0.129487	0.340671	0.341346	0.234189	0.222359	0.118177	0.107324	0.117569	0.107275	0.117461	0.105359	0.102024	0.105029	0.318493	0.316574	0.154723	0.142237	0.071283	0.068937	0.060889	0.058745	0.062793	0.06257	0.063735	0.069703	0.094259	0.104564	0.055031	0.05602	0.031644	0.030881	0.031363	0.02519	0.033475	0.033583	0.034168	0.034268
	56	0.333096	0.336378	0.249879	0.255571	0.139433	0.138909	0.125517	0.133526	0.124824	0.12519	0.125436	0.128703	0.341335	0.338899	0.235166	0.225558	0.119912	0.10885	0.117463	0.10956	0.118318	0.106796	0.1028	0.1054	0.311495	0.314237	0.15816	0.145234	0.072307	0.068883	0.060169	0.058934	0.062338	0.063328	0.064582	0.069703	0.096356	0.106289	0.056996	0.057189	0.032739	0.031211	0.031194	0.025946	0.033405	0.033251	0.03416	0.034673
	56.5	0.3306	0.335863	0.254792	0.256366	0.137536	0.139694	0.126444	0.133331	0.128576	0.125813	0.128742	0.131177	0.334375	0.335674	0.235374	0.224974	0.119509	0.110534	0.119808	0.111229	0.119118	0.107559	0.105621	0.10731	0.309317	0.309689	0.162858	0.14626	0.072207	0.071401	0.061171	0.05788	0.063377	0.062587	0.065038	0.071395	0.097286	0.107187	0.056619	0.056247	0.032543	0.030167	0.03124	0.025332	0.033179	0.032588	0.033859	0.033974
	57	0.331418	0.336111	0.259088	0.257538	0.142602	0.145287	0.129941	0.134666	0.128161	0.125322	0.128426	0.133812	0.3311	0.335452	0.237465	0.231623	0.121403	0.109211	0.121735	0.109146	0.11975	0.107177	0.104684	0.107178	0.305837	0.307727	0.165695	0.149645	0.073144	0.070489	0.059273	0.059501	0.062884	0.062974	0.065523	0.072036	0.099914	0.109107	0.058425	0.05742	0.032598	0.030914	0.031161	0.025635	0.032642	0.033211	0.034273	0.035062
	57.5	0.330993	0.333841	0.257433	0.261728	0.145477	0.143466	0.129535	0.136973	0.127246	0.127373	0.128425	0.135043	0.331004	0.333489	0.241737	0.233784	0.122496	0.111037	0.122729	0.111238	0.119764	0.108172	0.106437	0.105741	0.30377	0.305913	0.167617	0.152344	0.072203	0.069962	0.061319	0.059941	0.063953	0.062295	0.066193	0.072174	0.101916	0.109865	0.058562	0.05945	0.032474	0.031733	0.031357	0.025645	0.034131	0.033399	0.034684	0.034661
	58	0.327297	0.332942	0.258407	0.263196	0.145177	0.14175	0.130309	0.137228	0.130372	0.12771	0.128691	0.13401	0.332285	0.331076	0.243432	0.238392	0.124306	0.11178	0.124531	0.113298	0.124304	0.11	0.106734	0.106667	0.300076	0.299897	0.170753	0.154894	0.073337	0.069939	0.061992	0.060695	0.063156	0.06323	0.066264	0.071413	0.102879	0.112525	0.060244	0.060831	0.032719	0.032416	0.031121	0.026047	0.034286	0.034076	0.036058	0.035782
	58.5	0.326421	0.331978	0.260161	0.26501	0.14815	0.14834	0.12997	0.137354	0.130796	0.128522	0.128515	0.135617	0.325721	0.325903	0.244057	0.235111	0.123488	0.112233	0.122276	0.112808	0.121845	0.111547	0.107698	0.107933	0.298121	0.296935	0.17442	0.158575	0.073433	0.072321	0.061914	0.060178	0.064697	0.064049	0.065338	0.072964	0.105134	0.113889	0.061898	0.06088	0.033212	0.03136	0.031966	0.025996	0.034528	0.034343	0.034564	0.035047
	59	0.322079	0.335544	0.265522	0.263804	0.147183	0.146858	0.133669	0.139011	0.130602	0.128294	0.128445	0.134003	0.325077	0.325458	0.247789	0.236901	0.125113	0.111256	0.125083	0.11676	0.122828	0.109122	0.108056	0.110127	0.295054	0.295232	0.176558	0.161846	0.07363	0.073622	0.062194	0.059501	0.064491	0.064682	0.064891	0.073742	0.106093	0.117183	0.062135	0.061953	0.033189	0.032497	0.031762	0.026992	0.034488	0.03336	0.034941	0.035854
	59.5	0.319526	0.328591	0.257886	0.264947	0.150069	0.14795	0.134754	0.139578	0.130696	0.129653	0.130828	0.133929	0.318593	0.321202	0.248324	0.239726	0.125722	0.113534	0.12399	0.115546	0.123537	0.112482	0.108289	0.110662	0.289059	0.292808	0.178324	0.164472	0.073903	0.073123	0.062849	0.062017	0.064305	0.064091	0.067937	0.074617	0.107963	0.115831	0.063359	0.063133	0.033247	0.031773	0.031187	0.025855	0.034918	0.034523	0.035251	0.036212
	60	0.318398	0.327251	0.263012	0.263481	0.150046	0.149187	0.134221	0.139543	0.130514	0.130097	0.13152	0.137094	0.321127	0.322258	0.250821	0.241947	0.127945	0.113899	0.128249	0.117426	0.125771	0.112485	0.110366	0.109768	0.290764	0.288617	0.180671	0.166375	0.075324	0.07285	0.063117	0.061173	0.065392	0.065007	0.066742	0.072289	0.108235	0.118249	0.064814	0.064345	0.033131	0.032172	0.032627	0.02647	0.034361	0.034262	0.035051	0.03576
	60.5	0.317828	0.327634	0.264547	0.265875	0.153051	0.153108	0.135108	0.142528	0.133894	0.131804	0.133832	0.138412	0.324316	0.320973	0.252693	0.242457	0.126583	0.114584	0.126699	0.118106	0.128133	0.114306	0.107815	0.112239	0.285119	0.284793	0.18653	0.170654	0.076006	0.074427	0.063984	0.061929	0.06625	0.065676	0.067402	0.072581	0.111111	0.121643	0.065228	0.06575	0.033717	0.032456	0.032284	0.026505	0.035048	0.035232	0.035173	0.035788
	61	0.317699	0.3236	0.263965	0.264813	0.151969	0.152883	0.139038	0.142522	0.136396	0.129335	0.13484	0.139099	0.316491	0.315984	0.251411	0.245256	0.128774	0.113809	0.127589	0.11672	0.128281	0.111888	0.109398	0.113626	0.27941	0.281962	0.190098	0.173385	0.076906	0.075129	0.063334	0.060776	0.06642	0.06477	0.066745	0.074023	0.111199	0.121803	0.066421	0.065694	0.032915	0.032404	0.032894	0.026359	0.035503	0.034958	0.035854	0.036982
	61.5	0.313531	0.321482	0.267518	0.269883	0.149578	0.157328	0.137693	0.143481	0.136432	0.133228	0.135733	0.138435	0.317296	0.314332	0.255276	0.246557	0.126843	0.114541	0.128191	0.119791	0.130752	0.114478	0.110877	0.110528	0.277314	0.279439	0.189603	0.174762	0.077255	0.077104	0.064322	0.062724	0.065676	0.067667	0.067858	0.075357	0.112996	0.123573	0.066861	0.066047	0.033957	0.032856	0.032679	0.027087	0.035248	0.035458	0.035666	0.036736
	62	0.314418	0.324258	0.267121	0.27145	0.153171	0.154776	0.142884	0.145248	0.136326	0.131885	0.137612	0.13974	0.315295	0.315345	0.253428	0.246843	0.12992	0.115582	0.1307	0.120728	0.127984	0.115034	0.112325	0.112257	0.27726	0.278536	0.194309	0.177585	0.077033	0.076481	0.065569	0.062763	0.066815	0.067169	0.068925	0.075208	0.115089	0.125076	0.067487	0.067917	0.034119	0.032721	0.032969	0.026261	0.035115	0.035861	0.035772	0.037585
	62.5	0.310602	0.317389	0.271162	0.270606	0.154811	0.155215	0.13822	0.145617	0.136933	0.133521	0.135993	0.139902	0.311202	0.314842	0.260485	0.249879	0.128783	0.115796	0.133364	0.121154	0.129319	0.114984	0.112181	0.111418	0.276797	0.276299	0.195994	0.182011	0.077517	0.076832	0.06467	0.062626	0.066413	0.067113	0.067806	0.076044	0.116626	0.128662	0.068385	0.068584	0.033692	0.032469	0.033912	0.02672	0.035815	0.035049	0.035783	0.035597
	63	0.307793	0.318546	0.271841	0.271231	0.157363	0.156888	0.138826	0.147032	0.136789	0.133392	0.132383	0.141972	0.309764	0.310904	0.258847	0.251561	0.130029	0.118208	0.131035	0.122609	0.130056	0.115374	0.113649	0.113745	0.272031	0.2698	0.19922	0.185757	0.076633	0.077043	0.064209	0.062825	0.067162	0.067831	0.068335	0.071711	0.117577	0.129664	0.069154	0.068816	0.033663	0.031963	0.03386	0.026149	0.035942	0.035459	0.035556	0.037244
	63.5	0.309638	0.317339	0.273904	0.279008	0.156467	0.158143	0.140299	0.146208	0.13826	0.135054	0.135889	0.142264	0.310835	0.309907	0.262669	0.255889	0.130236	0.1179	0.132995	0.119704	0.130922	0.116215	0.113503	0.113872	0.268949	0.272744	0.199073	0.188972	0.078392	0.078431	0.065295	0.062386	0.067963	0.066862	0.068838	0.074178	0.119545	0.131375	0.071413	0.069723	0.034015	0.032824	0.032884	0.026855	0.035925	0.03565	0.03646	0.036112
	64	0.30567	0.315712	0.267942	0.279979	0.156398	0.159307	0.141064	0.148511	0.140737	0.136502	0.136724	0.142125	0.308431	0.308651	0.260479	0.254677	0.129756	0.115717	0.133267	0.122246	0.131342	0.115628	0.113589	0.113462	0.270859	0.266226	0.202828	0.187588	0.078318	0.078063	0.065703	0.064411	0.06767	0.068719	0.068908	0.076546	0.119914	0.132292	0.070692	0.070289	0.033976	0.031966	0.033329	0.027364	0.036237	0.03599	0.036413	0.037253
	64.5	0.301022	0.312893	0.275489	0.281978	0.15859	0.158995	0.142784	0.150172	0.138708	0.136031	0.137431	0.144411	0.303712	0.303078	0.260423	0.253084	0.131185	0.118788	0.133745	0.123297	0.13287	0.116781	0.115678	0.114804	0.267615	0.265265	0.208329	0.193725	0.079168	0.079375	0.066946	0.062959	0.067973	0.067698	0.068711	0.076879	0.123657	0.132481	0.072424	0.070715	0.033723	0.032373	0.034279	0.027286	0.035829	0.035894	0.03669	0.037648
	65	0.305674	0.309926	0.27451	0.275264	0.154593	0.160867	0.143418	0.150021	0.139112	0.135003	0.138656	0.142997	0.301952	0.303706	0.263897	0.25485	0.131909	0.118349	0.133334	0.123525	0.132749	0.119316	0.116181	0.114087	0.263168	0.265432	0.209494	0.193723	0.080036	0.079019	0.066845	0.064776	0.069992	0.068081	0.070191	0.076494	0.123646	0.136664	0.073593	0.072739	0.034524	0.033961	0.034954	0.02794	0.0358	0.036232	0.035547	0.038082
	65.5	0.304793	0.308082	0.270875	0.277785	0.157933	0.161798	0.142367	0.152674	0.140984	0.136082	0.138962	0.144656	0.302631	0.303288	0.265719	0.258038	0.132812	0.116702	0.133058	0.12426	0.135911	0.119434	0.115453	0.116139	0.260406	0.260596	0.212141	0.197708	0.081496	0.077711	0.06665	0.064129	0.067834	0.069045	0.070054	0.076802	0.126226	0.139723	0.076101	0.073013	0.035461	0.033248	0.034159	0.028323	0.036723	0.036289	0.03675	0.038015
	66	0.300828	0.306655	0.274585	0.281065	0.161522	0.159784	0.142377	0.148249	0.140059	0.138716	0.138148	0.144373	0.301903	0.301655	0.265772	0.259097	0.132631	0.119823	0.135152	0.126728	0.133619	0.11943	0.114632	0.11537	0.259758	0.259706	0.209988	0.200752	0.080116	0.078954	0.066658	0.063926	0.068543	0.068703	0.070115	0.076616	0.127638	0.139023	0.075406	0.073337	0.034438	0.032857	0.034516	0.02752	0.036688	0.035776	0.035683	0.038161
	66.5	0.298267	0.306755	0.280742	0.286315	0.159756	0.160545	0.143756	0.14968	0.140524	0.137849	0.139417	0.143533	0.296414	0.300009	0.263647	0.260118	0.132883	0.120445	0.136809	0.126075	0.135478	0.122358	0.114429	0.116001	0.260191	0.257528	0.211737	0.199019	0.080775	0.079407	0.066939	0.065337	0.069737	0.069325	0.070844	0.078278	0.128266	0.139384	0.076098	0.074702	0.035282	0.033302	0.034366	0.027589	0.036219	0.036352	0.036955	0.03876
	67	0.294014	0.304326	0.277842	0.276798	0.158122	0.161544	0.141157	0.151916	0.139322	0.138204	0.138213	0.146065	0.299391	0.300218	0.267907	0.259728	0.133466	0.12206	0.136847	0.126792	0.1362	0.119726	0.116331	0.117304	0.257633	0.252772	0.212446	0.199855	0.081104	0.07884	0.066775	0.06625	0.069042	0.068278	0.071154	0.077395	0.129827	0.14463	0.077214	0.074411	0.035289	0.033258	0.03429	0.027516	0.035793	0.036524	0.036697	0.037483
	67.5	0.293473	0.302555	0.27706	0.278042	0.155705	0.160411	0.143497	0.151561	0.1412	0.139459	0.13959	0.145596	0.293669	0.292501	0.27027	0.263173	0.135949	0.123138	0.136664	0.129556	0.136995	0.122447	0.116767	0.116856	0.252806	0.251886	0.215184	0.204459	0.08155	0.080429	0.067335	0.066189	0.069188	0.068965	0.07081	0.077167	0.13219	0.144083	0.078772	0.076277	0.035605	0.033356	0.034557	0.028045	0.036477	0.036832	0.037612	0.037681
	68	0.29389	0.297425	0.266809	0.276636	0.156954	0.161932	0.145267	0.152155	0.142109	0.137623	0.139957	0.145347	0.295618	0.296916	0.270242	0.264343	0.137745	0.121725	0.137903	0.125902	0.138597	0.121973	0.117746	0.117669	0.251933	0.250139	0.217795	0.203976	0.081594	0.081546	0.067657	0.06506	0.069388	0.069835	0.071498	0.077108	0.135131	0.147178	0.079986	0.077923	0.035838	0.033789	0.035266	0.027855	0.036658	0.036282	0.037685	0.038721
	68.5	0.296758	0.301855	0.274215	0.27834	0.159498	0.164401	0.147839	0.154398	0.142286	0.138566	0.140513	0.147416	0.292837	0.293584	0.27468	0.263983	0.138677	0.122051	0.135202	0.128142	0.135828	0.122693	0.121585	0.118268	0.255149	0.250163	0.219925	0.207233	0.081669	0.081556	0.067544	0.065591	0.068793	0.068853	0.070466	0.077344	0.134551	0.147746	0.08083	0.077874	0.034964	0.033553	0.034557	0.027538	0.036871	0.036711	0.037207	0.037296
	69	0.288879	0.298118	0.272195	0.271021	0.161634	0.165745	0.146683	0.152753	0.141473	0.141461	0.139458	0.147485	0.291742	0.291952	0.276481	0.267455	0.138956	0.127039	0.137838	0.129484	0.137041	0.123876	0.118907	0.119452	0.251827	0.244794	0.215509	0.206558	0.081797	0.081573	0.067559	0.06564	0.068519	0.069251	0.070619	0.076802	0.136418	0.149954	0.082998	0.078769	0.034569	0.034161	0.035	0.028384	0.037433	0.037703	0.038063	0.038789
	69.5	0.291112	0.297243	0.260227	0.268817	0.163694	0.161709	0.147632	0.153312	0.14212	0.14067	0.142503	0.149059	0.287278	0.292061	0.272733	0.264606	0.140259	0.125179	0.136949	0.129054	0.140152	0.125328	0.118388	0.119436	0.248491	0.246901	0.222297	0.208762	0.081712	0.080846	0.06923	0.066531	0.069558	0.070321	0.071599	0.077789	0.139057	0.151305	0.084351	0.07916	0.035853	0.034359	0.035519	0.028112	0.037275	0.03749	0.037563	0.037145
	70	0.289464	0.291766	0.259076	0.260365	0.160189	0.162284	0.148038	0.155793	0.144679	0.139865	0.143686	0.149676	0.284487	0.288945	0.278209	0.267829	0.13779	0.125805	0.139189	0.129029	0.137626	0.124984	0.121428	0.120459	0.24979	0.246995	0.221792	0.21003	0.081302	0.082377	0.069126	0.065959	0.071849	0.07089	0.07133	0.078646	0.140157	0.152863	0.083926	0.079471	0.03506	0.034077	0.035483	0.028454	0.037508	0.03801	0.038583	0.039199
	70.5	0.282354	0.29457	0.258437	0.26492	0.162756	0.166908	0.146862	0.15489	0.144875	0.141772	0.144127	0.147594	0.28737	0.290358	0.276856	0.269944	0.139096	0.125907	0.137962	0.130821	0.136522	0.12326	0.121223	0.117842	0.248174	0.244229	0.224794	0.211236	0.08342	0.082677	0.068967	0.06583	0.068793	0.069702	0.07236	0.078081	0.14284	0.152569	0.084115	0.08141	0.034519	0.034553	0.035637	0.027979	0.037502	0.037734	0.038635	0.039037
	71	0.285553	0.287194	0.250489	0.25863	0.160141	0.164015	0.146593	0.155135	0.144878	0.141448	0.14395	0.149875	0.285987	0.28862	0.27733	0.271866	0.141771	0.126554	0.139412	0.132174	0.138306	0.123936	0.122076	0.12095	0.243024	0.242044	0.222522	0.21354	0.084014	0.08322	0.069107	0.066938	0.068781	0.071904	0.071527	0.07847	0.144251	0.156764	0.084957	0.080995	0.035438	0.033611	0.035627	0.028143	0.03727	0.036757	0.037017	0.038365
	71.5	0.284006	0.291285	0.257239	0.260931	0.164795	0.166259	0.146531	0.154891	0.142622	0.140543	0.14093	0.149741	0.283119	0.285978	0.276642	0.271541	0.139896	0.12768	0.141175	0.131335	0.137159	0.124863	0.121349	0.119878	0.243502	0.242943	0.22495	0.213784	0.084593	0.084412	0.068337	0.066311	0.07088	0.072349	0.073335	0.078714	0.141782	0.156881	0.086234	0.082325	0.0358	0.033321	0.035836	0.027978	0.036507	0.037307	0.038275	0.038253
[truncated: 24 more columns]

## Sheet: Fig.5
		Data_Fig. 5B, 5C, 5E, 5F
		Sample		OD700nm 48 h			GFP% 48 h			RFP% 48 h			BFP% 48 h
				repl.1	repl.2	repl.3	repl.1	repl.2	repl.3	repl.1	repl.2	repl.3	repl.1	repl.2	repl.3
		AKH_III
			em_0	0.534	0.542	0.52	0.197	0.196	0.202	0.706	0.708	0.703	0.097	0.097	0.095
		ade	2.5	0.522	0.505	0.518	0.166	0.172	0.174	0.739	0.73	0.726	0.095	0.098	0.1
			5	0.52	0.519	0.529	0.129	0.131	0.127	0.792	0.79	0.8	0.078	0.079	0.073
			10	0.522	0.526	0.527	0.108	0.113	0.115	0.833	0.818	0.821	0.059	0.07	0.064
		lys	12.5	0.499	0.49	0.486	0.176	0.196	0.196	0.465	0.454	0.444	0.359	0.35	0.36
			25	0.496	0.492	0.473	0.203	0.203	0.214	0.114	0.109	0.098	0.683	0.688	0.687
			50	0.498	0.499	0.511	0.12	0.121	0.12	0.045	0.042	0.041	0.835	0.836	0.838
		his	10	0.505	0.513	0.514	0.324	0.334	0.361	0.587	0.575	0.551	0.089	0.091	0.088
			20	0.513	0.513	0.52	0.246	0.259	0.273	0.65	0.642	0.621	0.104	0.099	0.106
			40	0.51	0.502	0.516	0.208	0.221	0.225	0.683	0.679	0.675	0.109	0.1	0.1
		AKW_VI
			em_0	0.523	0.543	0.535	0.187	0.198	0.208	0.391	0.388	0.377	0.422	0.414	0.415
		ade	2.5	0.566	0.572	0.582	0.27	0.257	0.264	0.411	0.41	0.406	0.32	0.333	0.33
			5	0.623	0.615	0.632	0.253	0.252	0.257	0.399	0.406	0.381	0.348	0.342	0.362
			10	0.664	0.654	0.681	0.308	0.311	0.302	0.348	0.34	0.345	0.343	0.349	0.353
		lys	12.5	0.486	0.503	0.505	0.216	0.222	0.224	0.288	0.269	0.263	0.496	0.509	0.513
			25	0.521	0.532	0.537	0.245	0.253	0.257	0.211	0.207	0.203	0.544	0.539	0.54
			50	0.644	0.641	0.666	0.267	0.269	0.27	0.172	0.173	0.174	0.561	0.558	0.555
		trp	10	0.66	0.669	0.692	0.123	0.13	0.137	0.767	0.761	0.742	0.11	0.109	0.121
			20	0.658	0.657	0.675	0.134	0.137	0.134	0.748	0.742	0.738	0.118	0.121	0.128
			40	0.662	0.659	0.655	0.135	0.153	0.138	0.737	0.704	0.727	0.128	0.143	0.136
		Data_Fig. 5G OD values for AKW_VI under different intial OD values.
			OD700nm													GOD													BOD													ROD
		Time (h)	OD700nm 0.067			OD700nm 0.078			OD700nm 0.102			OD700nm 0.148				OD700nm 0.067			OD700nm 0.078			OD700nm 0.102			OD700nm 0.148				OD700nm 0.067			OD700nm 0.078			OD700nm 0.102			OD700nm 0.148				OD700nm 0.067			OD700nm 0.078			OD700nm 0.102
			repl.1	repl.2	repl.3	repl.1	repl.2	repl.3	repl.1	repl.2	repl.3	repl.1	repl.2	repl.3		repl.1	repl.2	repl.3	repl.1	repl.2	repl.3	repl.1	repl.2	repl.3	repl.1	repl.2	repl.3		repl.1	repl.2	repl.3	repl.1	repl.2	repl.3	repl.1	repl.2	repl.3	repl.1	repl.2	repl.3		repl.1	repl.2	repl.3	repl.1	repl.2	repl.3	repl.1	repl.2
		0	0.033567	0.036867	0.035767	0.086967	0.086667	0.084467	0.183167	0.186167	0.195067	0.388967	0.374467	0.379567		0.00722	0.007907	0.0044	0.027192	0.023273	0.02484	0.063912	0.060238	0.071902	0.150563	0.123199	0.13524		0.02134	0.023523	0.02725	0.040446	0.046919	0.041788	0.070858	0.076945	0.074344	0.128809	0.156658	0.133265		0.005007	0.005436	0.004117	0.019329	0.016474	0.017838	0.048396	0.048983
		0.5	0.036667	0.040567	0.040767	0.096467	0.096467	0.097367	0.203767	0.206267	0.215167	0.449967	0.434067	0.436967		0.008564	0.009489	0.005728	0.030763	0.027374	0.029554	0.072787	0.069565	0.081784	0.173772	0.144838	0.157375		0.022782	0.024697	0.029826	0.04414	0.05022	0.046886	0.078303	0.083772	0.079171	0.15104	0.178857	0.152549		0.005321	0.006381	0.005212	0.021564	0.018872	0.020926	0.052676	0.05293
		1	0.038633	0.042433	0.043233	0.099633	0.101833	0.100433	0.210533	0.225133	0.231133	0.455333	0.453433	0.453933		0.009406	0.010855	0.006561	0.033215	0.029531	0.031737	0.075386	0.077344	0.087442	0.174976	0.151607	0.163053		0.023093	0.024879	0.031079	0.043956	0.051666	0.046274	0.080031	0.089714	0.084659	0.150372	0.183373	0.156718		0.006134	0.006699	0.005593	0.022462	0.020637	0.022422	0.055116	0.058076
		1.5	0.039333	0.043733	0.044033	0.103233	0.102933	0.101333	0.228033	0.238433	0.244533	0.461533	0.449233	0.448833		0.00954	0.010775	0.006624	0.034453	0.030648	0.032138	0.081562	0.080864	0.091778	0.176352	0.150712	0.161972		0.023609	0.025598	0.031737	0.046045	0.052731	0.046978	0.087214	0.095538	0.090303	0.154553	0.182792	0.153233		0.006184	0.00736	0.005673	0.022735	0.019554	0.022217	0.059258	0.062031
		2	0.039833	0.044533	0.043533	0.103033	0.104433	0.101833	0.234133	0.244733	0.254533	0.460933	0.451333	0.448733		0.010083	0.011054	0.006846	0.034206	0.031319	0.032734	0.084384	0.083593	0.095086	0.177289	0.151483	0.165482		0.024038	0.026487	0.031263	0.04659	0.053968	0.048236	0.088668	0.098169	0.094652	0.152471	0.18286	0.152321		0.005712	0.006993	0.005424	0.022237	0.019146	0.020863	0.061081	0.062971
		2.5	0.0404	0.0443	0.0456	0.1088	0.1084	0.1073	0.2376	0.2444	0.2477	0.4687	0.4568	0.454		0.009977	0.011566	0.007198	0.036008	0.03236	0.034431	0.08609	0.084655	0.091436	0.177974	0.153953	0.167349		0.024588	0.026012	0.032432	0.048619	0.055624	0.050049	0.090249	0.096253	0.093374	0.156814	0.183876	0.154042		0.005835	0.006722	0.00597	0.024173	0.020417	0.02282	0.061261	0.063492
		3	0.041933	0.045233	0.045033	0.110533	0.112133	0.110733	0.237733	0.244733	0.246633	0.469333	0.460033	0.457333		0.011289	0.011708	0.007575	0.036679	0.034014	0.036058	0.084967	0.083871	0.092146	0.179718	0.157667	0.16661		0.024593	0.026675	0.031886	0.049627	0.056338	0.050913	0.089732	0.096971	0.090563	0.155676	0.18065	0.153537		0.006051	0.00685	0.005572	0.024227	0.021781	0.023763	0.063034	0.063891
		3.5	0.042567	0.045867	0.047167	0.114067	0.115467	0.116267	0.239167	0.244067	0.250567	0.474967	0.467367	0.461167		0.011441	0.012866	0.008488	0.039968	0.035953	0.039337	0.088178	0.085299	0.096353	0.186246	0.163014	0.174306		0.025098	0.026466	0.03298	0.049807	0.058123	0.05297	0.089926	0.096805	0.092264	0.155227	0.183224	0.152327		0.006028	0.006535	0.005698	0.024292	0.021391	0.02396	0.061062	0.061963
		4	0.043733	0.047033	0.046533	0.116733	0.117933	0.117733	0.240533	0.247633	0.251833	0.481833	0.473433	0.467133		0.011867	0.012699	0.008093	0.040222	0.036737	0.039659	0.088545	0.087124	0.096107	0.187919	0.163585	0.174807		0.025652	0.027438	0.032775	0.051517	0.058588	0.053354	0.089578	0.096502	0.091655	0.155942	0.185744	0.154398		0.006215	0.006897	0.005665	0.024994	0.022608	0.02472	0.06241	0.064007
		4.5	0.0458	0.0494	0.0488	0.1165	0.1187	0.1205	0.2435	0.2491	0.2584	0.488	0.4828	0.4752		0.012035	0.013119	0.008606	0.040821	0.037017	0.040709	0.090548	0.08913	0.099432	0.19107	0.170178	0.17824		0.02712	0.028838	0.034111	0.050861	0.058855	0.054436	0.090315	0.095685	0.093729	0.156773	0.185385	0.158955		0.006645	0.007444	0.006084	0.024818	0.022829	0.025355	0.062637	0.064285
		5	0.046467	0.050667	0.050867	0.121967	0.123667	0.123267	0.252867	0.253967	0.257667	0.501567	0.492367	0.483267		0.012793	0.014275	0.009358	0.043036	0.039304	0.042782	0.094876	0.091084	0.100385	0.199022	0.173134	0.183305		0.027355	0.028977	0.035249	0.052973	0.060785	0.054933	0.092425	0.098251	0.092766	0.158008	0.188022	0.15696		0.006319	0.007414	0.00626	0.025958	0.023578	0.025552	0.065566	0.064632
		5.5	0.046567	0.052067	0.051667	0.120167	0.125667	0.123667	0.252067	0.256267	0.260367	0.509667	0.499867	0.485467		0.013127	0.015135	0.009881	0.043564	0.041	0.043438	0.096216	0.092772	0.1014	0.204454	0.181746	0.186827		0.0272	0.029768	0.035651	0.051299	0.06136	0.055792	0.092376	0.09801	0.09424	0.161715	0.188669	0.156777		0.006239	0.007164	0.006134	0.025303	0.023306	0.024437	0.063475	0.065484
		6	0.0483	0.0526	0.0533	0.1256	0.1272	0.1258	0.2555	0.2617	0.2641	0.5182	0.5107	0.4935		0.013923	0.01534	0.010254	0.045381	0.040764	0.043941	0.096488	0.095704	0.103396	0.209424	0.18455	0.190539		0.027519	0.029536	0.036315	0.053495	0.062373	0.056009	0.093065	0.098454	0.094425	0.161131	0.191869	0.15564		0.006859	0.007724	0.006731	0.026724	0.024063	0.025849	0.065947	0.067542
		6.5	0.047967	0.054167	0.055367	0.127567	0.128667	0.126667	0.258067	0.263167	0.265367	0.531167	0.527367	0.503767		0.013974	0.016037	0.010543	0.046015	0.041803	0.045153	0.098976	0.097801	0.104613	0.216111	0.194994	0.195378		0.027514	0.030235	0.038113	0.054478	0.062129	0.055536	0.092131	0.098405	0.093303	0.163117	0.1926	0.161474		0.006479	0.007895	0.006711	0.027074	0.024734	0.025977	0.066959	0.066961
		7	0.0479	0.0535	0.0568	0.1284	0.1311	0.1288	0.2647	0.2661	0.2697	0.5432	0.5292	0.5126		0.014154	0.016409	0.011472	0.047359	0.043839	0.046598	0.102527	0.100367	0.107643	0.222993	0.195797	0.201832		0.027097	0.029313	0.038324	0.053411	0.062452	0.054824	0.092401	0.096918	0.092531	0.164439	0.192738	0.158155		0.006649	0.007778	0.007004	0.02763	0.024809	0.027378	0.069772	0.068814
		7.5	0.049333	0.056533	0.056933	0.132533	0.132033	0.133233	0.274933	0.276533	0.280833	0.551033	0.541033	0.521533		0.014895	0.017094	0.011604	0.049089	0.044127	0.047968	0.106127	0.103131	0.110852	0.226747	0.201167	0.204836		0.027464	0.031005	0.038131	0.054589	0.062201	0.057494	0.097007	0.101893	0.097767	0.165084	0.195838	0.159921		0.006974	0.008434	0.007198	0.028855	0.025706	0.027772	0.0718	0.07151
		8	0.050667	0.055667	0.056567	0.134167	0.130367	0.130067	0.273167	0.275667	0.277767	0.555167	0.546167	0.529867		0.015317	0.017123	0.011607	0.049686	0.043607	0.046673	0.106105	0.102598	0.111145	0.229353	0.203665	0.207417		0.028297	0.030174	0.037755	0.055257	0.061225	0.055957	0.094939	0.09951	0.09524	0.163578	0.193457	0.161811		0.007053	0.00837	0.007205	0.029224	0.025535	0.027437	0.072123	0.073558
		8.5	0.052233	0.057833	0.057233	0.137833	0.132333	0.132333	0.277533	0.280533	0.283833	0.563533	0.553233	0.537233		0.01609	0.017877	0.012268	0.051087	0.044421	0.047948	0.107461	0.106604	0.113606	0.234253	0.207935	0.212377		0.028575	0.031416	0.037613	0.056582	0.061449	0.055688	0.095958	0.099398	0.0953	0.163723	0.195742	0.162387		0.007568	0.008541	0.007353	0.030164	0.026464	0.028697	0.074114	0.074532
		9	0.0525	0.0561	0.0596	0.1362	0.1351	0.1351	0.281	0.2878	0.2852	0.5767	0.5656	0.5484		0.016563	0.017788	0.013014	0.050992	0.045765	0.048839	0.108613	0.10898	0.115846	0.2393	0.214265	0.219521		0.028584	0.029997	0.038912	0.055096	0.061658	0.056813	0.096481	0.101263	0.094594	0.1685	0.196458	0.162532		0.007353	0.008315	0.007674	0.030112	0.027676	0.029447	0.075906	0.077556
		9.5	0.051233	0.057033	0.062533	0.136733	0.137733	0.141733	0.283433	0.287833	0.292433	0.582933	0.573333	0.551633		0.016343	0.018098	0.01358	0.051229	0.046776	0.052245	0.110727	0.108692	0.117761	0.240792	0.215287	0.217781		0.027446	0.029939	0.040717	0.054246	0.062013	0.057745	0.095413	0.100364	0.095351	0.168081	0.197974	0.164955		0.007444	0.008996	0.008236	0.031259	0.028945	0.031743	0.077293	0.078777
		10	0.053433	0.057233	0.060933	0.137633	0.138733	0.137333	0.290333	0.290633	0.297933	0.592333	0.581633	0.558333		0.017058	0.018838	0.014045	0.051536	0.047533	0.050459	0.114427	0.110957	0.118817	0.248024	0.221411	0.221494		0.028423	0.029575	0.038706	0.053844	0.061714	0.05526	0.09444	0.098909	0.096455	0.166663	0.195161	0.162839		0.007953	0.00882	0.008182	0.032254	0.029486	0.031614	0.081467	0.080767
		10.5	0.052433	0.057333	0.060733	0.140733	0.144933	0.146633	0.294933	0.302133	0.304933	0.598333	0.590033	0.563033		0.01736	0.018779	0.013765	0.05306	0.050359	0.053368	0.115417	0.114985	0.122191	0.248507	0.224135	0.223932		0.027207	0.029508	0.038482	0.054475	0.062912	0.059408	0.095912	0.102791	0.098049	0.1687	0.198631	0.16323		0.007867	0.009047	0.008486	0.033199	0.031662	0.033857	0.083604	0.084357
		11	0.053533	0.059733	0.061433	0.140633	0.140333	0.147633	0.300833	0.303633	0.307033	0.609233	0.598433	0.575833		0.017005	0.019386	0.01406	0.052661	0.047415	0.054033	0.116413	0.115236	0.123324	0.254222	0.228413	0.22874		0.028559	0.031108	0.039062	0.053929	0.062357	0.059068	0.098733	0.102735	0.096969	0.169338	0.198749	0.164532		0.00797	0.009239	0.008311	0.034043	0.030561	0.034532	0.085687	0.085663
		11.5	0.0548	0.0599	0.0614	0.1474	0.1486	0.1504	0.3038	0.3123	0.3178	0.6172	0.6052	0.5885		0.018254	0.019972	0.014393	0.054362	0.050725	0.054676	0.120447	0.119513	0.127566	0.25694	0.22912	0.236405		0.028318	0.030553	0.038454	0.056552	0.06424	0.059515	0.094067	0.103732	0.10022	0.17148	0.200215	0.165116		0.008228	0.009374	0.008553	0.036486	0.033634	0.036209	0.089286	0.089055
		12	0.0553	0.0606	0.0611	0.1504	0.1472	0.1482	0.3103	0.3165	0.3195	0.6262	0.6151	0.5955		0.017904	0.020208	0.01412	0.056022	0.050603	0.054519	0.123579	0.121151	0.128713	0.261802	0.234802	0.240078		0.028386	0.030403	0.038106	0.057412	0.062769	0.057268	0.095096	0.103575	0.098714	0.171074	0.200088	0.166536		0.00901	0.009989	0.008875	0.036965	0.033828	0.036413	0.091625	0.091773
		12.5	0.057233	0.062033	0.062933	0.150333	0.152933	0.148333	0.317633	0.323233	0.327733	0.634133	0.625833	0.605633		0.01885	0.020782	0.015132	0.05751	0.053184	0.054252	0.126189	0.124244	0.132254	0.262993	0.239832	0.241926		0.029243	0.030814	0.038663	0.05541	0.064119	0.057144	0.096312	0.104765	0.101099	0.17218	0.202124	0.166744		0.009141	0.010437	0.009138	0.037414	0.03563	0.036937	0.095132	0.094224
		13	0.056933	0.063133	0.066333	0.155633	0.152333	0.151033	0.323033	0.330333	0.333733	0.644733	0.632933	0.616433		0.018461	0.021418	0.015831	0.058806	0.053132	0.055657	0.128734	0.127489	0.13448	0.269954	0.239745	0.245		0.028635	0.030719	0.040507	0.057088	0.062613	0.057302	0.096709	0.10498	0.10142	0.172904	0.203794	0.169589		0.009837	0.010997	0.009995	0.039739	0.036589	0.038074	0.09759	0.097865
		13.5	0.058567	0.064767	0.066367	0.156967	0.160067	0.152267	0.328367	0.334567	0.340467	0.650467	0.643367	0.622267		0.019447	0.021999	0.016088	0.059626	0.055407	0.056146	0.131409	0.127345	0.137676	0.269676	0.248366	0.249576		0.028561	0.031265	0.039719	0.056248	0.065587	0.055985	0.097287	0.105827	0.100482	0.173432	0.201671	0.169354		0.010559	0.011503	0.01056	0.041093	0.039072	0.040135	0.099671	0.101394
		14	0.0606	0.0668	0.0685	0.1599	0.157	0.1568	0.333	0.3408	0.3484	0.6569	0.648	0.6255		0.02014	0.022832	0.01709	0.061223	0.055208	0.058526	0.133907	0.132492	0.142285	0.2703	0.248057	0.251253		0.02975	0.031701	0.040456	0.056851	0.063564	0.057302	0.097142	0.107433	0.102822	0.174106	0.2014	0.166394		0.01071	0.012267	0.010954	0.041826	0.038228	0.040972	0.101951	0.100875
		14.5	0.061233	0.068933	0.073533	0.163233	0.162033	0.156833	0.338433	0.346533	0.354933	0.665033	0.658033	0.635933		0.021077	0.023829	0.018447	0.062733	0.057566	0.05841	0.1368	0.135591	0.14453	0.277457	0.251524	0.252827		0.028841	0.032131	0.043191	0.057257	0.064592	0.057375	0.098728	0.108302	0.10377	0.173692	0.205007	0.172029		0.011315	0.012973	0.011895	0.043243	0.039875	0.041048	0.102906	0.102641
		15	0.0647	0.0711	0.0732	0.1676	0.1697	0.1707	0.3459	0.3527	0.3606	0.6725	0.6647	0.6439		0.021957	0.024617	0.018291	0.063994	0.060174	0.063139	0.138916	0.136876	0.149597	0.278684	0.256887	0.260072		0.030269	0.032689	0.042222	0.058426	0.067561	0.0613	0.099843	0.108222	0.104905	0.175393	0.200388	0.16915		0.012474	0.013794	0.012688	0.04518	0.041965	0.04626	0.10714	0.107603
		15.5	0.067233	0.070433	0.073433	0.166433	0.167733	0.161533	0.350833	0.362433	0.367133	0.679133	0.670133	0.652733		0.023035	0.024356	0.018669	0.064543	0.059525	0.060607	0.14122	0.141757	0.150707	0.283558	0.257129	0.262549		0.030906	0.031865	0.041933	0.057819	0.06619	0.057316	0.100588	0.112112	0.104795	0.175265	0.205621	0.1707		0.013292	0.014213	0.012831	0.044072	0.042018	0.04361	0.109026	0.108565
		16	0.066667	0.070067	0.072767	0.170367	0.168267	0.170467	0.355767	0.363167	0.369667	0.687367	0.677367	0.655767		0.022793	0.024084	0.018579	0.065292	0.059791	0.063747	0.14363	0.141278	0.150899	0.286267	0.260988	0.261567		0.030606	0.031661	0.041326	0.058445	0.065706	0.060884	0.101277	0.11079	0.106557	0.176297	0.203168	0.170459		0.013268	0.014322	0.012861	0.046629	0.04277	0.045836	0.11086	0.111099
		16.5	0.065233	0.071633	0.075033	0.175633	0.168733	0.169933	0.360333	0.368433	0.376233	0.691833	0.684133	0.665133		0.021934	0.024692	0.018835	0.06764	0.059181	0.063856	0.14472	0.14307	0.152608	0.286019	0.260384	0.260012		0.029688	0.031628	0.042181	0.059295	0.066178	0.060259	0.101398	0.110508	0.108556	0.175999	0.207098	0.178909		0.013611	0.015313	0.014018	0.048699	0.043374	0.045818	0.114216	0.114855
		17	0.066667	0.075267	0.076767	0.179167	0.176867	0.171767	0.364167	0.372267	0.379367	0.703167	0.692867	0.671567		0.022336	0.02618	0.019689	0.069729	0.062921	0.064621	0.147493	0.145717	0.155127	0.289605	0.264517	0.265582		0.030156	0.032999	0.042457	0.060284	0.068068	0.060598	0.101971	0.110881	0.10668	0.178237	0.206233	0.17275		0.014175	0.016089	0.01462	0.049153	0.045878	0.046547	0.114703	0.115669
		17.5	0.0675	0.0721	0.0765	0.1788	0.1761	0.1742	0.3732	0.3758	0.3855	0.7077	0.6939	0.6809		0.022909	0.025112	0.020201	0.06929	0.063146	0.065898	0.150147	0.14782	0.157048	0.292216	0.26606	0.26998		0.029689	0.031175	0.041811	0.05969	0.066654	0.060162	0.105007	0.110971	0.108952	0.178027	0.20367	0.175706		0.014902	0.015813	0.014488	0.04982	0.0463	0.048141	0.118046	0.117009
		18	0.0693	0.0738	0.0784	0.1782	0.1766	0.1743	0.3755	0.3827	0.3905	0.7129	0.7029	0.6842		0.023794	0.026365	0.021032	0.070257	0.064122	0.066899	0.153597	0.151297	0.161807	0.291608	0.268848	0.271141		0.030125	0.031203	0.042229	0.058735	0.066092	0.059063	0.10242	0.112567	0.107475	0.177221	0.20631	0.174205		0.015381	0.016232	0.015139	0.049207	0.046386	0.048338	0.119483	0.118836
		18.5	0.072033	0.076933	0.077833	0.184933	0.182133	0.181933	0.378233	0.386133	0.394433	0.720433	0.711133	0.699533		0.025601	0.02762	0.021188	0.073416	0.066644	0.069307	0.153982	0.152205	0.162101	0.293423	0.272063	0.279012		0.030447	0.032392	0.041165	0.059755	0.067237	0.062066	0.103567	0.113838	0.108595	0.180385	0.205728	0.176927		0.015984	0.016921	0.015481	0.051762	0.048252	0.050561	0.120685	0.12009
		19	0.0733	0.0774	0.0817	0.1836	0.1789	0.184	0.3826	0.3927	0.3999	0.7256	0.7149	0.6992		0.025063	0.027582	0.0221	0.072017	0.064837	0.070261	0.154355	0.155307	0.16429	0.295808	0.268474	0.275014		0.031361	0.03228	0.043296	0.059705	0.066805	0.06185	0.104977	0.114465	0.110472	0.18006	0.206652	0.177414		0.016876	0.017538	0.016304	0.051878	0.047258	0.051889	0.123269	0.122928
		19.5	0.074967	0.079767	0.081567	0.183867	0.186367	0.182567	0.389267	0.395567	0.406767	0.730067	0.722667	0.707067		0.026229	0.02871	0.022346	0.071948	0.067837	0.069858	0.158508	0.156415	0.166791	0.296783	0.272402	0.279031		0.03171	0.033332	0.042994	0.059664	0.068768	0.061638	0.104619	0.114204	0.112589	0.180601	0.208033	0.177888		0.017028	0.017724	0.016227	0.052255	0.049762	0.051071	0.12614	0.124948
		20	0.0759	0.0816	0.0844	0.1909	0.1893	0.186	0.3921	0.403	0.4083	0.7331	0.7227	0.7072		0.025926	0.028866	0.022925	0.074526	0.068572	0.070084	0.158427	0.159454	0.16757	0.295832	0.271809	0.274565		0.032415	0.034311	0.04443	0.062175	0.06965	0.061597	0.105686	0.1165	0.112076	0.181073	0.205606	0.176334		0.017559	0.018423	0.017044	0.054199	0.051079	0.054318	0.127987	0.127045
		20.5	0.0762	0.0787	0.0831	0.1911	0.191	0.1887	0.3977	0.4063	0.4148	0.7375	0.727	0.7177		0.026614	0.028409	0.02307	0.074885	0.0699	0.071964	0.161219	0.159745	0.168964	0.294295	0.268789	0.276374		0.031724	0.031538	0.042903	0.061147	0.068495	0.061973	0.105239	0.114694	0.111551	0.182368	0.207218	0.177931		0.017862	0.018754	0.017127	0.055069	0.052605	0.054763	0.131241	0.131861
		21	0.077733	0.081733	0.083133	0.194833	0.192533	0.189633	0.403833	0.414633	0.422233	0.745133	0.737733	0.720333		0.027051	0.029684	0.022901	0.076609	0.06988	0.073009	0.160513	0.16161	0.172258	0.292672	0.273388	0.278692		0.032081	0.032717	0.042441	0.062177	0.069309	0.06216	0.108766	0.118818	0.113689	0.183598	0.207293	0.177394		0.018602	0.019332	0.017791	0.056047	0.053344	0.054464	0.134554	0.134206
		21.5	0.078067	0.083667	0.084967	0.194267	0.192867	0.194267	0.409467	0.417167	0.423167	0.751767	0.741567	0.732967		0.027075	0.029669	0.023833	0.075807	0.070369	0.073971	0.162789	0.163052	0.171608	0.29313	0.26978	0.278458		0.032287	0.034258	0.043102	0.061562	0.068126	0.062052	0.108764	0.1182	0.112102	0.187635	0.209496	0.179857		0.018705	0.01974	0.018032	0.056898	0.054371	0.058243	0.137913	0.135915
		22	0.0823	0.0829	0.0866	0.1983	0.1968	0.1986	0.4151	0.4196	0.4267	0.7581	0.7487	0.7378		0.028916	0.029656	0.024167	0.076966	0.071619	0.075936	0.166547	0.163358	0.171657	0.292977	0.270759	0.273472		0.033117	0.033589	0.043634	0.062826	0.070089	0.064124	0.108845	0.118574	0.112842	0.185257	0.21209	0.182996		0.020268	0.019655	0.018799	0.058508	0.055092	0.05854	0.139708	0.137668
		22.5	0.079933	0.085233	0.088133	0.204133	0.203833	0.198633	0.415333	0.426033	0.432833	0.759933	0.750633	0.739733		0.028391	0.031161	0.024673	0.078873	0.074461	0.075174	0.165751	0.1665	0.175601	0.291044	0.267501	0.274097		0.032001	0.033837	0.044574	0.06479	0.072642	0.064501	0.109139	0.119059	0.112827	0.187625	0.213811	0.185693		0.019541	0.020235	0.018886	0.060471	0.05673	0.058958	0.140443	0.140475
		23	0.0819	0.0855	0.0875	0.2066	0.203	0.2033	0.4225	0.4306	0.4357	0.7636	0.7561	0.745		0.029503	0.031206	0.025137	0.080881	0.073391	0.076624	0.16826	0.166755	0.176111	0.291033	0.267406	0.27393		0.032747	0.033773	0.043772	0.064857	0.072165	0.06595	0.110538	0.119011	0.114142	0.186021	0.212851	0.183097		0.01965	0.020522	0.018591	0.060862	0.057444	0.060726	0.143702	0.144834
		23.5	0.082733	0.087533	0.092633	0.209033	0.211733	0.208933	0.428033	0.435533	0.440133	0.768033	0.761533	0.750533		0.030035	0.03238	0.027199	0.081683	0.077437	0.080228	0.1709	0.170733	0.179824	0.290623	0.267546	0.275322		0.03254	0.034251	0.045093	0.065251	0.07397	0.066325	0.110019	0.118621	0.114221	0.18629	0.212962	0.184462		0.020158	0.020902	0.02034	0.062099	0.060326	0.06238	0.147114	0.146179
		24	0.082767	0.089067	0.090767	0.215067	0.215967	0.213667	0.430167	0.438567	0.446467	0.775667	0.762267	0.755967		0.029229	0.032379	0.026636	0.082933	0.078136	0.080474	0.169986	0.168948	0.177361	0.287126	0.264065	0.270178		0.032901	0.035069	0.043555	0.067927	0.075683	0.069121	0.111131	0.119428	0.116743	0.188733	0.214077	0.189432		0.020637	0.021619	0.020575	0.064206	0.062148	0.064072	0.149049	0.150191
		24.5	0.086833	0.093733	0.096633	0.215533	0.216033	0.213733	0.435233	0.441033	0.449633	0.774733	0.767433	0.760433		0.030936	0.034055	0.027737	0.08247	0.078206	0.080162	0.171624	0.170028	0.180373	0.283517	0.259468	0.268179		0.034266	0.036906	0.047073	0.067513	0.075828	0.069912	0.112157	0.122478	0.118998	0.190942	0.219431	0.186524		0.021632	0.022772	0.021823	0.065551	0.061999	0.063659	0.151453	0.148527
		25	0.089933	0.095233	0.097033	0.229533	0.230833	0.220233	0.442933	0.447333	0.454833	0.782333	0.771533	0.762133		0.031507	0.034288	0.028048	0.086915	0.082823	0.082333	0.17312	0.172966	0.181981	0.27704	0.252767	0.26293		0.035813	0.037481	0.046755	0.072492	0.080109	0.070459	0.112395	0.119433	0.116791	0.193208	0.221053	0.191363		0.022614	0.023464	0.02223	0.070127	0.067902	0.067441	0.157418	0.154934
		25.5	0.091467	0.092167	0.098867	0.229267	0.227767	0.225067	0.441867	0.455167	0.459467	0.783567	0.768067	0.763867		0.032202	0.033489	0.028477	0.086918	0.081659	0.084441	0.172174	0.173657	0.181488	0.269998	0.24097	0.254439		0.03569	0.035776	0.047904	0.071904	0.078797	0.071198	0.1123	0.121026	0.118914	0.196248	0.224114	0.191917		0.023575	0.022901	0.022485	0.070444	0.067311	0.069427	0.157393	0.160484
		26	0.0928	0.0979	0.1009	0.2352	0.2283	0.2301	0.447	0.4563	0.4604	0.7785	0.7681	0.7651		0.033196	0.034989	0.028593	0.088326	0.081583	0.086731	0.174101	0.17368	0.18409	0.260872	0.235363	0.247538		0.03616	0.038265	0.048782	0.073733	0.078709	0.073831	0.112784	0.12108	0.117179	0.196056	0.225375	0.197233		0.023444	0.024646	0.023525	0.073142	0.068007	0.069538	0.160115	0.161539
		26.5	0.095	0.0987	0.1038	0.2407	0.2347	0.2384	0.4497	0.4587	0.4655	0.7784	0.7641	0.761		0.033241	0.035271	0.029767	0.089588	0.082627	0.087955	0.174271	0.172305	0.18349	0.255476	0.228486	0.23984		0.037246	0.038315	0.049583	0.076869	0.081081	0.076805	0.112167	0.12319	0.117625	0.196787	0.225023	0.195885		0.024513	0.025114	0.024451	0.074243	0.070992	0.073639	0.163262	0.163204
		27	0.096533	0.101433	0.105533	0.242833	0.242033	0.242133	0.456333	0.463433	0.469033	0.776433	0.761533	0.755533		0.03372	0.036036	0.030148	0.08988	0.085885	0.089446	0.176782	0.174988	0.18448	0.250618	0.227472	0.238697		0.037237	0.039283	0.050499	0.076706	0.083533	0.077876	0.113165	0.124335	0.118536	0.197471	0.22303	0.195862		0.025576	0.026115	0.024886	0.076247	0.072615	0.074811	0.166386	0.16411
		27.5	0.098367	0.105667	0.109367	0.248367	0.246367	0.249867	0.459267	0.469067	0.473167	0.771567	0.758667	0.756567		0.034081	0.037829	0.031364	0.092768	0.086486	0.091979	0.176267	0.178274	0.184729	0.244819	0.224548	0.234744		0.038186	0.040529	0.051665	0.078453	0.085474	0.080618	0.113053	0.123856	0.119693	0.198009	0.223519	0.196856		0.0261	0.027308	0.026338	0.077146	0.074407	0.07727	0.169947	0.166937
		28	0.1007	0.1086	0.1126	0.2547	0.252	0.2551	0.4612	0.4706	0.4771	0.7726	0.7573	0.7551		0.034841	0.037881	0.03227	0.093955	0.088826	0.093389	0.176517	0.176296	0.186089	0.239407	0.221495	0.233886		0.038998	0.042191	0.053105	0.080058	0.086084	0.081599	0.113473	0.124453	0.119351	0.19946	0.222152	0.193978		0.026861	0.028528	0.027225	0.080687	0.07709	0.080111	0.17121	0.169851
		28.5	0.102567	0.111967	0.115167	0.261067	0.259267	0.263267	0.464167	0.474167	0.478167	0.769767	0.756167	0.751267		0.034843	0.038341	0.032504	0.094118	0.088706	0.094164	0.174495	0.175842	0.183415	0.23755	0.218783	0.22777		0.039171	0.043608	0.053962	0.083681	0.088962	0.084642	0.11322	0.122727	0.118429	0.196242	0.219998	0.191643		0.028553	0.030018	0.028701	0.083267	0.081599	0.084461	0.176452	0.175598
		29	0.108033	0.115133	0.125233	0.267133	0.266133	0.268133	0.469133	0.478533	0.481533	0.766333	0.752733	0.753133		0.037723	0.040214	0.035458	0.097441	0.091921	0.095894	0.17724	0.175665	0.186723	0.237336	0.218258	0.228622		0.041266	0.044654	0.058448	0.0851	0.091112	0.087113	0.11383	0.125754	0.119975	0.199191	0.224456	0.195724		0.029045	0.030266	0.031328	0.084592	0.0831	0.085126	0.178063	0.177114
		29.5	0.1097	0.1167	0.1234	0.2719	0.2703	0.273	0.4705	0.481	0.4874	0.7673	0.7541	0.754		0.037186	0.040201	0.034791	0.098853	0.093102	0.096369	0.174805	0.177513	0.186367	0.23733	0.217967	0.227001		0.042126	0.044962	0.057663	0.086262	0.093156	0.089685	0.115795	0.123496	0.118543	0.19557	0.223324	0.1952		0.030388	0.031537	0.030946	0.086785	0.084042	0.086946	0.1799	0.179991
		30	0.113633	0.121633	0.123833	0.279233	0.276133	0.282533	0.474033	0.482533	0.490133	0.760633	0.751733	0.750933		0.038053	0.041221	0.034126	0.100492	0.09521	0.100212	0.17779	0.17504	0.185962	0.235797	0.219303	0.230183		0.044219	0.048133	0.058233	0.090393	0.096186	0.094132	0.11448	0.124239	0.121262	0.195029	0.224726	0.194074		0.031361	0.032279	0.031474	0.088348	0.084737	0.088189	0.181764	0.183254
		30.5	0.1174	0.1266	0.1322	0.2871	0.2832	0.2879	0.4786	0.4898	0.4958	0.7627	0.7518	0.7507		0.038725	0.04219	0.036107	0.102134	0.096531	0.101303	0.178118	0.178169	0.187682	0.236543	0.218081	0.229468		0.046199	0.050506	0.061769	0.094406	0.098693	0.094777	0.11535	0.124281	0.123094	0.195337	0.222294	0.194494		0.032477	0.033904	0.034324	0.090561	0.087976	0.09182	0.185131	0.18735
		31	0.121133	0.130633	0.133833	0.292333	0.290033	0.295533	0.483433	0.493033	0.500033	0.762233	0.752133	0.750433		0.039298	0.042757	0.036288	0.103116	0.097417	0.102202	0.175841	0.181042	0.188877	0.23577	0.219563	0.228559		0.048085	0.053125	0.062218	0.096506	0.100562	0.099071	0.11557	0.122829	0.12054	0.194518	0.223032	0.195596		0.03375	0.034751	0.035327	0.092711	0.092055	0.09426	0.192022	0.189162
		31.5	0.122767	0.136967	0.135267	0.298567	0.296467	0.301067	0.486367	0.495367	0.502367	0.761867	0.750667	0.749567		0.038983	0.044449	0.036677	0.1044	0.098327	0.103291	0.177257	0.176418	0.187519	0.234266	0.218391	0.227874		0.049063	0.056293	0.062382	0.098904	0.104146	0.102986	0.116927	0.125246	0.120282	0.196511	0.222013	0.19537		0.034721	0.036224	0.036208	0.095263	0.093993	0.09479	0.192183	0.193703
		32	0.128567	0.140667	0.140167	0.305267	0.300867	0.308567	0.487567	0.497267	0.503567	0.760567	0.749467	0.748167		0.04114	0.045595	0.037565	0.105106	0.100419	0.106176	0.176331	0.177926	0.186436	0.235259	0.216651	0.229463		0.051948	0.058059	0.06421	0.102474	0.10571	0.105206	0.115228	0.124294	0.120615	0.197411	0.223812	0.194184		0.035479	0.037012	0.038392	0.097687	0.094737	0.097185	0.196007	0.195047
		32.5	0.133667	0.146267	0.144667	0.313167	0.308467	0.314067	0.489967	0.502267	0.507267	0.758767	0.751167	0.753167		0.041928	0.045866	0.038315	0.107877	0.101547	0.105788	0.177502	0.178361	0.187417	0.233244	0.218823	0.22961		0.053957	0.062293	0.065754	0.104775	0.109347	0.107917	0.115336	0.125109	0.120974	0.19906	0.225168	0.196564		0.037782	0.038107	0.040597	0.100514	0.097573	0.100362	0.197128	0.198796
		33	0.136867	0.152267	0.147767	0.319167	0.313167	0.320967	0.494567	0.502267	0.511567	0.760167	0.747767	0.753667		0.041497	0.047409	0.039301	0.108366	0.1019	0.107289	0.174743	0.175469	0.186047	0.233517	0.215589	0.227755		0.055829	0.06467	0.065184	0.107618	0.113207	0.111241	0.11678	0.125471	0.12258	0.199865	0.224302	0.199157		0.039541	0.040187	0.043282	0.103182	0.09806	0.102436	0.203044	0.201327
		33.5	0.143733	0.157333	0.156733	0.324933	0.320133	0.328233	0.496633	0.507633	0.511533	0.761433	0.747133	0.749633		0.043252	0.048349	0.041773	0.108321	0.102908	0.107992	0.175021	0.177031	0.18448	0.233075	0.213076	0.230265		0.058367	0.067643	0.068853	0.110682	0.116117	0.114011	0.115321	0.125202	0.122487	0.199977	0.225986	0.195913		0.042114	0.041342	0.046107	0.105931	0.101108	0.10623	0.206291	0.205401
		34	0.148867	0.161767	0.156867	0.327967	0.324567	0.334167	0.499067	0.509667	0.513667	0.757467	0.750967	0.750667		0.044669	0.048575	0.041845	0.109115	0.102723	0.109436	0.174528	0.176244	0.184756	0.232012	0.215711	0.22611		0.060317	0.069801	0.067832	0.112356	0.11823	0.117817	0.115254	0.125923	0.121207	0.198409	0.224464	0.198332		0.043881	0.043391	0.047189	0.106496	0.103613	0.106913	0.209285	0.2075
		34.5	0.1537	0.1661	0.1623	0.337	0.33	0.3388	0.5012	0.5103	0.5184	0.7575	0.75	0.7502		0.045124	0.049395	0.042111	0.111164	0.103934	0.109363	0.171529	0.174026	0.185385	0.230168	0.213391	0.227133		0.063003	0.071901	0.070722	0.116473	0.118551	0.120196	0.114167	0.126374	0.120809	0.198465	0.227595	0.197098		0.045573	0.044804	0.049467	0.109363	0.107515	0.109241	0.215504	0.209901
		35	0.156867	0.172567	0.163567	0.339867	0.336167	0.343867	0.502667	0.514767	0.520867	0.757567	0.747667	0.748167		0.04521	0.05103	0.041683	0.10916	0.104726	0.110868	0.172681	0.174455	0.184251	0.228852	0.21471	0.225072		0.063582	0.074642	0.071911	0.119417	0.122557	0.122961	0.11451	0.124817	0.123265	0.200795	0.230513	0.199101		0.048075	0.046894	0.049973	0.111289	0.108884	0.110038	0.215475	0.215495
		35.5	0.160133	0.179633	0.170633	0.348533	0.340433	0.352633	0.508033	0.517033	0.526333	0.761033	0.747033	0.751733		0.045256	0.051648	0.043238	0.110718	0.10635	0.111725	0.171081	0.173109	0.185058	0.232086	0.213675	0.224963		0.065506	0.078036	0.074324	0.125004	0.124448	0.124559	0.116181	0.123794	0.121344	0.200806	0.226466	0.199441		0.04937	0.049949	0.053071	0.112812	0.109635	0.116349	0.220772	0.220131
		36	0.165833	0.179733	0.171733	0.352133	0.347833	0.356633	0.508733	0.522533	0.527633	0.758933	0.746333	0.746733		0.046637	0.05141	0.044228	0.112936	0.106771	0.112184	0.170947	0.175476	0.18344	0.230034	0.212515	0.225863		0.067816	0.076945	0.074291	0.123698	0.127366	0.128109	0.115243	0.123643	0.121949	0.202633	0.22983	0.201935		0.05138	0.051378	0.053214	0.1155	0.113696	0.11634	0.222543	0.223414
		36.5	0.1706	0.1877	0.1779	0.3573	0.3524	0.3641	0.5108	0.5245	0.5285	0.7591	0.7481	0.747		0.04617	0.05228	0.045229	0.112427	0.10666	0.113385	0.170199	0.171735	0.181428	0.22668	0.212999	0.223981		0.069883	0.081889	0.076939	0.126825	0.129092	0.130858	0.114941	0.126118	0.120889	0.211215	0.229001	0.200946		0.054548	0.053532	0.055731	0.118049	0.116647	0.119858	0.22566	0.226647
		37	0.173767	0.195667	0.182367	0.359467	0.360567	0.367767	0.510867	0.524667	0.530467	0.757167	0.747267	0.746867		0.046903	0.053596	0.045951	0.111905	0.108947	0.112744	0.167608	0.17183	0.180445	0.226327	0.211406	0.228117		0.070792	0.084324	0.077727	0.128157	0.133426	0.133189	0.114415	0.126799	0.12115	0.210646	0.230607	0.201558		0.056071	0.057747	0.058689	0.119405	0.118194	0.121833	0.228843	0.226038
		37.5	0.177767	0.199167	0.183567	0.366367	0.363267	0.374067	0.517267	0.527667	0.535067	0.762467	0.743967	0.744167		0.047065	0.054403	0.045309	0.113162	0.107689	0.11354	0.168289	0.172314	0.180582	0.224218	0.211564	0.220838		0.072978	0.084866	0.0789	0.130585	0.134171	0.136855	0.114794	0.125288	0.122049	0.214187	0.228151	0.201134		0.057724	0.059898	0.059358	0.12262	0.121406	0.123672	0.234184	0.230065
		38	0.1834	0.2051	0.1898	0.3739	0.3673	0.3763	0.5192	0.5314	0.5368	0.7606	0.7452	0.7421		0.048244	0.054441	0.047198	0.114775	0.107616	0.113426	0.165448	0.170474	0.179777	0.224873	0.20965	0.21863		0.07482	0.08882	0.080657	0.136276	0.13724	0.137421	0.116603	0.12455	0.122058	0.216792	0.230013	0.202916		0.060337	0.061839	0.061946	0.122849	0.122445	0.125453	0.237149	0.236376
		38.5	0.187133	0.211233	0.193033	0.376633	0.373333	0.386433	0.524733	0.533133	0.538933	0.759433	0.748133	0.744633		0.048191	0.055537	0.047004	0.113174	0.107843	0.114834	0.168877	0.168743	0.178632	0.223179	0.209186	0.221525		0.076558	0.091168	0.082071	0.136589	0.138633	0.141561	0.11411	0.125213	0.120577	0.211743	0.229538	0.201086		0.062384	0.064529	0.063958	0.126871	0.126857	0.130039	0.241747	0.239178
		39	0.1926	0.2154	0.1956	0.3845	0.379	0.3919	0.5224	0.5302	0.5394	0.7534	0.7466	0.7472		0.04859	0.055685	0.047052	0.114725	0.107925	0.115321	0.164794	0.166617	0.17578	0.22214	0.208468	0.222859		0.079548	0.091536	0.083085	0.139732	0.141935	0.144911	0.115511	0.123989	0.122443	0.213716	0.230758	0.205766		0.064462	0.068178	0.065463	0.130043	0.12914	0.131668	0.242095	0.239593
		39.5	0.196867	0.221367	0.201467	0.386867	0.384767	0.397867	0.525067	0.536067	0.547667	0.756467	0.746567	0.741867		0.049345	0.055556	0.048045	0.112982	0.108782	0.114067	0.164927	0.167283	0.178124	0.223101	0.209319	0.220754		0.080824	0.097339	0.086711	0.14247	0.146035	0.150043	0.116094	0.125594	0.123057	0.215074	0.233444	0.203302		0.066698	0.068472	0.06671	0.131415	0.129949	0.133756	0.244045	0.24319
		40	0.2027	0.2289	0.2045	0.3928	0.3916	0.4046	0.5255	0.5412	0.5448	0.7561	0.7447	0.7391		0.048642	0.054956	0.048031	0.111345	0.108487	0.113535	0.161775	0.165703	0.173247	0.216619	0.200735	0.212692		0.083099	0.099548	0.086699	0.146062	0.14929	0.151639	0.115127	0.126303	0.123087	0.216241	0.236187	0.207332		0.070959	0.074397	0.06977	0.135394	0.133823	0.139426	0.248599	0.249194
		40.5	0.207967	0.234367	0.208067	0.397667	0.393967	0.408467	0.527367	0.544067	0.547267	0.753767	0.742567	0.738367		0.052201	0.05895	0.050154	0.115525	0.110474	0.115843	0.164846	0.171297	0.176913	0.223377	0.209334	0.217144		0.083974	0.099784	0.087208	0.147418	0.150074	0.152822	0.114468	0.125407	0.121057	0.214646	0.231035	0.204363		0.071791	0.075632	0.070705	0.134723	0.133419	0.139802	0.248053	0.247362
		41	0.2105	0.2419	0.2136	0.405	0.3982	0.4129	0.5336	0.5468	0.5488	0.755	0.743	0.7418		0.051841	0.059155	0.05121	0.116176	0.110396	0.116126	0.165675	0.168653	0.176549	0.222057	0.208896	0.218374		0.085053	0.105532	0.090162	0.151662	0.151696	0.156609	0.116869	0.12799	0.122486	0.218634	0.233989	0.206549		0.073607	0.077213	0.072228	0.137162	0.136109	0.140165	0.251056	0.250157
		41.5	0.217	0.2423	0.2178	0.4097	0.4057	0.418	0.5329	0.548	0.5536	0.755	0.7416	0.7426		0.052358	0.058174	0.052039	0.116365	0.111558	0.116591	0.162911	0.168821	0.178065	0.224982	0.209428	0.222785		0.087942	0.10464	0.090449	0.153139	0.153488	0.158402	0.11472	0.126053	0.121008	0.214868	0.232873	0.208021		0.0767	0.079486	0.075312	0.140196	0.140654	0.143006	0.255269	0.253126
		42	0.2245	0.2476	0.2226	0.4147	0.409	0.4272	0.5358	0.5512	0.5539	0.7581	0.7462	0.7352		0.052763	0.058609	0.052455	0.114839	0.109583	0.116663	0.161949	0.165961	0.175069	0.223084	0.2085	0.217803		0.091728	0.106315	0.09267	0.153713	0.1571	0.161367	0.115621	0.12623	0.120368	0.217739	0.235949	0.205439		0.080009	0.082676	0.077475	0.146148	0.142317	0.14917	0.25823	0.259009
		42.5	0.224267	0.254267	0.227267	0.416867	0.413467	0.430967	0.536267	0.548367	0.556267	0.755567	0.741467	0.741267		0.052456	0.059583	0.052832	0.113784	0.110601	0.117404	0.162774	0.164877	0.175545	0.221713	0.208374	0.218998		0.090473	0.108759	0.094373	0.156986	0.158807	0.162554	0.11499	0.125576	0.123157	0.217833	0.233516	0.20471		0.081337	0.085925	0.080062	0.146097	0.144058	0.151008	0.258503	0.257913
		43	0.229567	0.257567	0.229367	0.421267	0.414967	0.438667	0.538167	0.551667	0.555767	0.750767	0.738467	0.737767		0.052973	0.059609	0.052631	0.112887	0.107602	0.11537	0.158793	0.161708	0.170941	0.217574	0.204334	0.216321		0.092848	0.110159	0.095344	0.160066	0.160762	0.168912	0.118381	0.127581	0.123265	0.218622	0.233511	0.207219		0.083746	0.0878	0.081392	0.148313	0.146603	0.154384	0.260992	0.262378
		43.5	0.234633	0.262333	0.235133	0.427733	0.423133	0.442733	0.537433	0.555533	0.561433	0.754133	0.736833	0.739333		0.053379	0.059521	0.053155	0.113725	0.108648	0.114858	0.155529	0.160136	0.171147	0.214648	0.202273	0.218835		0.09367	0.111517	0.098051	0.162582	0.165101	0.170794	0.117003	0.129229	0.124698	0.219765	0.235476	0.20909		0.087584	0.091295	0.083927	0.151427	0.149385	0.157081	0.264902	0.266168
		44	0.240967	0.267467	0.235567	0.431067	0.426467	0.443367	0.538267	0.546367	0.558067	0.747967	0.736667	0.729167		0.053357	0.059053	0.053112	0.111846	0.10703	0.11307	0.154436	0.156276	0.166307	0.212103	0.201394	0.211987		0.097536	0.114637	0.09708	0.166654	0.168813	0.172002	0.120159	0.125879	0.12402	0.219793	0.236266	0.208331		0.090073	0.093777	0.085375	0.152566	0.150624	0.158295	0.263672	0.264212
		44.5	0.243233	0.272233	0.241533	0.433833	0.430433	0.453533	0.535933	0.550533	0.559233	0.747233	0.735033	0.733933		0.052964	0.059237	0.053052	0.11107	0.105224	0.113173	0.149124	0.155059	0.164285	0.214741	0.20391	0.212608		0.0977	0.116404	0.100642	0.167828	0.171407	0.174297	0.118281	0.129252	0.126594	0.219548	0.233808	0.208857		0.09257	0.096593	0.087839	0.154935	0.153802	0.166064	0.268527	0.266223
		45	0.247567	0.276967	0.247067	0.439367	0.436067	0.455167	0.533067	0.548567	0.556267	0.746867	0.732767	0.730567		0.052868	0.059576	0.053699	0.111222	0.107058	0.111535	0.147421	0.15393	0.160265	0.214816	0.19999	0.210491		0.101168	0.117413	0.101866	0.170394	0.172663	0.178153	0.119609	0.128891	0.125192	0.217449	0.234619	0.208821		0.093531	0.099977	0.091502	0.157751	0.156346	0.165478	0.266036	0.265746
		45.5	0.249233	0.280933	0.248833	0.445533	0.439333	0.459433	0.532233	0.548333	0.550533	0.744033	0.731233	0.733233		0.052417	0.059262	0.053263	0.111124	0.105851	0.112004	0.147351	0.151991	0.157289	0.213466	0.199816	0.21397		0.101084	0.120139	0.102167	0.174435	0.1744	0.181228	0.121677	0.130068	0.12481	0.219648	0.237645	0.210167		0.095732	0.101533	0.093403	0.159974	0.159083	0.166201	0.263205	0.266275
		46	0.254467	0.284067	0.252567	0.449667	0.444267	0.465667	0.527567	0.544467	0.550567	0.743667	0.731867	0.727867		0.052785	0.058766	0.053724	0.110434	0.105411	0.111602	0.143494	0.147584	0.155044	0.211732	0.201119	0.209451		0.102516	0.121329	0.10315	0.178064	0.177447	0.183069	0.121987	0.13029	0.126241	0.220357	0.233934	0.209181		0.099165	0.103971	0.095693	0.161169	0.161409	0.170995	0.262086	0.266592
		46.5	0.257633	0.288233	0.257633	0.453233	0.449333	0.474233	0.524433	0.540933	0.544833	0.740733	0.735333	0.726433		0.052556	0.059404	0.054175	0.109484	0.10571	0.112206	0.140849	0.145626	0.15063	0.210066	0.201437	0.210433		0.103907	0.122859	0.105007	0.179491	0.181359	0.188624	0.121966	0.131347	0.128081	0.220262	0.236399	0.210379		0.101171	0.105971	0.098451	0.164258	0.162265	0.173403	0.261619	0.26396
		47	0.261733	0.291333	0.261033	0.455833	0.453433	0.474833	0.520033	0.535633	0.546533	0.741833	0.731933	0.723833		0.052624	0.058922	0.053207	0.108681	0.105935	0.110443	0.139199	0.142423	0.150768	0.21155	0.199805	0.208239		0.105136	0.124684	0.106619	0.18037	0.181601	0.189215	0.120506	0.13079	0.128071	0.220781	0.235914	0.207331		0.103973	0.107727	0.101208	0.166783	0.165898	0.175176	0.260328	0.26242
		47.5	0.263967	0.296367	0.265367	0.459367	0.454867	0.479667	0.518867	0.534267	0.542567	0.741467	0.730767	0.717567		0.053025	0.058716	0.053812	0.108207	0.104031	0.109679	0.139743	0.141826	0.151224	0.212767	0.199902	0.208727		0.106524	0.125212	0.107977	0.183282	0.183855	0.192639	0.122399	0.131599	0.126982	0.221666	0.236734	0.207901		0.104418	0.112439	0.103578	0.167878	0.166981	0.177349	0.256724	0.260842
		48	0.2714	0.3013	0.2644	0.4602	0.4566	0.4831	0.5176	0.5304	0.5383	0.7389	0.7275	0.7211		0.053036	0.058618	0.052982	0.106498	0.101881	0.109111	0.136927	0.14075	0.147284	0.210676	0.195659	0.207377		0.109504	0.127561	0.10615	0.182914	0.185848	0.192389	0.122457	0.130532	0.129296	0.218783	0.238843	0.211432		0.10886	0.115121	0.105269	0.170789	0.168871	0.1816	0.258216	0.259118
		48.5	0.2739	0.3095	0.2748	0.4636	0.4635	0.4878	0.5125	0.5289	0.536	0.7389	0.7228	0.7196		0.053062	0.059534	0.054593	0.105114	0.102572	0.109917	0.136226	0.137899	0.147579	0.207976	0.196094	0.205215		0.109426	0.129985	0.110807	0.184605	0.190236	0.195579	0.122222	0.132549	0.127397	0.221673	0.235874	0.211465		0.111412	0.119981	0.1094	0.173882	0.170692	0.182304	0.254053	0.258452
		49	0.277367	0.310567	0.274167	0.474467	0.467867	0.493367	0.515367	0.528167	0.531867	0.737767	0.724967	0.714067		0.052188	0.058634	0.053682	0.105906	0.101978	0.108459	0.137485	0.138876	0.145524	0.207601	0.194648	0.204118		0.112258	0.130696	0.10964	0.192113	0.19106	0.199119	0.124294	0.131569	0.128188	0.220946	0.237977	0.208686		0.11292	0.121236	0.110845	0.176447	0.174828	0.185789	0.253588	0.257722
		49.5	0.281533	0.314333	0.278233	0.477033	0.468733	0.496033	0.511533	0.528333	0.534333	0.736833	0.723633	0.713333		0.052854	0.059519	0.05375	0.104934	0.100843	0.106643	0.137306	0.139065	0.147276	0.207819	0.197479	0.203694		0.113149	0.132687	0.112741	0.194771	0.194048	0.200636	0.12184	0.133012	0.128661	0.223932	0.237375	0.212425		0.115531	0.122127	0.111743	0.177329	0.173842	0.188755	0.252388	0.256257
		50	0.285233	0.317433	0.284333	0.481933	0.471133	0.498033	0.510433	0.521533	0.528733	0.738033	0.721933	0.714033		0.052567	0.059314	0.053566	0.105107	0.099561	0.104962	0.135088	0.137073	0.144018	0.207817	0.192339	0.202248		0.11507	0.133833	0.115366	0.196597	0.194107	0.202481	0.124518	0.131999	0.129265	0.22649	0.240963	0.216679		0.117596	0.124287	0.115401	0.18023	0.177465	0.190591	0.250827	0.252462
		50.5	0.2869	0.3238	0.2842	0.4782	0.4701	0.5015	0.5067	0.5227	0.5282	0.7325	0.7185	0.7113		0.051989	0.059329	0.052433	0.101865	0.096952	0.103905	0.134243	0.136225	0.143418	0.203626	0.192118	0.200544		0.115804	0.135668	0.114675	0.197436	0.196815	0.204548	0.124443	0.133632	0.129283	0.223113	0.240254	0.214939		0.119107	0.128802	0.117093	0.178899	0.176333	0.193046	0.248014	0.252843
		51	0.2947	0.3272	0.2902	0.4814	0.4725	0.5005	0.5025	0.5225	0.5219	0.7263	0.7162	0.7098		0.052964	0.059396	0.053384	0.100259	0.097262	0.101538	0.133748	0.13545	0.142951	0.202799	0.191222	0.19878		0.119067	0.137938	0.116239	0.199781	0.197199	0.205502	0.124751	0.135222	0.129164	0.222445	0.240262	0.214704		0.122669	0.129866	0.120578	0.18136	0.178039	0.19346	0.244002	0.251827
		51.5	0.298733	0.328433	0.289833	0.480833	0.475233	0.505733	0.502633	0.520833	0.522933	0.726733	0.715533	0.710533		0.053892	0.05797	0.052702	0.098434	0.095537	0.101483	0.131811	0.136476	0.141564	0.202683	0.187834	0.199677		0.119842	0.139342	0.115739	0.198044	0.200094	0.207773	0.124873	0.133554	0.128593	0.224002	0.239559	0.216151		0.124999	0.131121	0.121392	0.184356	0.179602	0.196477	0.24595	0.250803
		52	0.302067	0.332667	0.297067	0.480467	0.476467	0.509067	0.503067	0.515767	0.523767	0.725167	0.712267	0.703067		0.053153	0.058467	0.053233	0.097938	0.093826	0.099686	0.133435	0.135085	0.141571	0.199096	0.186562	0.197393		0.122371	0.139946	0.118281	0.200087	0.204307	0.211272	0.127694	0.135399	0.130262	0.223556	0.241552	0.216481		0.126543	0.134254	0.125552	0.182441	0.178334	0.198109	0.241939	0.245283
		52.5	0.303	0.3362	0.2985	0.4829	0.4736	0.503	0.4999	0.5167	0.5226	0.7231	0.7062	0.7046		0.052852	0.059148	0.052759	0.096397	0.091314	0.09803	0.13407	0.135322	0.139619	0.196657	0.183569	0.195613		0.123442	0.141508	0.120168	0.204416	0.202838	0.209224	0.126715	0.135966	0.131998	0.226478	0.239315	0.217858		0.126706	0.135544	0.125573	0.182087	0.179449	0.195746	0.239114	0.245411
		53	0.306333	0.337933	0.301733	0.477533	0.473533	0.503633	0.499933	0.511033	0.517833	0.721933	0.705533	0.697733		0.052654	0.058408	0.052864	0.093166	0.089546	0.096409	0.133309	0.132839	0.138058	0.196468	0.180658	0.194286		0.123861	0.142234	0.120878	0.202982	0.204288	0.209713	0.127145	0.134564	0.13137	0.225856	0.240471	0.222223		0.129819	0.137291	0.127991	0.181385	0.179699	0.197511	0.239479	0.243631
		53.5	0.306633	0.340233	0.300833	0.471833	0.465133	0.497433	0.496533	0.511733	0.516533	0.718133	0.704333	0.696533		0.05247	0.058377	0.051875	0.091598	0.088457	0.092763	0.131652	0.134494	0.138617	0.192876	0.177973	0.19283		0.124512	0.14524	0.120898	0.20141	0.202988	0.211281	0.130314	0.137055	0.132386	0.229297	0.246598	0.220266		0.129652	0.136616	0.128059	0.178826	0.173688	0.193389	0.234567	0.240184
		54	0.315033	0.345233	0.304633	0.469533	0.466333	0.493833	0.496033	0.508533	0.514433	0.715333	0.701833	0.689433		0.053116	0.058109	0.052193	0.089036	0.086529	0.090789	0.132181	0.132365	0.137367	0.192045	0.176585	0.186796		0.129665	0.147053	0.122468	0.204642	0.207238	0.211272	0.130501	0.135916	0.132804	0.227771	0.243399	0.221122		0.132252	0.140071	0.129972	0.175855	0.172566	0.191772	0.233351	0.240252
		54.5	0.3117	0.3492	0.31	0.4708	0.4628	0.4964	0.4928	0.508	0.513	0.7157	0.7011	0.6883		0.051875	0.057751	0.051541	0.089442	0.08609	0.090613	0.130781	0.130853	0.136425	0.188503	0.176171	0.189941		0.127801	0.149015	0.123794	0.206741	0.205452	0.212357	0.130525	0.137665	0.132172	0.230803	0.247143	0.222494		0.132024	0.142435	0.134665	0.174617	0.171258	0.19343	0.231494	0.239482
		55	0.3219	0.3503	0.3125	0.467	0.46	0.4925	0.4884	0.5035	0.5082	0.713	0.6956	0.6858		0.053457	0.058264	0.052131	0.088216	0.085313	0.089496	0.130024	0.130334	0.132936	0.188104	0.171907	0.187222		0.131297	0.148268	0.125272	0.207216	0.207181	0.212655	0.129806	0.13764	0.132104	0.230688	0.2482	0.223674		0.137146	0.143769	0.135097	0.171569	0.167505	0.190349	0.22857	0.235526
		55.5	0.322333	0.354933	0.313633	0.458633	0.458633	0.488633	0.484933	0.506233	0.509233	0.713533	0.697233	0.685333		0.053089	0.057728	0.051756	0.086581	0.084437	0.08858	0.128078	0.129317	0.133122	0.185066	0.169843	0.187124		0.133663	0.151883	0.125125	0.204241	0.208776	0.211188	0.13181	0.136623	0.133228	0.236372	0.248146	0.231145		0.135582	0.145322	0.136753	0.167812	0.16542	0.188865	0.225045	0.240293
		56	0.327333	0.357633	0.314133	0.458733	0.455333	0.484633	0.486433	0.504133	0.511933	0.707933	0.693833	0.689033		0.05322	0.058448	0.050955	0.085778	0.085545	0.087887	0.130158	0.131639	0.135436	0.181521	0.171905	0.186379		0.135188	0.154642	0.126745	0.205783	0.20821	0.212661	0.130263	0.137391	0.13344	0.235951	0.246	0.22803		0.138926	0.144544	0.136434	0.167172	0.161579	0.184085	0.226012	0.235103
		56.5	0.3269	0.3604	0.3158	0.4547	0.4543	0.4823	0.4829	0.4995	0.5075	0.7044	0.6907	0.6779		0.053347	0.05838	0.051008	0.086662	0.084631	0.087948	0.130483	0.130109	0.133547	0.18166	0.169405	0.184696		0.135029	0.155665	0.127433	0.203578	0.209518	0.2128	0.131994	0.138881	0.13513	0.23224	0.248541	0.228894		0.138524	0.146355	0.137359	0.164461	0.160151	0.181552	0.220424	0.23051
		57	0.332267	0.366367	0.325967	0.459267	0.446567	0.482767	0.480867	0.500467	0.506467	0.702767	0.687167	0.683067		0.053686	0.058893	0.052538	0.086743	0.083661	0.087114	0.128534	0.131197	0.133343	0.177698	0.1716	0.184545		0.138834	0.159604	0.13116	0.20769	0.208991	0.215071	0.133445	0.141347	0.137834	0.234269	0.24996	0.231023		0.139747	0.14787	0.142269	0.164833	0.153914	0.180582	0.218888	0.227923
		57.5	0.3293	0.3657	0.3223	0.455	0.4492	0.4795	0.4799	0.4931	0.5011	0.7003	0.6827	0.6817		0.052509	0.058699	0.051344	0.086264	0.083837	0.088216	0.130046	0.128021	0.132975	0.177367	0.167175	0.185786		0.137972	0.15877	0.130366	0.206267	0.211666	0.21132	0.132975	0.140503	0.135633	0.236262	0.252196	0.230204		0.138819	0.148231	0.140589	0.162469	0.153697	0.179964	0.216879	0.224575
		58	0.338	0.373	0.3245	0.4545	0.4465	0.4794	0.4778	0.492	0.4984	0.6974	0.6827	0.6701		0.054222	0.058957	0.051305	0.086269	0.084222	0.087111	0.130619	0.130025	0.130957	0.176577	0.170405	0.181971		0.141921	0.163079	0.131606	0.208713	0.210801	0.213424	0.136375	0.144011	0.136722	0.23769	0.253313	0.231006		0.141857	0.150964	0.141589	0.159518	0.151477	0.178865	0.210806	0.217964
		58.5	0.3365	0.3709	0.3268	0.4491	0.4433	0.4788	0.4772	0.4916	0.4965	0.6954	0.6809	0.6685		0.052965	0.058967	0.051616	0.086504	0.083657	0.086994	0.131604	0.13089	0.131462	0.174913	0.170601	0.182647		0.143114	0.164407	0.132241	0.208	0.21084	0.217607	0.138933	0.143656	0.13654	0.236075	0.25386	0.231297		0.140421	0.147526	0.142943	0.154596	0.148803	0.174199	0.206663	0.217054
		59	0.337633	0.372533	0.327233	0.446333	0.438533	0.471633	0.473433	0.488433	0.498233	0.690633	0.674733	0.663033		0.05318	0.058446	0.05144	0.085512	0.084722	0.086195	0.131741	0.130299	0.132631	0.172605	0.166493	0.178216		0.143722	0.164139	0.132526	0.207855	0.21197	0.21298	0.137918	0.144555	0.139244	0.235867	0.25204	0.229543		0.140731	0.149948	0.143267	0.152966	0.141841	0.172458	0.203774	0.213579
		59.5	0.342733	0.377533	0.329833	0.445633	0.437233	0.469033	0.473533	0.485433	0.490233	0.688433	0.673033	0.661333		0.053744	0.058547	0.052165	0.085337	0.084196	0.085778	0.130463	0.12882	0.129317	0.172998	0.167238	0.178026		0.146612	0.166712	0.133981	0.210155	0.211295	0.213308	0.139142	0.144919	0.137799	0.237923	0.249763	0.231257		0.142377	0.152274	0.143687	0.150141	0.141742	0.169947	0.203928	0.211694
		60	0.3423	0.3776	0.3306	0.4459	0.4377	0.466	0.4729	0.487	0.4936	0.6897	0.6669	0.6595		0.053446	0.05946	0.051816	0.085844	0.084071	0.085032	0.13083	0.130566	0.132742	0.174486	0.167105	0.178714		0.146732	0.166796	0.137506	0.209419	0.213879	0.213236	0.140681	0.146406	0.140309	0.241419	0.254209	0.231151		0.142122	0.151344	0.141279	0.150637	0.13975	0.167732	0.20139	0.210029
		60.5	0.341467	0.377367	0.327967	0.440567	0.432667	0.468267	0.470467	0.484067	0.487467	0.679567	0.667067	0.654167		0.053521	0.058362	0.051076	0.085643	0.084118	0.085619	0.131913	0.130268	0.130428	0.174367	0.166434	0.178177		0.147747	0.169145	0.13709	0.211217	0.211243	0.21809	0.139429	0.148578	0.139905	0.236923	0.254824	0.227842		0.140198	0.149859	0.139801	0.143706	0.137306	0.164557	0.199125	0.205221
		61	0.346767	0.382367	0.333167	0.441867	0.432867	0.462267	0.466867	0.482867	0.487867	0.680567	0.662667	0.651267		0.053804	0.058232	0.052105	0.087226	0.084212	0.08562	0.131705	0.130648	0.131945	0.17369	0.168246	0.176575		0.149408	0.170961	0.139512	0.214054	0.213646	0.217823	0.139706	0.149559	0.141788	0.247589	0.253655	0.22989		0.143555	0.153174	0.14155	0.140586	0.135009	0.158824	0.195455	0.202659
		61.5	0.343533	0.384233	0.333533	0.438433	0.429533	0.460433	0.461633	0.481833	0.486833	0.674633	0.662433	0.645333		0.052329	0.058242	0.051912	0.086404	0.083318	0.084976	0.130688	0.130769	0.133201	0.172308	0.166312	0.175705		0.150157	0.172432	0.138315	0.213856	0.214124	0.215999	0.142208	0.148999	0.143898	0.244138	0.256321	0.228576		0.141047	0.15356	0.143306	0.138173	0.132091	0.159458	0.188737	0.202066
		62	0.349133	0.382433	0.336433	0.436433	0.428633	0.460333	0.464433	0.479433	0.486333	0.673233	0.657433	0.646633		0.053405	0.058174	0.051877	0.085832	0.083886	0.085619	0.131547	0.132323	0.134369	0.172525	0.167695	0.175062		0.151689	0.173382	0.142361	0.212684	0.213731	0.218587	0.142716	0.149204	0.144622	0.248139	0.254723	0.229212		0.14404	0.150878	0.142196	0.137917	0.131016	0.156127	0.19017	0.197906
		62.5	0.3497	0.3774	0.3352	0.4355	0.4236	0.4596	0.4631	0.4784	0.4831	0.6706	0.6553	0.6413		0.051672	0.054981	0.050571	0.085386	0.082476	0.086098	0.129628	0.127946	0.130079	0.170684	0.162308	0.172756		0.153681	0.174264	0.141856	0.216354	0.21279	0.218886	0.145063	0.15073	0.145521	0.250632	0.25839	0.233112		0.144347	0.148155	0.142773	0.133761	0.128334	0.154616	0.188409	0.199724
		63	0.348333	0.379433	0.339933	0.434433	0.424233	0.458133	0.457333	0.474033	0.483833	0.666333	0.653533	0.642033		0.052103	0.056108	0.053212	0.087619	0.085235	0.087975	0.133003	0.13384	0.136282	0.174539	0.169844	0.181569		0.15171	0.17528	0.143759	0.211556	0.212916	0.21745	0.141017	0.14999	0.14525	0.246321	0.25343	0.23018		0.144521	0.148046	0.142962	0.135258	0.126082	0.152708	0.183313	0.190204
		63.5	0.351433	0.371233	0.343833	0.433533	0.423333	0.453333	0.456633	0.470733	0.479333	0.664233	0.649833	0.639133		0.051823	0.053581	0.053412	0.08805	0.085526	0.087426	0.132222	0.133443	0.135472	0.175857	0.167095	0.178038		0.153709	0.174455	0.146377	0.215292	0.214627	0.218655	0.141994	0.148464	0.147346	0.246636	0.256402	0.233762		0.145901	0.143197	0.144044	0.130192	0.12318	0.147252	0.182418	0.188826
		64	0.35	0.3729	0.3409	0.4315	0.4209	0.4548	0.4551	0.4715	0.4751	0.6618	0.6487	0.6403		0.050915	0.054998	0.052093	0.086486	0.084718	0.087703	0.130514	0.130981	0.135103	0.172148	0.167908	0.178936		0.153997	0.175076	0.144928	0.21394	0.213413	0.217534	0.143309	0.151814	0.144611	0.247613	0.25757	0.23134		0.145088	0.142827	0.143879	0.131074	0.122769	0.149563	0.181277	0.188705
		64.5	0.345767	0.368467	0.342667	0.430067	0.415067	0.451367	0.454667	0.472167	0.474767	0.660567	0.645067	0.632967		0.049059	0.053445	0.051592	0.086764	0.083205	0.087171	0.129341	0.128204	0.131027	0.170562	0.162703	0.176486		0.149371	0.169941	0.144331	0.210979	0.209447	0.216757	0.141289	0.150606	0.143516	0.245479	0.254476	0.227816		0.147336	0.145081	0.146743	0.132323	0.122415	0.147439	0.184037	0.193357
		65	0.342	0.3682	0.3403	0.427	0.4192	0.4518	0.4513	0.4625	0.4733	0.6564	0.6417	0.6346		0.04773	0.053585	0.050728	0.086836	0.08397	0.089072	0.12935	0.127812	0.133547	0.170132	0.166056	0.180316		0.153135	0.173356	0.146025	0.214533	0.214252	0.219285	0.14483	0.1526	0.146369	0.244841	0.257249	0.231121		0.141135	0.141259	0.143547	0.125632	0.120978	0.143443	0.17712	0.182088
		65.5	0.341933	0.362933	0.343333	0.424233	0.414033	0.447933	0.446033	0.462133	0.473533	0.656133	0.638133	0.623733		0.04885	0.053037	0.052395	0.087621	0.084581	0.086922	0.128742	0.127557	0.133421	0.171509	0.165024	0.174056		0.151914	0.170669	0.147352	0.21468	0.211065	0.218885	0.142901	0.152354	0.151025	0.249244	0.256472	0.22841		0.141169	0.139228	0.143587	0.121932	0.118388	0.142126	0.17439	0.182223
		66	0.3372	0.3595	0.3449	0.4213	0.4121	0.4452	0.4471	0.4569	0.4696	0.6474	0.635	0.6225		0.048724	0.053389	0.051773	0.087075	0.084121	0.087381	0.128538	0.130045	0.131921	0.169538	0.16504	0.175446		0.152621	0.169176	0.151047	0.215071	0.212354	0.219931	0.145495	0.151741	0.150494	0.248037	0.256091	0.229794		0.135855	0.136935	0.142081	0.119154	0.115625	0.137889	0.173067	0.175114
		66.5	0.337633	0.363433	0.343533	0.418833	0.411933	0.442533	0.444933	0.461633	0.470333	0.647433	0.633133	0.619233		0.048656	0.054342	0.051728	0.086103	0.082515	0.086454	0.127524	0.128277	0.132713	0.171009	0.164298	0.176989		0.153455	0.173992	0.147847	0.21348	0.215667	0.218119	0.145823	0.156411	0.152679	0.251111	0.259705	0.229839		0.135523	0.135099	0.143959	0.11925	0.113752	0.13796	0.171586	0.176945
		67	0.331467	0.352467	0.336467	0.412767	0.408567	0.441267	0.445567	0.457467	0.470867	0.645767	0.631467	0.615967		0.047553	0.052549	0.050476	0.086149	0.083319	0.086516	0.129542	0.127012	0.13368	0.171839	0.165196	0.1734		0.151871	0.169755	0.146051	0.211104	0.213176	0.222967	0.145526	0.154468	0.154185	0.247692	0.256954	0.230216		0.132043	0.130163	0.13994	0.115513	0.112073	0.131784	0.170498	0.175986
		67.5	0.333133	0.358633	0.343233	0.416633	0.409533	0.437733	0.438433	0.453633	0.464333	0.642033	0.626233	0.608133		0.048252	0.054027	0.050913	0.087266	0.083801	0.087203	0.125928	0.126947	0.131656	0.170465	0.165184	0.174484		0.153844	0.172638	0.149835	0.212889	0.214053	0.219705	0.146295	0.155685	0.151077	0.250414	0.257542	0.229258		0.131037	0.131969	0.142485	0.116478	0.111679	0.130825	0.16621	0.171002
		68	0.328133	0.354033	0.345833	0.414433	0.405033	0.437633	0.438633	0.453133	0.466633	0.640033	0.625933	0.610233		0.04741	0.05408	0.050933	0.086878	0.082846	0.08738	0.12747	0.127486	0.130798	0.171447	0.165845	0.175517		0.152187	0.171793	0.1508	0.213979	0.211342	0.219431	0.145873	0.154584	0.154596	0.250181	0.25819	0.22985		0.128537	0.12816	0.1441	0.113576	0.110845	0.130822	0.16529	0.171064
		68.5	0.330767	0.353467	0.342967	0.411767	0.405867	0.434767	0.436267	0.452067	0.458167	0.634267	0.620767	0.607167		0.048058	0.054206	0.05061	0.08749	0.084806	0.087557	0.125063	0.1288	0.130287	0.16963	0.165289	0.176272		0.152747	0.172793	0.149672	0.212828	0.210464	0.220196	0.146965	0.155974	0.151456	0.248696	0.257926	0.229929		0.129962	0.126467	0.142684	0.111449	0.110596	0.127013	0.164239	0.167293
		69	0.330233	0.353733	0.339833	0.412733	0.402633	0.434533	0.434933	0.450833	0.459133	0.633133	0.620533	0.602533		0.048381	0.054556	0.050298	0.08776	0.084293	0.089634	0.1269	0.126831	0.130354	0.169319	0.163822	0.174124		0.153032	0.172393	0.148623	0.212331	0.21147	0.219472	0.146383	0.155293	0.154465	0.250712	0.257669	0.227868		0.12882	0.126784	0.140912	0.112642	0.106871	0.125427	0.16165	0.168709
		69.5	0.3265	0.3506	0.3352	0.4081	0.3991	0.4318	0.433	0.4451	0.4574	0.6286	0.6174	0.6008		0.048074	0.054412	0.049624	0.08756	0.083396	0.089037	0.125145	0.124698	0.132236	0.16834	0.163642	0.173633		0.151878	0.171066	0.146093	0.210138	0.21038	0.21712	0.14697	0.155822	0.152686	0.251224	0.258268	0.23085		0.126548	0.125122	0.139483	0.110402	0.105324	0.125643	0.160885	0.16458
		70	0.326067	0.344567	0.329367	0.401167	0.396267	0.429167	0.433567	0.444367	0.452767	0.626167	0.613267	0.592967		0.048151	0.053212	0.047589	0.085698	0.083642	0.087987	0.124617	0.12409	0.130097	0.170126	0.163576	0.171907		0.151684	0.168139	0.146502	0.206792	0.207978	0.216791	0.147859	0.156343	0.151378	0.249165	0.257844	0.228788		0.126232	0.123215	0.135276	0.108677	0.104647	0.124389	0.161091	0.163933
		70.5	0.320033	0.344833	0.322833	0.402633	0.396933	0.428133	0.430533	0.440533	0.452733	0.625533	0.612933	0.593333		0.047511	0.053352	0.047175	0.086004	0.083356	0.08709	0.123378	0.124304	0.130569	0.170989	0.165042	0.173554		0.151452	0.169618	0.143237	0.210211	0.210762	0.219626	0.148298	0.156017	0.152766	0.248941	0.258838	0.225135		0.12107	0.121863	0.132422	0.106418	0.102815	0.121417	0.158858	0.160212
		71	0.317967	0.344367	0.324867	0.402767	0.391967	0.424067	0.428267	0.442967	0.443867	0.619967	0.609967	0.590867		0.047299	0.05317	0.046094	0.084581	0.081154	0.086446	0.120556	0.122799	0.125686	0.165875	0.162505	0.171292		0.150026	0.172544	0.151537	0.215136	0.211346	0.220747	0.153329	0.161607	0.155883	0.256423	0.262039	0.232474		0.120641	0.118652	0.127236	0.10305	0.099466	0.116874	0.154382	0.15856
		71.5	0.319933	0.340133	0.323733	0.402533	0.390933	0.423133	0.423833	0.437733	0.449833	0.617133	0.603533	0.587733		0.047572	0.054021	0.047349	0.08787	0.082614	0.087344	0.122719	0.124788	0.130039	0.170912	0.163903	0.172398		0.151415	0.167543	0.146138	0.210206	0.207845	0.216794	0.148061	0.155201	0.154289	0.248803	0.254571	0.227679		0.120947	0.118569	0.130246	0.104457	0.100474	0.118995	0.153054	0.157744
	ANOVA analysis
	Fig. 5B																	Fig. 5C																		Fig. 5E
	Table Analyzed	AKH_III OD						Number of families	1									Table Analyzed	AKH_III population % V2						Within each column, compare rows (simple effects within columns)											Table Analyzed	AKW_VI OD						Number of families	1
	Data sets analyzed	K-T						Number of comparisons per family	45																											Data sets analyzed	A-J						Number of comparisons per family	45
								Alpha	0.05									Two-way ANOVA	Ordinary						Number of families	3																	Alpha	0.05
	ANOVA summary																	Alpha	0.05						Number of comparisons per family	45										ANOVA summary
	F	114.3						Bonferroni's multiple comparisons test	Mean Diff.	95.00% CI of diff.	Below threshold?	Summary	Adjusted P Value												Alpha	0.05										F	10.55						Bonferroni's multiple comparisons test	Mean Diff.	95.00% CI of diff.	Below threshold?	Summary	Adjusted P Value
	P value	<0.0001						em_0 vs. 2.5	-0.03967	-0.07333 to -0.006000	Yes	*	0.0103	K-L				Source of Variation	% of total variation	P value	P value summary	Significant?														P value	<0.0001						em_0 vs. 2.5	0.017	-0.006616 to 0.04062	No	ns	0.5697	A-B
	P value summary	****						em_0 vs. 5	-0.08967	-0.1233 to -0.05600	Yes	****	<0.0001	K-M				Interaction	65.8	<0.0001	****	Yes			Bonferroni's multiple comparisons test	Mean Diff.	95.00% CI of diff.	Below threshold?	Summary	Adjusted P Value						P value summary	****						em_0 vs. 5	0.009333	-0.01428 to 0.03295	No	ns	>0.9999	A-C
	Significant diff. among means (P < 0.05)?	Yes						em_0 vs. 10	-0.1327	-0.1663 to -0.09900	Yes	****	<0.0001	K-N				Row Factor	1.279e-05	>0.9999	ns	No														Significant diff. among means (P < 0.05)?	Yes						em_0 vs. 10	0.007	-0.01662 to 0.03062	No	ns	>0.9999	A-D
	R squared	0.9809						em_0 vs. 12.5	0.03567	0.002000 to 0.06933	Yes	*	0.0295	K-O				Column Factor	34.14	<0.0001	****	Yes			GFP%											R squared	0.826						em_0 vs. 12.5	0.04033	0.01672 to 0.06395	Yes	***	0.0001	A-E
								em_0 vs. 25	0.003667	-0.03000 to 0.03733	No	ns	>0.9999	K-P											em_0 vs. 2.5	2.767	0.5544 to 4.979	Yes	**	0.003													em_0 vs. 25	0.045	0.02138 to 0.06862	Yes	****	<0.0001	A-F
	Brown-Forsythe test							em_0 vs. 50	-0.1167	-0.1503 to -0.08300	Yes	****	<0.0001	K-Q				ANOVA table	SS	DF	MS	F (DFn, DFd)	P value		em_0 vs. 5	6.933	4.721 to 9.146	Yes	****	<0.0001						Brown-Forsythe test							em_0 vs. 50	0.02933	0.005718 to 0.05295	Yes	**	0.0058	A-G
	F (DFn, DFd)	0.2467 (9, 20)						em_0 vs. 10	-0.14	-0.1737 to -0.1063	Yes	****	<0.0001	K-R				Interaction	43437	18	2413	F (18, 60) = 3858	P<0.0001		em_0 vs. 10	8.633	6.421 to 10.85	Yes	****	<0.0001						F (DFn, DFd)	0.3509 (9, 20)						em_0 vs. 10	0.02133	-0.002282 to 0.04495	No	ns	0.1175	A-H
	P value	0.982						em_0 vs. 20	-0.1297	-0.1633 to -0.09600	Yes	****	<0.0001	K-S				Row Factor	0.008444	9	0.0009383	F (9, 60) = 0.001500	P>0.9999		em_0 vs. 12.5	0.9	-1.312 to 3.112	No	ns	>0.9999						P value	0.9454						em_0 vs. 20	0.01667	-0.006949 to 0.04028	No	ns	0.6408	A-I
	P value summary	ns						em_0 vs. 40	-0.125	-0.1587 to -0.09133	Yes	****	<0.0001	K-T				Column Factor	22536	2	11268	F (2, 60) = 18016	P<0.0001		em_0 vs. 25	-0.8333	-3.046 to 1.379	No	ns	>0.9999						P value summary	ns						em_0 vs. 40	0.02267	-0.0009491 to 0.04628	No	ns	0.0714	A-J
	Are SDs significantly different (P < 0.05)?	No						2.5 vs. 5	-0.05	-0.08367 to -0.01633	Yes	***	0.0007	L-M				Residual	37.53	60	0.6254				em_0 vs. 50	7.8	5.588 to 10.01	Yes	****	<0.0001						Are SDs significantly different (P < 0.05)?	No						2.5 vs. 5	-0.007667	-0.03128 to 0.01595	No	ns	>0.9999	B-C
								2.5 vs. 10	-0.093	-0.1267 to -0.05933	Yes	****	<0.0001	L-N											em_0 vs. 10	-14.13	-16.35 to -11.92	Yes	****	<0.0001													2.5 vs. 10	-0.01	-0.03362 to 0.01362	No	ns	>0.9999	B-D
	Bartlett's test							2.5 vs. 12.5	0.07533	0.04167 to 0.1090	Yes	****	<0.0001	L-O				Data summary							em_0 vs. 20	-6.1	-8.312 to -3.888	Yes	****	<0.0001						Bartlett's test							2.5 vs. 12.5	0.02333	-0.0002824 to 0.04695	No	ns	0.0556	B-E
	Bartlett's statistic (corrected)							2.5 vs. 25	0.04333	0.009667 to 0.07700	Yes	**	0.0039	L-P				Number of columns (Column Factor)	3						em_0 vs. 40	-1.967	-4.179 to 0.2456	No	ns	0.1551						Bartlett's statistic (corrected)							2.5 vs. 25	0.028	0.004384 to 0.05162	Yes	**	0.0096	B-F
	P value							2.5 vs. 50	-0.077	-0.1107 to -0.04333	Yes	****	<0.0001	L-Q				Number of rows (Row Factor)	10						2.5 vs. 5	4.167	1.954 to 6.379	Yes	****	<0.0001						P value							2.5 vs. 50	0.01233	-0.01128 to 0.03595	No	ns	>0.9999	B-G
	P value summary							2.5 vs. 10	-0.1003	-0.1340 to -0.06667	Yes	****	<0.0001	L-R				Number of values	90						2.5 vs. 10	5.867	3.654 to 8.079	Yes	****	<0.0001						P value summary							2.5 vs. 10	0.004333	-0.01928 to 0.02795	No	ns	>0.9999	B-H
	Are SDs significantly different (P < 0.05)?							2.5 vs. 20	-0.09	-0.1237 to -0.05633	Yes	****	<0.0001	L-S											2.5 vs. 12.5	-1.867	-4.079 to 0.3456	No	ns	0.2404						Are SDs significantly different (P < 0.05)?							2.5 vs. 20	-0.0003333	-0.02395 to 0.02328	No	ns	>0.9999	B-I
								2.5 vs. 40	-0.08533	-0.1190 to -0.05167	Yes	****	<0.0001	L-T											2.5 vs. 25	-3.6	-5.812 to -1.388	Yes	****	<0.0001													2.5 vs. 40	0.005667	-0.01795 to 0.02928	No	ns	>0.9999	B-J
	ANOVA table	SS	DF	MS	F (DFn, DFd)	P value		5 vs. 10	-0.043	-0.07667 to -0.009334	Yes	**	0.0043	M-N											2.5 vs. 50	5.033	2.821 to 7.246	Yes	****	<0.0001						ANOVA table	SS	DF	MS	F (DFn, DFd)	P value		5 vs. 10	-0.002333	-0.02595 to 0.02128	No	ns	>0.9999	C-D
	Treatment (between columns)	0.1208	9	0.01342	F (9, 20) = 114.3	P<0.0001		5 vs. 12.5	0.1253	0.09167 to 0.1590	Yes	****	<0.0001	M-O											2.5 vs. 10	-16.9	-19.11 to -14.69	Yes	****	<0.0001						Treatment (between columns)	0.005489	9	0.0006099	F (9, 20) = 10.55	P<0.0001		5 vs. 12.5	0.031	0.007384 to 0.05462	Yes	**	0.0031	C-E
	Residual (within columns)	0.002349	20	0.0001175				5 vs. 25	0.09333	0.05967 to 0.1270	Yes	****	<0.0001	M-P											2.5 vs. 20	-8.867	-11.08 to -6.654	Yes	****	<0.0001						Residual (within columns)	0.001156	20	5.78e-05				5 vs. 25	0.03567	0.01205 to 0.05928	Yes	***	0.0006	C-F
	Total	0.1232	29					5 vs. 50	-0.027	-0.06067 to 0.006666	No	ns	0.2838	M-Q											2.5 vs. 40	-4.733	-6.946 to -2.521	Yes	****	<0.0001						Total	0.006645	29					5 vs. 50	0.02	-0.003616 to 0.04362	No	ns	0.1925	C-G
								5 vs. 10	-0.05033	-0.08400 to -0.01667	Yes	***	0.0007	M-R											5 vs. 10	1.7	-0.5123 to 3.912	No	ns	0.484													5 vs. 10	0.012	-0.01162 to 0.03562	No	ns	>0.9999	C-H
	Data summary							5 vs. 20	-0.04	-0.07367 to -0.006334	Yes	**	0.0094	M-S											5 vs. 12.5	-6.033	-8.246 to -3.821	Yes	****	<0.0001						Data summary							5 vs. 20	0.007333	-0.01628 to 0.03095	No	ns	>0.9999	C-I
	Number of treatments (columns)	10						5 vs. 40	-0.03533	-0.06900 to -0.001667	Yes	*	0.0322	M-T											5 vs. 25	-7.767	-9.979 to -5.554	Yes	****	<0.0001						Number of treatments (columns)	10						5 vs. 40	0.01333	-0.01028 to 0.03695	No	ns	>0.9999	C-J
	Number of values (total)	30						10 vs. 12.5	0.1683	0.1347 to 0.2020	Yes	****	<0.0001	N-O											5 vs. 50	0.8667	-1.346 to 3.079	No	ns	>0.9999						Number of values (total)	30						10 vs. 12.5	0.03333	0.009718 to 0.05695	Yes	**	0.0013	D-E
								10 vs. 25	0.1363	0.1027 to 0.1700	Yes	****	<0.0001	N-P											5 vs. 10	-21.07	-23.28 to -18.85	Yes	****	<0.0001													10 vs. 25	0.038	0.01438 to 0.06162	Yes	***	0.0002	D-F
								10 vs. 50	0.016	-0.01767 to 0.04967	No	ns	>0.9999	N-Q											5 vs. 20	-13.03	-15.25 to -10.82	Yes	****	<0.0001													10 vs. 50	0.02233	-0.001282 to 0.04595	No	ns	0.0809	D-G
								10 vs. 10	-0.007333	-0.04100 to 0.02633	No	ns	>0.9999	N-R											5 vs. 40	-8.9	-11.11 to -6.688	Yes	****	<0.0001													10 vs. 10	0.01433	-0.009282 to 0.03795	No	ns	>0.9999	D-H
								10 vs. 20	0.003	-0.03067 to 0.03667	No	ns	>0.9999	N-S											10 vs. 12.5	-7.733	-9.946 to -5.521	Yes	****	<0.0001													10 vs. 20	0.009667	-0.01395 to 0.03328	No	ns	>0.9999	D-I
								10 vs. 40	0.007667	-0.02600 to 0.04133	No	ns	>0.9999	N-T											10 vs. 25	-9.467	-11.68 to -7.254	Yes	****	<0.0001													10 vs. 40	0.01567	-0.007949 to 0.03928	No	ns	0.9081	D-J
								12.5 vs. 25	-0.032	-0.06567 to 0.001666	No	ns	0.0775	O-P											10 vs. 50	-0.8333	-3.046 to 1.379	No	ns	>0.9999													12.5 vs. 25	0.004667	-0.01895 to 0.02828	No	ns	>0.9999	E-F
								12.5 vs. 50	-0.1523	-0.1860 to -0.1187	Yes	****	<0.0001	O-Q											10 vs. 10	-22.77	-24.98 to -20.55	Yes	****	<0.0001													12.5 vs. 50	-0.011	-0.03462 to 0.01262	No	ns	>0.9999	E-G
								12.5 vs. 10	-0.1757	-0.2093 to -0.1420	Yes	****	<0.0001	O-R											10 vs. 20	-14.73	-16.95 to -12.52	Yes	****	<0.0001													12.5 vs. 10	-0.019	-0.04262 to 0.004616	No	ns	0.2776	E-H
								12.5 vs. 20	-0.1653	-0.1990 to -0.1317	Yes	****	<0.0001	O-S											10 vs. 40	-10.6	-12.81 to -8.388	Yes	****	<0.0001													12.5 vs. 20	-0.02367	-0.04728 to -5.090e-005	Yes	*	0.0491	E-I
								12.5 vs. 40	-0.1607	-0.1943 to -0.1270	Yes	****	<0.0001	O-T											12.5 vs. 25	-1.733	-3.946 to 0.4789	No	ns	0.4222													12.5 vs. 40	-0.01767	-0.04128 to 0.005949	No	ns	0.4493	E-J
								25 vs. 50	-0.1203	-0.1540 to -0.08667	Yes	****	<0.0001	P-Q											12.5 vs. 50	6.9	4.688 to 9.112	Yes	****	<0.0001													25 vs. 50	-0.01567	-0.03928 to 0.007949	No	ns	0.9081	F-G
								25 vs. 10	-0.1437	-0.1773 to -0.1100	Yes	****	<0.0001	P-R											12.5 vs. 10	-15.03	-17.25 to -12.82	Yes	****	<0.0001													25 vs. 10	-0.02367	-0.04728 to -5.090e-005	Yes	*	0.0491	F-H
								25 vs. 20	-0.1333	-0.1670 to -0.09967	Yes	****	<0.0001	P-S											12.5 vs. 20	-7	-9.212 to -4.788	Yes	****	<0.0001													25 vs. 20	-0.02833	-0.05195 to -0.004718	Yes	**	0.0085	F-I
								25 vs. 40	-0.1287	-0.1623 to -0.09500	Yes	****	<0.0001	P-T											12.5 vs. 40	-2.867	-5.079 to -0.6544	Yes	**	0.0018													25 vs. 40	-0.02233	-0.04595 to 0.001282	No	ns	0.0809	F-J
								50 vs. 10	-0.02333	-0.05700 to 0.01033	No	ns	0.7117	Q-R											25 vs. 50	8.633	6.421 to 10.85	Yes	****	<0.0001													50 vs. 10	-0.008	-0.03162 to 0.01562	No	ns	>0.9999	G-H
								50 vs. 20	-0.013	-0.04667 to 0.02067	No	ns	>0.9999	Q-S											25 vs. 10	-13.3	-15.51 to -11.09	Yes	****	<0.0001													50 vs. 20	-0.01267	-0.03628 to 0.01095	No	ns	>0.9999	G-I
								50 vs. 40	-0.008333	-0.04200 to 0.02533	No	ns	>0.9999	Q-T											25 vs. 20	-5.267	-7.479 to -3.054	Yes	****	<0.0001													50 vs. 40	-0.006667	-0.03028 to 0.01695	No	ns	>0.9999	G-J
								10 vs. 20	0.01033	-0.02333 to 0.04400	No	ns	>0.9999	R-S											25 vs. 40	-1.133	-3.346 to 1.079	No	ns	>0.9999													10 vs. 20	-0.004667	-0.02828 to 0.01895	No	ns	>0.9999	H-I
								10 vs. 40	0.015	-0.01867 to 0.04867	No	ns	>0.9999	R-T											50 vs. 10	-21.93	-24.15 to -19.72	Yes	****	<0.0001													10 vs. 40	0.001333	-0.02228 to 0.02495	No	ns	>0.9999	H-J
								20 vs. 40	0.004667	-0.02900 to 0.03833	No	ns	>0.9999	S-T											50 vs. 20	-13.9	-16.11 to -11.69	Yes	****	<0.0001													20 vs. 40	0.006	-0.01762 to 0.02962	No	ns	>0.9999	I-J
																									50 vs. 40	-9.767	-11.98 to -7.554	Yes	****	<0.0001
								Test details	Mean 1	Mean 2	Mean Diff.	SE of diff.	n1	n2	t	DF									10 vs. 20	8.033	5.821 to 10.25	Yes	****	<0.0001													Test details	Mean 1	Mean 2	Mean Diff.	SE of diff.	n1	n2
								em_0 vs. 2.5	0.5337	0.5733	-0.03967	0.008849	3	3	4.482	20									10 vs. 40	12.17	9.954 to 14.38	Yes	****	<0.0001													em_0 vs. 2.5	0.532	0.515	0.017	0.006208	3	3
								em_0 vs. 5	0.5337	0.6233	-0.08967	0.008849	3	3	10.13	20									20 vs. 40	4.133	1.921 to 6.346	Yes	****	<0.0001													em_0 vs. 5	0.532	0.5227	0.009333	0.006208	3	3
								em_0 vs. 10	0.5337	0.6663	-0.1327	0.008849	3	3	14.99	20																											em_0 vs. 10	0.532	0.525	0.007	0.006208	3	3
								em_0 vs. 12.5	0.5337	0.498	0.03567	0.008849	3	3	4.03	20									RFP%																		em_0 vs. 12.5	0.532	0.4917	0.04033	0.006208	3	3
								em_0 vs. 25	0.5337	0.53	0.003667	0.008849	3	3	0.4143	20									em_0 vs. 2.5	-2.6	-4.812 to -0.3877	Yes	**	0.0073													em_0 vs. 25	0.532	0.487	0.045	0.006208	3	3
								em_0 vs. 50	0.5337	0.6503	-0.1167	0.008849	3	3	13.18	20									em_0 vs. 5	-8.833	-11.05 to -6.621	Yes	****	<0.0001													em_0 vs. 50	0.532	0.5027	0.02933	0.006208	3	3
								em_0 vs. 10	0.5337	0.6737	-0.14	0.008849	3	3	15.82	20									em_0 vs. 10	-11.83	-14.05 to -9.621	Yes	****	<0.0001													em_0 vs. 10	0.532	0.5107	0.02133	0.006208	3	3
								em_0 vs. 20	0.5337	0.6633	-0.1297	0.008849	3	3	14.65	20									em_0 vs. 12.5	25.13	22.92 to 27.35	Yes	****	<0.0001													em_0 vs. 20	0.532	0.5153	0.01667	0.006208	3	3
								em_0 vs. 40	0.5337	0.6587	-0.125	0.008849	3	3	14.13	20									em_0 vs. 25	59.87	57.65 to 62.08	Yes	****	<0.0001													em_0 vs. 40	0.532	0.5093	0.02267	0.006208	3	3
								2.5 vs. 5	0.5733	0.6233	-0.05	0.008849	3	3	5.65	20									em_0 vs. 50	66.3	64.09 to 68.51	Yes	****	<0.0001													2.5 vs. 5	0.515	0.5227	-0.007667	0.006208	3	3
								2.5 vs. 10	0.5733	0.6663	-0.093	0.008849	3	3	10.51	20									em_0 vs. 10	13.47	11.25 to 15.68	Yes	****	<0.0001													2.5 vs. 10	0.515	0.525	-0.01	0.006208	3	3
								2.5 vs. 12.5	0.5733	0.498	0.07533	0.008849	3	3	8.513	20									em_0 vs. 20	6.8	4.588 to 9.012	Yes	****	<0.0001													2.5 vs. 12.5	0.515	0.4917	0.02333	0.006208	3	3
								2.5 vs. 25	0.5733	0.53	0.04333	0.008849	3	3	4.897	20									em_0 vs. 40	2.667	0.4544 to 4.879	Yes	**	0.0051													2.5 vs. 25	0.515	0.487	0.028	0.006208	3	3
								2.5 vs. 50	0.5733	0.6503	-0.077	0.008849	3	3	8.701	20									2.5 vs. 5	-6.233	-8.446 to -4.021	Yes	****	<0.0001													2.5 vs. 50	0.515	0.5027	0.01233	0.006208	3	3
								2.5 vs. 10	0.5733	0.6737	-0.1003	0.008849	3	3	11.34	20									2.5 vs. 10	-9.233	-11.45 to -7.021	Yes	****	<0.0001													2.5 vs. 10	0.515	0.5107	0.004333	0.006208	3	3
								2.5 vs. 20	0.5733	0.6633	-0.09	0.008849	3	3	10.17	20									2.5 vs. 12.5	27.73	25.52 to 29.95	Yes	****	<0.0001													2.5 vs. 20	0.515	0.5153	-0.0003333	0.006208	3	3
								2.5 vs. 40	0.5733	0.6587	-0.08533	0.008849	3	3	9.643	20									2.5 vs. 25	62.47	60.25 to 64.68	Yes	****	<0.0001													2.5 vs. 40	0.515	0.5093	0.005667	0.006208	3	3
								5 vs. 10	0.6233	0.6663	-0.043	0.008849	3	3	4.859	20									2.5 vs. 50	68.9	66.69 to 71.11	Yes	****	<0.0001													5 vs. 10	0.5227	0.525	-0.002333	0.006208	3	3
								5 vs. 12.5	0.6233	0.498	0.1253	0.008849	3	3	14.16	20									2.5 vs. 10	16.07	13.85 to 18.28	Yes	****	<0.0001													5 vs. 12.5	0.5227	0.4917	0.031	0.006208	3	3
								5 vs. 25	0.6233	0.53	0.09333	0.008849	3	3	10.55	20									2.5 vs. 20	9.4	7.188 to 11.61	Yes	****	<0.0001													5 vs. 25	0.5227	0.487	0.03567	0.006208	3	3
								5 vs. 50	0.6233	0.6503	-0.027	0.008849	3	3	3.051	20									2.5 vs. 40	5.267	3.054 to 7.479	Yes	****	<0.0001													5 vs. 50	0.5227	0.5027	0.02	0.006208	3	3
								5 vs. 10	0.6233	0.6737	-0.05033	0.008849	3	3	5.688	20									5 vs. 10	-3	-5.212 to -0.7877	Yes	***	0.0009													5 vs. 10	0.5227	0.5107	0.012	0.006208	3	3
								5 vs. 20	0.6233	0.6633	-0.04	0.008849	3	3	4.52	20									5 vs. 12.5	33.97	31.75 to 36.18	Yes	****	<0.0001													5 vs. 20	0.5227	0.5153	0.007333	0.006208	3	3
								5 vs. 40	0.6233	0.6587	-0.03533	0.008849	3	3	3.993	20									5 vs. 25	68.7	66.49 to 70.91	Yes	****	<0.0001													5 vs. 40	0.5227	0.5093	0.01333	0.006208	3	3
								10 vs. 12.5	0.6663	0.498	0.1683	0.008849	3	3	19.02	20									5 vs. 50	75.13	72.92 to 77.35	Yes	****	<0.0001													10 vs. 12.5	0.525	0.4917	0.03333	0.006208	3	3
								10 vs. 25	0.6663	0.53	0.1363	0.008849	3	3	15.41	20									5 vs. 10	22.3	20.09 to 24.51	Yes	****	<0.0001													10 vs. 25	0.525	0.487	0.038	0.006208	3	3
								10 vs. 50	0.6663	0.6503	0.016	0.008849	3	3	1.808	20									5 vs. 20	15.63	13.42 to 17.85	Yes	****	<0.0001													10 vs. 50	0.525	0.5027	0.02233	0.006208	3	3
								10 vs. 10	0.6663	0.6737	-0.007333	0.008849	3	3	0.8287	20									5 vs. 40	11.5	9.288 to 13.71	Yes	****	<0.0001													10 vs. 10	0.525	0.5107	0.01433	0.006208	3	3
								10 vs. 20	0.6663	0.6633	0.003	0.008849	3	3	0.339	20									10 vs. 12.5	36.97	34.75 to 39.18	Yes	****	<0.0001													10 vs. 20	0.525	0.5153	0.009667	0.006208	3	3
								10 vs. 40	0.6663	0.6587	0.007667	0.008849	3	3	0.8664	20									10 vs. 25	71.7	69.49 to 73.91	Yes	****	<0.0001													10 vs. 40	0.525	0.5093	0.01567	0.006208	3	3
								12.5 vs. 25	0.498	0.53	-0.032	0.008849	3	3	3.616	20									10 vs. 50	78.13	75.92 to 80.35	Yes	****	<0.0001													12.5 vs. 25	0.4917	0.487	0.004667	0.006208	3	3
								12.5 vs. 50	0.498	0.6503	-0.1523	0.008849	3	3	17.21	20									10 vs. 10	25.3	23.09 to 27.51	Yes	****	<0.0001													12.5 vs. 50	0.4917	0.5027	-0.011	0.006208	3	3
								12.5 vs. 10	0.498	0.6737	-0.1757	0.008849	3	3	19.85	20									10 vs. 20	18.63	16.42 to 20.85	Yes	****	<0.0001													12.5 vs. 10	0.4917	0.5107	-0.019	0.006208	3	3
								12.5 vs. 20	0.498	0.6633	-0.1653	0.008849	3	3	18.68	20									10 vs. 40	14.5	12.29 to 16.71	Yes	****	<0.0001													12.5 vs. 20	0.4917	0.5153	-0.02367	0.006208	3	3
								12.5 vs. 40	0.498	0.6587	-0.1607	0.008849	3	3	18.16	20									12.5 vs. 25	34.73	32.52 to 36.95	Yes	****	<0.0001													12.5 vs. 40	0.4917	0.5093	-0.01767	0.006208	3	3
								25 vs. 50	0.53	0.6503	-0.1203	0.008849	3	3	13.6	20									12.5 vs. 50	41.17	38.95 to 43.38	Yes	****	<0.0001													25 vs. 50	0.487	0.5027	-0.01567	0.006208	3	3
								25 vs. 10	0.53	0.6737	-0.1437	0.008849	3	3	16.23	20									12.5 vs. 10	-11.67	-13.88 to -9.454	Yes	****	<0.0001													25 vs. 10	0.487	0.5107	-0.02367	0.006208	3	3
								25 vs. 20	0.53	0.6633	-0.1333	0.008849	3	3	15.07	20									12.5 vs. 20	-18.33	-20.55 to -16.12	Yes	****	<0.0001													25 vs. 20	0.487	0.5153	-0.02833	0.006208	3	3
								25 vs. 40	0.53	0.6587	-0.1287	0.008849	3	3	14.54	20									12.5 vs. 40	-22.47	-24.68 to -20.25	Yes	****	<0.0001													25 vs. 40	0.487	0.5093	-0.02233	0.006208	3	3
								50 vs. 10	0.6503	0.6737	-0.02333	0.008849	3	3	2.637	20									25 vs. 50	6.433	4.221 to 8.646	Yes	****	<0.0001													50 vs. 10	0.5027	0.5107	-0.008	0.006208	3	3
								50 vs. 20	0.6503	0.6633	-0.013	0.008849	3	3	1.469	20									25 vs. 10	-46.4	-48.61 to -44.19	Yes	****	<0.0001													50 vs. 20	0.5027	0.5153	-0.01267	0.006208	3	3
								50 vs. 40	0.6503	0.6587	-0.008333	0.008849	3	3	0.9417	20									25 vs. 20	-53.07	-55.28 to -50.85	Yes	****	<0.0001													50 vs. 40	0.5027	0.5093	-0.006667	0.006208	3	3
								10 vs. 20	0.6737	0.6633	0.01033	0.008849	3	3	1.168	20									25 vs. 40	-57.2	-59.41 to -54.99	Yes	****	<0.0001													10 vs. 20	0.5107	0.5153	-0.004667	0.006208	3	3
								10 vs. 40	0.6737	0.6587	0.015	0.008849	3	3	1.695	20									50 vs. 10	-52.83	-55.05 to -50.62	Yes	****	<0.0001													10 vs. 40	0.5107	0.5093	0.001333	0.006208	3	3
								20 vs. 40	0.6633	0.6587	0.004667	0.008849	3	3	0.5273	20									50 vs. 20	-59.5	-61.71 to -57.29	Yes	****	<0.0001													20 vs. 40	0.5153	0.5093	0.006	0.006208	3	3
																									50 vs. 40	-63.63	-65.85 to -61.42	Yes	****	<0.0001
																									10 vs. 20	-6.667	-8.879 to -4.454	Yes	****	<0.0001
																									10 vs. 40	-10.8	-13.01 to -8.588	Yes	****	<0.0001
																									20 vs. 40	-4.133	-6.346 to -1.921	Yes	****	<0.0001
																									BFP%
																									em_0 vs. 2.5	-0.1333	-2.346 to 2.079	No	ns	>0.9999
																									em_0 vs. 5	1.967	-0.2456 to 4.179	No	ns	0.1551
																									em_0 vs. 10	3.2	0.9877 to 5.412	Yes	***	0.0003
																									em_0 vs. 12.5	-26	-28.21 to -23.79	Yes	****	<0.0001
																									em_0 vs. 25	-58.97	-61.18 to -56.75	Yes	****	<0.0001
																									em_0 vs. 50	-74	-76.21 to -71.79	Yes	****	<0.0001
																									em_0 vs. 10	0.7	-1.512 to 2.912	No	ns	>0.9999
																									em_0 vs. 20	-0.6667	-2.879 to 1.546	No	ns	>0.9999
																									em_0 vs. 40	-0.6667	-2.879 to 1.546	No	ns	>0.9999
																									2.5 vs. 5	2.1	-0.1123 to 4.312	No	ns	0.0847
																									2.5 vs. 10	3.333	1.121 to 5.546	Yes	***	0.0001
																									2.5 vs. 12.5	-25.87	-28.08 to -23.65	Yes	****	<0.0001
																									2.5 vs. 25	-58.83	-61.05 to -56.62	Yes	****	<0.0001
																									2.5 vs. 50	-73.87	-76.08 to -71.65	Yes	****	<0.0001
																									2.5 vs. 10	0.8333	-1.379 to 3.046	No	ns	>0.9999
																									2.5 vs. 20	-0.5333	-2.746 to 1.679	No	ns	>0.9999
																									2.5 vs. 40	-0.5333	-2.746 to 1.679	No	ns	>0.9999
																									5 vs. 10	1.233	-0.9789 to 3.446	No	ns	>0.9999
																									5 vs. 12.5	-27.97	-30.18 to -25.75	Yes	****	<0.0001
																									5 vs. 25	-60.93	-63.15 to -58.72	Yes	****	<0.0001
																									5 vs. 50	-75.97	-78.18 to -73.75	Yes	****	<0.0001
																									5 vs. 10	-1.267	-3.479 to 0.9456	No	ns	>0.9999
																									5 vs. 20	-2.633	-4.846 to -0.4211	Yes	**	0.0061
																									5 vs. 40	-2.633	-4.846 to -0.4211	Yes	**	0.0061
																									10 vs. 12.5	-29.2	-31.41 to -26.99	Yes	****	<0.0001
																									10 vs. 25	-62.17	-64.38 to -59.95	Yes	****	<0.0001
																									10 vs. 50	-77.2	-79.41 to -74.99	Yes	****	<0.0001
																									10 vs. 10	-2.5	-4.712 to -0.2877	Yes	*	0.0121
																									10 vs. 20	-3.867	-6.079 to -1.654	Yes	****	<0.0001
																									10 vs. 40	-3.867	-6.079 to -1.654	Yes	****	<0.0001
																									12.5 vs. 25	-32.97	-35.18 to -30.75	Yes	****	<0.0001
																									12.5 vs. 50	-48	-50.21 to -45.79	Yes	****	<0.0001
																									12.5 vs. 10	26.7	24.49 to 28.91	Yes	****	<0.0001
																									12.5 vs. 20	25.33	23.12 to 27.55	Yes	****	<0.0001
																									12.5 vs. 40	25.33	23.12 to 27.55	Yes	****	<0.0001
																									25 vs. 50	-15.03	-17.25 to -12.82	Yes	****	<0.0001
																									25 vs. 10	59.67	57.45 to 61.88	Yes	****	<0.0001
																									25 vs. 20	58.3	56.09 to 60.51	Yes	****	<0.0001
																									25 vs. 40	58.3	56.09 to 60.51	Yes	****	<0.0001
																									50 vs. 10	74.7	72.49 to 76.91	Yes	****	<0.0001
																									50 vs. 20	73.33	71.12 to 75.55	Yes	****	<0.0001
																									50 vs. 40	73.33	71.12 to 75.55	Yes	****	<0.0001
																									10 vs. 20	-1.367	-3.579 to 0.8456	No	ns	>0.9999
																									10 vs. 40	-1.367	-3.579 to 0.8456	No	ns	>0.9999
																									20 vs. 40	0	-2.212 to 2.212	No	ns	>0.9999
																									Test details	Mean 1	Mean 2	Mean Diff.	SE of diff.	N1	N2	t	DF
																									GFP%
																									em_0 vs. 2.5	19.83	17.07	2.767	0.6457	3	3	4.285	60
																									em_0 vs. 5	19.83	12.9	6.933	0.6457	3	3	10.74	60
																									em_0 vs. 10	19.83	11.2	8.633	0.6457	3	3	13.37	60
																									em_0 vs. 12.5	19.83	18.93	0.9	0.6457	3	3	1.394	60
																									em_0 vs. 25	19.83	20.67	-0.8333	0.6457	3	3	1.291	60
																									em_0 vs. 50	19.83	12.03	7.8	0.6457	3	3	12.08	60
																									em_0 vs. 10	19.83	33.97	-14.13	0.6457	3	3	21.89	60
																									em_0 vs. 20	19.83	25.93	-6.1	0.6457	3	3	9.447	60
																									em_0 vs. 40	19.83	21.8	-1.967	0.6457	3	3	3.046	60
																									2.5 vs. 5	17.07	12.9	4.167	0.6457	3	3	6.453	60
																									2.5 vs. 10	17.07	11.2	5.867	0.6457	3	3	9.085	60
																									2.5 vs. 12.5	17.07	18.93	-1.867	0.6457	3	3	2.891	60
																									2.5 vs. 25	17.07	20.67	-3.6	0.6457	3	3	5.575	60
																									2.5 vs. 50	17.07	12.03	5.033	0.6457	3	3	7.795	60
																									2.5 vs. 10	17.07	33.97	-16.9	0.6457	3	3	26.17	60
																									2.5 vs. 20	17.07	25.93	-8.867	0.6457	3	3	13.73	60
																									2.5 vs. 40	17.07	21.8	-4.733	0.6457	3	3	7.33	60
																									5 vs. 10	12.9	11.2	1.7	0.6457	3	3	2.633	60
																									5 vs. 12.5	12.9	18.93	-6.033	0.6457	3	3	9.343	60
																									5 vs. 25	12.9	20.67	-7.767	0.6457	3	3	12.03	60
																									5 vs. 50	12.9	12.03	0.8667	0.6457	3	3	1.342	60
																									5 vs. 10	12.9	33.97	-21.07	0.6457	3	3	32.62	60
																									5 vs. 20	12.9	25.93	-13.03	0.6457	3	3	20.18	60
																									5 vs. 40	12.9	21.8	-8.9	0.6457	3	3	13.78	60
																									10 vs. 12.5	11.2	18.93	-7.733	0.6457	3	3	11.98	60
																									10 vs. 25	11.2	20.67	-9.467	0.6457	3	3	14.66	60
																									10 vs. 50	11.2	12.03	-0.8333	0.6457	3	3	1.291	60
																									10 vs. 10	11.2	33.97	-22.77	0.6457	3	3	35.26	60
																									10 vs. 20	11.2	25.93	-14.73	0.6457	3	3	22.82	60
																									10 vs. 40	11.2	21.8	-10.6	0.6457	3	3	16.42	60
																									12.5 vs. 25	18.93	20.67	-1.733	0.6457	3	3	2.684	60
																									12.5 vs. 50	18.93	12.03	6.9	0.6457	3	3	10.69	60
																									12.5 vs. 10	18.93	33.97	-15.03	0.6457	3	3	23.28	60
																									12.5 vs. 20	18.93	25.93	-7	0.6457	3	3	10.84	60
																									12.5 vs. 40	18.93	21.8	-2.867	0.6457	3	3	4.439	60
																									25 vs. 50	20.67	12.03	8.633	0.6457	3	3	13.37	60
																									25 vs. 10	20.67	33.97	-13.3	0.6457	3	3	20.6	60
																									25 vs. 20	20.67	25.93	-5.267	0.6457	3	3	8.156	60
																									25 vs. 40	20.67	21.8	-1.133	0.6457	3	3	1.755	60
																									50 vs. 10	12.03	33.97	-21.93	0.6457	3	3	33.97	60
																									50 vs. 20	12.03	25.93	-13.9	0.6457	3	3	21.53	60
																									50 vs. 40	12.03	21.8	-9.767	0.6457	3	3	15.13	60
																									10 vs. 20	33.97	25.93	8.033	0.6457	3	3	12.44	60
																									10 vs. 40	33.97	21.8	12.17	0.6457	3	3	18.84	60
																									20 vs. 40	25.93	21.8	4.133	0.6457	3	3	6.401	60
																									RFP%
																									em_0 vs. 2.5	70.57	73.17	-2.6	0.6457	3	3	4.026	60
																									em_0 vs. 5	70.57	79.4	-8.833	0.6457	3	3	13.68	60
																									em_0 vs. 10	70.57	82.4	-11.83	0.6457	3	3	18.33	60
																									em_0 vs. 12.5	70.57	45.43	25.13	0.6457	3	3	38.92	60
																									em_0 vs. 25	70.57	10.7	59.87	0.6457	3	3	92.71	60
																									em_0 vs. 50	70.57	4.267	66.3	0.6457	3	3	102.7	60
																									em_0 vs. 10	70.57	57.1	13.47	0.6457	3	3	20.86	60
																									em_0 vs. 20	70.57	63.77	6.8	0.6457	3	3	10.53	60
																									em_0 vs. 40	70.57	67.9	2.667	0.6457	3	3	4.13	60
																									2.5 vs. 5	73.17	79.4	-6.233	0.6457	3	3	9.653	60
																									2.5 vs. 10	73.17	82.4	-9.233	0.6457	3	3	14.3	60
																									2.5 vs. 12.5	73.17	45.43	27.73	0.6457	3	3	42.95	60
																									2.5 vs. 25	73.17	10.7	62.47	0.6457	3	3	96.74	60
																									2.5 vs. 50	73.17	4.267	68.9	0.6457	3	3	106.7	60
																									2.5 vs. 10	73.17	57.1	16.07	0.6457	3	3	24.88	60
																									2.5 vs. 20	73.17	63.77	9.4	0.6457	3	3	14.56	60
																									2.5 vs. 40	73.17	67.9	5.267	0.6457	3	3	8.156	60
																									5 vs. 10	79.4	82.4	-3	0.6457	3	3	4.646	60
																									5 vs. 12.5	79.4	45.43	33.97	0.6457	3	3	52.6	60
																									5 vs. 25	79.4	10.7	68.7	0.6457	3	3	106.4	60
																									5 vs. 50	79.4	4.267	75.13	0.6457	3	3	116.4	60
																									5 vs. 10	79.4	57.1	22.3	0.6457	3	3	34.53	60
																									5 vs. 20	79.4	63.77	15.63	0.6457	3	3	24.21	60
																									5 vs. 40	79.4	67.9	11.5	0.6457	3	3	17.81	60
																									10 vs. 12.5	82.4	45.43	36.97	0.6457	3	3	57.25	60
																									10 vs. 25	82.4	10.7	71.7	0.6457	3	3	111	60
																									10 vs. 50	82.4	4.267	78.13	0.6457	3	3	121	60
																									10 vs. 10	82.4	57.1	25.3	0.6457	3	3	39.18	60
																									10 vs. 20	82.4	63.77	18.63	0.6457	3	3	28.86	60
																									10 vs. 40	82.4	67.9	14.5	0.6457	3	3	22.46	60
																									12.5 vs. 25	45.43	10.7	34.73	0.6457	3	3	53.79	60
																									12.5 vs. 50	45.43	4.267	41.17	0.6457	3	3	63.75	60
																									12.5 vs. 10	45.43	57.1	-11.67	0.6457	3	3	18.07	60
																									12.5 vs. 20	45.43	63.77	-18.33	0.6457	3	3	28.39	60
																									12.5 vs. 40	45.43	67.9	-22.47	0.6457	3	3	34.79	60
																									25 vs. 50	10.7	4.267	6.433	0.6457	3	3	9.963	60
																									25 vs. 10	10.7	57.1	-46.4	0.6457	3	3	71.86	60
																									25 vs. 20	10.7	63.77	-53.07	0.6457	3	3	82.18	60
																									25 vs. 40	10.7	67.9	-57.2	0.6457	3	3	88.58	60
																									50 vs. 10	4.267	57.1	-52.83	0.6457	3	3	81.82	60
																									50 vs. 20	4.267	63.77	-59.5	0.6457	3	3	92.14	60
																									50 vs. 40	4.267	67.9	-63.63	0.6457	3	3	98.55	60
																									10 vs. 20	57.1	63.77	-6.667	0.6457	3	3	10.32	60
																									10 vs. 40	57.1	67.9	-10.8	0.6457	3	3	16.73	60
																									20 vs. 40	63.77	67.9	-4.133	0.6457	3	3	6.401	60
																									BFP%
																									em_0 vs. 2.5	9.633	9.767	-0.1333	0.6457	3	3	0.2065	60
																									em_0 vs. 5	9.633	7.667	1.967	0.6457	3	3	3.046	60
																									em_0 vs. 10	9.633	6.433	3.2	0.6457	3	3	4.956	60
																									em_0 vs. 12.5	9.633	35.63	-26	0.6457	3	3	40.26	60
																									em_0 vs. 25	9.633	68.6	-58.97	0.6457	3	3	91.32	60
																									em_0 vs. 50	9.633	83.63	-74	0.6457	3	3	114.6	60
																									em_0 vs. 10	9.633	8.933	0.7	0.6457	3	3	1.084	60
																									em_0 vs. 20	9.633	10.3	-0.6667	0.6457	3	3	1.032	60
																									em_0 vs. 40	9.633	10.3	-0.6667	0.6457	3	3	1.032	60
																									2.5 vs. 5	9.767	7.667	2.1	0.6457	3	3	3.252	60
																									2.5 vs. 10	9.767	6.433	3.333	0.6457	3	3	5.162	60
																									2.5 vs. 12.5	9.767	35.63	-25.87	0.6457	3	3	40.06	60
																									2.5 vs. 25	9.767	68.6	-58.83	0.6457	3	3	91.11	60
																									2.5 vs. 50	9.767	83.63	-73.87	0.6457	3	3	114.4	60
																									2.5 vs. 10	9.767	8.933	0.8333	0.6457	3	3	1.291	60
																									2.5 vs. 20	9.767	10.3	-0.5333	0.6457	3	3	0.8259	60
																									2.5 vs. 40	9.767	10.3	-0.5333	0.6457	3	3	0.8259	60
																									5 vs. 10	7.667	6.433	1.233	0.6457	3	3	1.91	60
																									5 vs. 12.5	7.667	35.63	-27.97	0.6457	3	3	43.31	60
																									5 vs. 25	7.667	68.6	-60.93	0.6457	3	3	94.36	60
																									5 vs. 50	7.667	83.63	-75.97	0.6457	3	3	117.6	60
																									5 vs. 10	7.667	8.933	-1.267	0.6457	3	3	1.962	60
																									5 vs. 20	7.667	10.3	-2.633	0.6457	3	3	4.078	60
																									5 vs. 40	7.667	10.3	-2.633	0.6457	3	3	4.078	60
																									10 vs. 12.5	6.433	35.63	-29.2	0.6457	3	3	45.22	60
																									10 vs. 25	6.433	68.6	-62.17	0.6457	3	3	96.27	60
																									10 vs. 50	6.433	83.63	-77.2	0.6457	3	3	119.6	60
																									10 vs. 10	6.433	8.933	-2.5	0.6457	3	3	3.872	60
																									10 vs. 20	6.433	10.3	-3.867	0.6457	3	3	5.988	60
																									10 vs. 40	6.433	10.3	-3.867	0.6457	3	3	5.988	60
																									12.5 vs. 25	35.63	68.6	-32.97	0.6457	3	3	51.05	60
																									12.5 vs. 50	35.63	83.63	-48	0.6457	3	3	74.33	60
																									12.5 vs. 10	35.63	8.933	26.7	0.6457	3	3	41.35	60
																									12.5 vs. 20	35.63	10.3	25.33	0.6457	3	3	39.23	60
																									12.5 vs. 40	35.63	10.3	25.33	0.6457	3	3	39.23	60
																									25 vs. 50	68.6	83.63	-15.03	0.6457	3	3	23.28	60
																									25 vs. 10	68.6	8.933	59.67	0.6457	3	3	92.4	60
																									25 vs. 20	68.6	10.3	58.3	0.6457	3	3	90.29	60
																									25 vs. 40	68.6	10.3	58.3	0.6457	3	3	90.29	60
																									50 vs. 10	83.63	8.933	74.7	0.6457	3	3	115.7	60
																									50 vs. 20	83.63	10.3	73.33	0.6457	3	3	113.6	60
																									50 vs. 40	83.63	10.3	73.33	0.6457	3	3	113.6	60
																									10 vs. 20	8.933	10.3	-1.367	0.6457	3	3	2.116	60
																									10 vs. 40	8.933	10.3	-1.367	0.6457	3	3	2.116	60
																									20 vs. 40	10.3	10.3	0	0.6457	3	3	0	60
[truncated: 8 more columns]

## Sheet: Fig.6
	Fig. 6E-6F
	Co-culture		OD700nm 48 h			Resveratrol μM 48 h
		replicate	repl.1	repl.2	repl.3	repl.1	repl.2	repl.3
		Mctrl	0.4202	0.436283	0.44423	0.25071	0.2372	0.26514
	C_Res1	20:1	0.470282	0.487023	0.575618	0.0683	0.04584	0.08
		6:1	0.441127	0.590666	0.455422	0.12116	0.05956	0.0281
		1:1	0.527747	0.480345	0.522668	0.08334	0.10258	0.09054
		1:6	0.517683	0.507526	0.555397	0.5857	0.68012	0.70252
		1:20	0.460783	0.452977	0.482979	0.02596	0.02218	0.02896
	AK_Res1	20:1	0.707006	0.742557	0.710674	0.41472	0.32364	0.32438
		6:1	0.707946	0.781305	0.723277	0.2494	0.2339	0.27764
		1:1	0.664401	0.674182	0.655749	0.16414	0.15236	0.13994
		1:6	0.249453	0.250393	0.249265	0.09274	0.09498	0.040664
		1:20	0.181266	0.194151	0.177316	0.024556	0.0097	0.0456
	AK_Res2	20:1	0.516555	0.597156	0.527088	0	0.0102	0
		6:1	0.637973	0.659887	0.699952	0.01322	0	0
		1:1	0.714906	0.800021	0.869054	0.14516	0.05842	0.45162
		1:6	0.727697	0.598942	0.518718	0.36036	0.11	0.08988
		1:20	0.53828	0.527182	0.549848	0.0739	0.03894	0.06646
	AW_Res1	20:1	0.60214	0.548814	0.624242	0.15134	0.16372	0.14764
		6:1	0.569975	0.545052	0.619822	0.1479	0.20188	0.33168
		1:1	0.723183	0.670232	0.699952	0.38136	0.14604	0.13982
		1:6	0.645591	0.533202	0.490033	0.08416	0.08806	0.08306
		1:20	0.485048	0.563956	0.602328	0	0.04396	0.05204
	AW_Res2	20:1	0.737102	0.68876	0.653774	0.3424	0.29164	0.2718
		6:1	0.513733	0.554833	0.514862	0.7388	0.85166	0.78622
		1:1	0.43633	0.434637	0.500566	0.5209	0.55208	0.58
		1:6	0.451848	0.44329	0.43934	0.59914	0.52246	0.58886
		1:20	0.425985	0.397393	0.400591	0.77978	0.75436	0.70022
	WK_Res1	20:1	0.203462	0.166312	0.174025	0.22524	0.321228	0.339264
		6:1	0.169604	0.153334	0.174025	0.25664	0.244588	0.256204
		1:1	0.174871	0.180796	0.188979	0.272	0.28056	0.31162
		1:6	0.210046	0.224435	0.251898	0.197464	0.272604	0.282464
		1:20	0.249641	0.248888	0.216911	0.263056	0.28732	0.221184
	WK_Res2	20:1	0.273247	0.259422	0.240142	0.387612	0.385884	0.35336
		6:1	0.209293	0.192929	0.264407	0.198408	0.199608	0.455684
		1:1	0.20365	0.27052	0.208353	0.219152	0.218864	0.207548
		1:6	0.168005	0.162174	0.154838	0.145688	0.145172	0.106052
		1:20	0.130573	0.111105	0.12051	0.07036	0.04928	0.059668
	Fig. 6E ANOVA																		Fig. 6F ANOVA
	Table Analyzed	OD						Within each column, compare rows (simple effects within columns)											Table Analyzed	resveratrol						Within each column, compare rows (simple effects within columns)
	Two-way ANOVA	Ordinary						Number of families	7										Two-way ANOVA	Ordinary						Number of families	7
	Alpha	0.05						Number of comparisons per family	10										Alpha	0.05						Number of comparisons per family	10
								Alpha	0.05																	Alpha	0.05
	Source of Variation	% of total variation	P value	P value summary	Significant?														Source of Variation	% of total variation	P value	P value summary	Significant?
	Interaction	21	<0.0001	****	Yes			Tukey's multiple comparisons test	Mean Diff.	95.00% CI of diff.	Below threshold?	Summary	Adjusted P Value						Interaction	37.74	<0.0001	****	Yes			Tukey's multiple comparisons test	Mean Diff.	95.00% CI of diff.	Below threshold?	Summary	Adjusted P Value
	Row Factor	8.906	<0.0001	****	Yes														Row Factor	3.34	<0.0001	****	Yes
	Column Factor	67.45	<0.0001	****	Yes			C_Res1											Column Factor	52.7	<0.0001	****	Yes			C_Res1
								20:1 vs. 6:1	0.01524	-0.07619 to 0.1067	No	ns	0.9901													20:1 vs. 6:1	-0.004893	-0.1521 to 0.1423	No	ns	>0.9999
	ANOVA table	SS	DF	MS	F (DFn, DFd)	P value		20:1 vs. 1:1	0.000721	-0.09071 to 0.09215	No	ns	>0.9999						ANOVA table	SS	DF	MS	F (DFn, DFd)	P value		20:1 vs. 1:1	-0.02744	-0.1746 to 0.1197	No	ns	0.9848
	Interaction	0.8886	24	0.03702	F (24, 70) = 23.15	P<0.0001		20:1 vs. 1:6	-0.01589	-0.1073 to 0.07553	No	ns	0.9883						Interaction	1.758	24	0.07327	F (24, 70) = 17.68	P<0.0001		20:1 vs. 1:6	-0.5914	-0.7386 to -0.4442	Yes	****	<0.0001
	Row Factor	0.3768	4	0.09421	F (4, 70) = 58.91	P<0.0001		20:1 vs. 1:20	0.04539	-0.04603 to 0.1368	No	ns	0.6358						Row Factor	0.1557	4	0.03891	F (4, 70) = 9.392	P<0.0001		20:1 vs. 1:20	0.03901	-0.1082 to 0.1862	No	ns	0.9457
	Column Factor	2.854	6	0.4756	F (6, 70) = 297.4	P<0.0001		6:1 vs. 1:1	-0.01452	-0.1059 to 0.07691	No	ns	0.9917						Column Factor	2.456	6	0.4093	F (6, 70) = 98.78	P<0.0001		6:1 vs. 1:1	-0.02255	-0.1697 to 0.1246	No	ns	0.9928
	Residual	0.1119	70	0.001599				6:1 vs. 1:6	-0.03113	-0.1226 to 0.06030	No	ns	0.8747						Residual	0.29	70	0.004143				6:1 vs. 1:6	-0.5865	-0.7337 to -0.4393	Yes	****	<0.0001
								6:1 vs. 1:20	0.03016	-0.06127 to 0.1216	No	ns	0.8868													6:1 vs. 1:20	0.04391	-0.1033 to 0.1911	No	ns	0.9187
	Data summary							1:1 vs. 1:6	-0.01662	-0.1080 to 0.07481	No	ns	0.9862						Data summary							1:1 vs. 1:6	-0.564	-0.7111 to -0.4168	Yes	****	<0.0001
	Number of columns (Column Factor)	7						1:1 vs. 1:20	0.04467	-0.04675 to 0.1361	No	ns	0.6498						Number of columns (Column Factor)	7						1:1 vs. 1:20	0.06645	-0.08072 to 0.2136	No	ns	0.7136
	Number of rows (Row Factor)	5						1:6 vs. 1:20	0.06129	-0.03014 to 0.1527	No	ns	0.3391						Number of rows (Row Factor)	5						1:6 vs. 1:20	0.6304	0.4832 to 0.7776	Yes	****	<0.0001
	Number of values	105																	Number of values	105
								AK_Res1																		AK_Res1
								20:1 vs. 6:1	-0.01743	-0.1089 to 0.07400	No	ns	0.9835													20:1 vs. 6:1	0.1006	-0.04657 to 0.2478	No	ns	0.3196
								20:1 vs. 1:1	0.0553	-0.03613 to 0.1467	No	ns	0.4444													20:1 vs. 1:1	0.2021	0.05493 to 0.3493	Yes	**	0.0024
								20:1 vs. 1:6	0.4704	0.3789 to 0.5618	Yes	****	<0.0001													20:1 vs. 1:6	0.2781	0.1309 to 0.4253	Yes	****	<0.0001
								20:1 vs. 1:20	0.5358	0.4444 to 0.6273	Yes	****	<0.0001													20:1 vs. 1:20	0.3276	0.1805 to 0.4748	Yes	****	<0.0001
								6:1 vs. 1:1	0.07273	-0.01869 to 0.1642	No	ns	0.1818													6:1 vs. 1:1	0.1015	-0.04567 to 0.2487	No	ns	0.3108
								6:1 vs. 1:6	0.4878	0.3964 to 0.5792	Yes	****	<0.0001													6:1 vs. 1:6	0.1775	0.03035 to 0.3247	Yes	*	0.0102
								6:1 vs. 1:20	0.5533	0.4618 to 0.6447	Yes	****	<0.0001													6:1 vs. 1:20	0.227	0.07986 to 0.3742	Yes	***	0.0005
								1:1 vs. 1:6	0.4151	0.3236 to 0.5065	Yes	****	<0.0001													1:1 vs. 1:6	0.07602	-0.07115 to 0.2232	No	ns	0.6002
								1:1 vs. 1:20	0.4805	0.3891 to 0.5720	Yes	****	<0.0001													1:1 vs. 1:20	0.1255	-0.02164 to 0.2727	No	ns	0.1306
								1:6 vs. 1:20	0.06546	-0.02597 to 0.1569	No	ns	0.2745													1:6 vs. 1:20	0.04951	-0.09766 to 0.1967	No	ns	0.8794
								AK_Res2																		AK_Res2
								20:1 vs. 6:1	-0.119	-0.2104 to -0.02758	Yes	**	0.0045													20:1 vs. 6:1	-0.001007	-0.1482 to 0.1462	No	ns	>0.9999
								20:1 vs. 1:1	-0.2477	-0.3392 to -0.1563	Yes	****	<0.0001													20:1 vs. 1:1	-0.215	-0.3622 to -0.06783	Yes	**	0.001
								20:1 vs. 1:6	-0.06819	-0.1596 to 0.02324	No	ns	0.2367													20:1 vs. 1:6	-0.1833	-0.3305 to -0.03618	Yes	**	0.0073
								20:1 vs. 1:20	0.008496	-0.08293 to 0.09992	No	ns	0.999													20:1 vs. 1:20	-0.05637	-0.2035 to 0.09080	No	ns	0.82
								6:1 vs. 1:1	-0.1287	-0.2201 to -0.03730	Yes	**	0.0017													6:1 vs. 1:1	-0.214	-0.3612 to -0.06682	Yes	**	0.0011
								6:1 vs. 1:6	0.05082	-0.04061 to 0.1422	No	ns	0.53													6:1 vs. 1:6	-0.1823	-0.3295 to -0.03517	Yes	**	0.0077
								6:1 vs. 1:20	0.1275	0.03607 to 0.2189	Yes	**	0.0019													6:1 vs. 1:20	-0.05536	-0.2025 to 0.09181	No	ns	0.8294
								1:1 vs. 1:6	0.1795	0.08811 to 0.2710	Yes	****	<0.0001													1:1 vs. 1:6	0.03165	-0.1155 to 0.1788	No	ns	0.9743
								1:1 vs. 1:20	0.2562	0.1648 to 0.3477	Yes	****	<0.0001													1:1 vs. 1:20	0.1586	0.01146 to 0.3058	Yes	*	0.0283
								1:6 vs. 1:20	0.07668	-0.01474 to 0.1681	No	ns	0.1421													1:6 vs. 1:20	0.127	-0.02019 to 0.2741	No	ns	0.1231
								AW_Res1																		AW_Res1
								20:1 vs. 6:1	0.01345	-0.07798 to 0.1049	No	ns	0.9938													20:1 vs. 6:1	-0.07292	-0.2201 to 0.07425	No	ns	0.6377
								20:1 vs. 1:1	-0.1061	-0.1975 to -0.01463	Yes	*	0.0149													20:1 vs. 1:1	-0.06817	-0.2153 to 0.07900	No	ns	0.6938
								20:1 vs. 1:6	0.03546	-0.05597 to 0.1269	No	ns	0.8132													20:1 vs. 1:6	0.06914	-0.07803 to 0.2163	No	ns	0.6826
								20:1 vs. 1:20	0.04129	-0.05014 to 0.1327	No	ns	0.7135													20:1 vs. 1:20	0.1222	-0.02494 to 0.2694	No	ns	0.1491
								6:1 vs. 1:1	-0.1195	-0.2109 to -0.02808	Yes	**	0.0043													6:1 vs. 1:1	0.004747	-0.1424 to 0.1519	No	ns	>0.9999
								6:1 vs. 1:6	0.02201	-0.06942 to 0.1134	No	ns	0.9614													6:1 vs. 1:6	0.1421	-0.005109 to 0.2892	No	ns	0.0636
								6:1 vs. 1:20	0.02784	-0.06359 to 0.1193	No	ns	0.9129													6:1 vs. 1:20	0.1952	0.04798 to 0.3423	Yes	**	0.0036
								1:1 vs. 1:6	0.1415	0.05009 to 0.2329	Yes	***	0.0005													1:1 vs. 1:6	0.1373	-0.009856 to 0.2845	No	ns	0.079
								1:1 vs. 1:20	0.1473	0.05592 to 0.2388	Yes	***	0.0002													1:1 vs. 1:20	0.1904	0.04324 to 0.3376	Yes	**	0.0048
								1:6 vs. 1:20	0.005831	-0.08560 to 0.09726	No	ns	0.9998													1:6 vs. 1:20	0.05309	-0.09408 to 0.2003	No	ns	0.8499
								AW_Res2																		AW_Res2
								20:1 vs. 6:1	0.1654	0.07398 to 0.2568	Yes	****	<0.0001													20:1 vs. 6:1	-0.4903	-0.6374 to -0.3431	Yes	****	<0.0001
								20:1 vs. 1:1	0.236	0.1446 to 0.3275	Yes	****	<0.0001													20:1 vs. 1:1	-0.249	-0.3962 to -0.1019	Yes	***	0.0001
								20:1 vs. 1:6	0.2484	0.1570 to 0.3398	Yes	****	<0.0001													20:1 vs. 1:6	-0.2682	-0.4154 to -0.1210	Yes	****	<0.0001
								20:1 vs. 1:20	0.2852	0.1938 to 0.3766	Yes	****	<0.0001													20:1 vs. 1:20	-0.4428	-0.5900 to -0.2957	Yes	****	<0.0001
								6:1 vs. 1:1	0.07063	-0.02080 to 0.1621	No	ns	0.2059													6:1 vs. 1:1	0.2412	0.09406 to 0.3884	Yes	***	0.0002
								6:1 vs. 1:6	0.08298	-0.008444 to 0.1744	No	ns	0.0931													6:1 vs. 1:6	0.2221	0.07490 to 0.3692	Yes	***	0.0007
								6:1 vs. 1:20	0.1198	0.02839 to 0.2112	Yes	**	0.0042													6:1 vs. 1:20	0.04744	-0.09973 to 0.1946	No	ns	0.895
								1:1 vs. 1:6	0.01235	-0.07908 to 0.1038	No	ns	0.9956													1:1 vs. 1:6	-0.01916	-0.1663 to 0.1280	No	ns	0.9961
								1:1 vs. 1:20	0.04919	-0.04224 to 0.1406	No	ns	0.5618													1:1 vs. 1:20	-0.1938	-0.3410 to -0.04662	Yes	**	0.0039
								1:6 vs. 1:20	0.03684	-0.05459 to 0.1283	No	ns	0.7911													1:6 vs. 1:20	-0.1746	-0.3218 to -0.02746	Yes	*	0.012
								WK_Res1																		WK_Res1
								20:1 vs. 6:1	0.01561	-0.07581 to 0.1070	No	ns	0.9891													20:1 vs. 6:1	0.04277	-0.1044 to 0.1899	No	ns	0.9256
								20:1 vs. 1:1	-0.0002823	-0.09171 to 0.09114	No	ns	>0.9999													20:1 vs. 1:1	0.007184	-0.1400 to 0.1544	No	ns	>0.9999
								20:1 vs. 1:6	-0.04753	-0.1390 to 0.04390	No	ns	0.5943													20:1 vs. 1:6	0.0444	-0.1028 to 0.1916	No	ns	0.9156
								20:1 vs. 1:20	-0.05721	-0.1486 to 0.03421	No	ns	0.4094													20:1 vs. 1:20	0.03806	-0.1091 to 0.1852	No	ns	0.9502
								6:1 vs. 1:1	-0.01589	-0.1073 to 0.07553	No	ns	0.9883													6:1 vs. 1:1	-0.03558	-0.1828 to 0.1116	No	ns	0.9608
								6:1 vs. 1:6	-0.06314	-0.1546 to 0.02829	No	ns	0.3095													6:1 vs. 1:6	0.001633	-0.1455 to 0.1488	No	ns	>0.9999
								6:1 vs. 1:20	-0.07283	-0.1643 to 0.01860	No	ns	0.1807													6:1 vs. 1:20	-0.004709	-0.1519 to 0.1425	No	ns	>0.9999
								1:1 vs. 1:6	-0.04724	-0.1387 to 0.04418	No	ns	0.5998													1:1 vs. 1:6	0.03722	-0.1100 to 0.1844	No	ns	0.954
								1:1 vs. 1:20	-0.05693	-0.1484 to 0.03450	No	ns	0.4145													1:1 vs. 1:20	0.03087	-0.1163 to 0.1780	No	ns	0.9765
								1:6 vs. 1:20	-0.009687	-0.1011 to 0.08174	No	ns	0.9983													1:6 vs. 1:20	-0.006343	-0.1535 to 0.1408	No	ns	>0.9999
								WK_Res2																		WK_Res2
								20:1 vs. 6:1	0.03539	-0.05603 to 0.1268	No	ns	0.8141													20:1 vs. 6:1	0.09105	-0.05612 to 0.2382	No	ns	0.4212
								20:1 vs. 1:1	0.0301	-0.06133 to 0.1215	No	ns	0.8876													20:1 vs. 1:1	0.1604	0.01326 to 0.3076	Yes	*	0.0258
								20:1 vs. 1:6	0.09593	0.004504 to 0.1874	Yes	*	0.035													20:1 vs. 1:6	0.2433	0.09615 to 0.3905	Yes	***	0.0002
								20:1 vs. 1:20	0.1369	0.04545 to 0.2283	Yes	***	0.0007													20:1 vs. 1:20	0.3158	0.1687 to 0.4630	Yes	****	<0.0001
								6:1 vs. 1:1	-0.005298	-0.09672 to 0.08613	No	ns	0.9998													6:1 vs. 1:1	0.06938	-0.07779 to 0.2165	No	ns	0.6798
								6:1 vs. 1:6	0.06054	-0.03089 to 0.1520	No	ns	0.3516													6:1 vs. 1:6	0.1523	0.005093 to 0.2994	Yes	*	0.039
								6:1 vs. 1:20	0.1015	0.01005 to 0.1929	Yes	*	0.0221													6:1 vs. 1:20	0.2248	0.07763 to 0.3720	Yes	***	0.0005
								1:1 vs. 1:6	0.06584	-0.02559 to 0.1573	No	ns	0.2691													1:1 vs. 1:6	0.08288	-0.06429 to 0.2301	No	ns	0.5169
								1:1 vs. 1:20	0.1068	0.01535 to 0.1982	Yes	*	0.014													1:1 vs. 1:20	0.1554	0.008249 to 0.3026	Yes	*	0.0333
								1:6 vs. 1:20	0.04094	-0.05048 to 0.1324	No	ns	0.7198													1:6 vs. 1:20	0.07253	-0.07463 to 0.2197	No	ns	0.6423
								Test details	Mean 1	Mean 2	Mean Diff.	SE of diff.	N1	N2	q	DF										Test details	Mean 1	Mean 2	Mean Diff.	SE of diff.	N1	N2	q	DF
								C_Res1																		C_Res1
								20:1 vs. 6:1	0.511	0.4957	0.01524	0.03265	3	3	0.6599	70										20:1 vs. 6:1	0.06471	0.06961	-0.004893	0.05256	3	3	0.1317	70
								20:1 vs. 1:1	0.511	0.5103	0.000721	0.03265	3	3	0.03123	70										20:1 vs. 1:1	0.06471	0.09215	-0.02744	0.05256	3	3	0.7384	70
								20:1 vs. 1:6	0.511	0.5269	-0.01589	0.03265	3	3	0.6884	70										20:1 vs. 1:6	0.06471	0.6561	-0.5914	0.05256	3	3	15.91	70
								20:1 vs. 1:20	0.511	0.4656	0.04539	0.03265	3	3	1.966	70										20:1 vs. 1:20	0.06471	0.0257	0.03901	0.05256	3	3	1.05	70
								6:1 vs. 1:1	0.4957	0.5103	-0.01452	0.03265	3	3	0.6287	70										6:1 vs. 1:1	0.06961	0.09215	-0.02255	0.05256	3	3	0.6067	70
								6:1 vs. 1:6	0.4957	0.5269	-0.03113	0.03265	3	3	1.348	70										6:1 vs. 1:6	0.06961	0.6561	-0.5865	0.05256	3	3	15.78	70
								6:1 vs. 1:20	0.4957	0.4656	0.03016	0.03265	3	3	1.306	70										6:1 vs. 1:20	0.06961	0.0257	0.04391	0.05256	3	3	1.181	70
								1:1 vs. 1:6	0.5103	0.5269	-0.01662	0.03265	3	3	0.7197	70										1:1 vs. 1:6	0.09215	0.6561	-0.564	0.05256	3	3	15.17	70
								1:1 vs. 1:20	0.5103	0.4656	0.04467	0.03265	3	3	1.935	70										1:1 vs. 1:20	0.09215	0.0257	0.06645	0.05256	3	3	1.788	70
								1:6 vs. 1:20	0.5269	0.4656	0.06129	0.03265	3	3	2.655	70										1:6 vs. 1:20	0.6561	0.0257	0.6304	0.05256	3	3	16.96	70
								AK_Res1																		AK_Res1
								20:1 vs. 6:1	0.7201	0.7375	-0.01743	0.03265	3	3	0.755	70										20:1 vs. 6:1	0.3542	0.2536	0.1006	0.05256	3	3	2.707	70
								20:1 vs. 1:1	0.7201	0.6648	0.0553	0.03265	3	3	2.395	70										20:1 vs. 1:1	0.3542	0.1521	0.2021	0.05256	3	3	5.438	70
								20:1 vs. 1:6	0.7201	0.2497	0.4704	0.03265	3	3	20.37	70										20:1 vs. 1:6	0.3542	0.07613	0.2781	0.05256	3	3	7.484	70
								20:1 vs. 1:20	0.7201	0.1842	0.5358	0.03265	3	3	23.21	70										20:1 vs. 1:20	0.3542	0.02662	0.3276	0.05256	3	3	8.816	70
								6:1 vs. 1:1	0.7375	0.6648	0.07273	0.03265	3	3	3.15	70										6:1 vs. 1:1	0.2536	0.1521	0.1015	0.05256	3	3	2.731	70
								6:1 vs. 1:6	0.7375	0.2497	0.4878	0.03265	3	3	21.13	70										6:1 vs. 1:6	0.2536	0.07613	0.1775	0.05256	3	3	4.777	70
								6:1 vs. 1:20	0.7375	0.1842	0.5533	0.03265	3	3	23.96	70										6:1 vs. 1:20	0.2536	0.02662	0.227	0.05256	3	3	6.109	70
								1:1 vs. 1:6	0.6648	0.2497	0.4151	0.03265	3	3	17.98	70										1:1 vs. 1:6	0.1521	0.07613	0.07602	0.05256	3	3	2.046	70
								1:1 vs. 1:20	0.6648	0.1842	0.4805	0.03265	3	3	20.81	70										1:1 vs. 1:20	0.1521	0.02662	0.1255	0.05256	3	3	3.378	70
								1:6 vs. 1:20	0.2497	0.1842	0.06546	0.03265	3	3	2.835	70										1:6 vs. 1:20	0.07613	0.02662	0.04951	0.05256	3	3	1.332	70
								AK_Res2																		AK_Res2
								20:1 vs. 6:1	0.5469	0.6659	-0.119	0.03265	3	3	5.154	70										20:1 vs. 6:1	0.0034	0.004407	-0.001007	0.05256	3	3	0.02709	70
								20:1 vs. 1:1	0.5469	0.7947	-0.2477	0.03265	3	3	10.73	70										20:1 vs. 1:1	0.0034	0.2184	-0.215	0.05256	3	3	5.785	70
								20:1 vs. 1:6	0.5469	0.6151	-0.06819	0.03265	3	3	2.953	70										20:1 vs. 1:6	0.0034	0.1867	-0.1833	0.05256	3	3	4.933	70
								20:1 vs. 1:20	0.5469	0.5384	0.008496	0.03265	3	3	0.368	70										20:1 vs. 1:20	0.0034	0.05977	-0.05637	0.05256	3	3	1.517	70
								6:1 vs. 1:1	0.6659	0.7947	-0.1287	0.03265	3	3	5.575	70										6:1 vs. 1:1	0.004407	0.2184	-0.214	0.05256	3	3	5.758	70
								6:1 vs. 1:6	0.6659	0.6151	0.05082	0.03265	3	3	2.201	70										6:1 vs. 1:6	0.004407	0.1867	-0.1823	0.05256	3	3	4.906	70
								6:1 vs. 1:20	0.6659	0.5384	0.1275	0.03265	3	3	5.522	70										6:1 vs. 1:20	0.004407	0.05977	-0.05536	0.05256	3	3	1.49	70
								1:1 vs. 1:6	0.7947	0.6151	0.1795	0.03265	3	3	7.777	70										1:1 vs. 1:6	0.2184	0.1867	0.03165	0.05256	3	3	0.8517	70
								1:1 vs. 1:20	0.7947	0.5384	0.2562	0.03265	3	3	11.1	70										1:1 vs. 1:20	0.2184	0.05977	0.1586	0.05256	3	3	4.268	70
								1:6 vs. 1:20	0.6151	0.5384	0.07668	0.03265	3	3	3.321	70										1:6 vs. 1:20	0.1867	0.05977	0.127	0.05256	3	3	3.417	70
								AW_Res1																		AW_Res1
								20:1 vs. 6:1	0.5917	0.5783	0.01345	0.03265	3	3	0.5825	70										20:1 vs. 6:1	0.1542	0.2272	-0.07292	0.05256	3	3	1.962	70
								20:1 vs. 1:1	0.5917	0.6978	-0.1061	0.03265	3	3	4.594	70										20:1 vs. 1:1	0.1542	0.2224	-0.06817	0.05256	3	3	1.834	70
								20:1 vs. 1:6	0.5917	0.5563	0.03546	0.03265	3	3	1.536	70										20:1 vs. 1:6	0.1542	0.08509	0.06914	0.05256	3	3	1.86	70
								20:1 vs. 1:20	0.5917	0.5504	0.04129	0.03265	3	3	1.788	70										20:1 vs. 1:20	0.1542	0.032	0.1222	0.05256	3	3	3.289	70
								6:1 vs. 1:1	0.5783	0.6978	-0.1195	0.03265	3	3	5.176	70										6:1 vs. 1:1	0.2272	0.2224	0.004747	0.05256	3	3	0.1277	70
								6:1 vs. 1:6	0.5783	0.5563	0.02201	0.03265	3	3	0.9532	70										6:1 vs. 1:6	0.2272	0.08509	0.1421	0.05256	3	3	3.823	70
								6:1 vs. 1:20	0.5783	0.5504	0.02784	0.03265	3	3	1.206	70										6:1 vs. 1:20	0.2272	0.032	0.1952	0.05256	3	3	5.251	70
								1:1 vs. 1:6	0.6978	0.5563	0.1415	0.03265	3	3	6.129	70										1:1 vs. 1:6	0.2224	0.08509	0.1373	0.05256	3	3	3.695	70
								1:1 vs. 1:20	0.6978	0.5504	0.1473	0.03265	3	3	6.382	70										1:1 vs. 1:20	0.2224	0.032	0.1904	0.05256	3	3	5.123	70
								1:6 vs. 1:20	0.5563	0.5504	0.005831	0.03265	3	3	0.2526	70										1:6 vs. 1:20	0.08509	0.032	0.05309	0.05256	3	3	1.429	70
								AW_Res2																		AW_Res2
								20:1 vs. 6:1	0.6932	0.5278	0.1654	0.03265	3	3	7.164	70										20:1 vs. 6:1	0.3019	0.7922	-0.4903	0.05256	3	3	13.19	70
								20:1 vs. 1:1	0.6932	0.4572	0.236	0.03265	3	3	10.22	70										20:1 vs. 1:1	0.3019	0.551	-0.249	0.05256	3	3	6.701	70
								20:1 vs. 1:6	0.6932	0.4448	0.2484	0.03265	3	3	10.76	70										20:1 vs. 1:6	0.3019	0.5702	-0.2682	0.05256	3	3	7.217	70
								20:1 vs. 1:20	0.6932	0.408	0.2852	0.03265	3	3	12.35	70										20:1 vs. 1:20	0.3019	0.7448	-0.4428	0.05256	3	3	11.92	70
								6:1 vs. 1:1	0.5278	0.4572	0.07063	0.03265	3	3	3.059	70										6:1 vs. 1:1	0.7922	0.551	0.2412	0.05256	3	3	6.491	70
								6:1 vs. 1:6	0.5278	0.4448	0.08298	0.03265	3	3	3.594	70										6:1 vs. 1:6	0.7922	0.5702	0.2221	0.05256	3	3	5.976	70
								6:1 vs. 1:20	0.5278	0.408	0.1198	0.03265	3	3	5.19	70										6:1 vs. 1:20	0.7922	0.7448	0.04744	0.05256	3	3	1.277	70
								1:1 vs. 1:6	0.4572	0.4448	0.01235	0.03265	3	3	0.535	70										1:1 vs. 1:6	0.551	0.5702	-0.01916	0.05256	3	3	0.5156	70
								1:1 vs. 1:20	0.4572	0.408	0.04919	0.03265	3	3	2.131	70										1:1 vs. 1:20	0.551	0.7448	-0.1938	0.05256	3	3	5.215	70
								1:6 vs. 1:20	0.4448	0.408	0.03684	0.03265	3	3	1.596	70										1:6 vs. 1:20	0.5702	0.7448	-0.1746	0.05256	3	3	4.699	70
								WK_Res1																		WK_Res1
								20:1 vs. 6:1	0.1813	0.1657	0.01561	0.03265	3	3	0.6762	70										20:1 vs. 6:1	0.2952	0.2525	0.04277	0.05256	3	3	1.151	70
								20:1 vs. 1:1	0.1813	0.1815	-0.0002823	0.03265	3	3	0.01223	70										20:1 vs. 1:1	0.2952	0.2881	0.007184	0.05256	3	3	0.1933	70
								20:1 vs. 1:6	0.1813	0.2288	-0.04753	0.03265	3	3	2.059	70										20:1 vs. 1:6	0.2952	0.2508	0.0444	0.05256	3	3	1.195	70
								20:1 vs. 1:20	0.1813	0.2385	-0.05721	0.03265	3	3	2.478	70										20:1 vs. 1:20	0.2952	0.2572	0.03806	0.05256	3	3	1.024	70
								6:1 vs. 1:1	0.1657	0.1815	-0.01589	0.03265	3	3	0.6884	70										6:1 vs. 1:1	0.2525	0.2881	-0.03558	0.05256	3	3	0.9575	70
								6:1 vs. 1:6	0.1657	0.2288	-0.06314	0.03265	3	3	2.735	70										6:1 vs. 1:6	0.2525	0.2508	0.001633	0.05256	3	3	0.04395	70
								6:1 vs. 1:20	0.1657	0.2385	-0.07283	0.03265	3	3	3.154	70										6:1 vs. 1:20	0.2525	0.2572	-0.004709	0.05256	3	3	0.1267	70
								1:1 vs. 1:6	0.1815	0.2288	-0.04724	0.03265	3	3	2.046	70										1:1 vs. 1:6	0.2881	0.2508	0.03722	0.05256	3	3	1.001	70
								1:1 vs. 1:20	0.1815	0.2385	-0.05693	0.03265	3	3	2.466	70										1:1 vs. 1:20	0.2881	0.2572	0.03087	0.05256	3	3	0.8307	70
								1:6 vs. 1:20	0.2288	0.2385	-0.009687	0.03265	3	3	0.4196	70										1:6 vs. 1:20	0.2508	0.2572	-0.006343	0.05256	3	3	0.1707	70
								WK_Res2																		WK_Res2
								20:1 vs. 6:1	0.2576	0.2222	0.03539	0.03265	3	3	1.533	70										20:1 vs. 6:1	0.3756	0.2846	0.09105	0.05256	3	3	2.45	70
								20:1 vs. 1:1	0.2576	0.2275	0.0301	0.03265	3	3	1.304	70										20:1 vs. 1:1	0.3756	0.2152	0.1604	0.05256	3	3	4.317	70
								20:1 vs. 1:6	0.2576	0.1617	0.09593	0.03265	3	3	4.155	70										20:1 vs. 1:6	0.3756	0.1323	0.2433	0.05256	3	3	6.547	70
								20:1 vs. 1:20	0.2576	0.1207	0.1369	0.03265	3	3	5.929	70										20:1 vs. 1:20	0.3756	0.05977	0.3158	0.05256	3	3	8.499	70
								6:1 vs. 1:1	0.2222	0.2275	-0.005298	0.03265	3	3	0.2295	70										6:1 vs. 1:1	0.2846	0.2152	0.06938	0.05256	3	3	1.867	70
								6:1 vs. 1:6	0.2222	0.1617	0.06054	0.03265	3	3	2.622	70										6:1 vs. 1:6	0.2846	0.1323	0.1523	0.05256	3	3	4.097	70
								6:1 vs. 1:20	0.2222	0.1207	0.1015	0.03265	3	3	4.395	70										6:1 vs. 1:20	0.2846	0.05977	0.2248	0.05256	3	3	6.049	70
								1:1 vs. 1:6	0.2275	0.1617	0.06584	0.03265	3	3	2.852	70										1:1 vs. 1:6	0.2152	0.1323	0.08288	0.05256	3	3	2.23	70
								1:1 vs. 1:20	0.2275	0.1207	0.1068	0.03265	3	3	4.625	70										1:1 vs. 1:20	0.2152	0.05977	0.1554	0.05256	3	3	4.182	70
								1:6 vs. 1:20	0.1617	0.1207	0.04094	0.03265	3	3	1.773	70										1:6 vs. 1:20	0.1323	0.05977	0.07253	0.05256	3	3	1.952	70
	Table Analyzed	OD						Compare column means (main column effect)											Table Analyzed	resveratrol						Compare column means (main column effect)
	Two-way ANOVA	Ordinary						Number of families	1										Two-way ANOVA	Ordinary						Number of families	1
	Alpha	0.05						Number of comparisons per family	28										Alpha	0.05						Number of comparisons per family	28
								Alpha	0.05																	Alpha	0.05
	Source of Variation	% of total variation	P value	P value summary	Significant?														Source of Variation	% of total variation	P value	P value summary	Significant?
	Interaction	22.09	<0.0001	****	Yes			Tukey's multiple comparisons test	Mean Diff.	95.00% CI of diff.	Below threshold?	Summary	Adjusted P Value						Interaction	38.12	<0.0001	****	Yes			Tukey's multiple comparisons test	Mean Diff.	95.00% CI of diff.	Below threshold?	Summary	Adjusted P Value
	Row Factor	7.784	<0.0001	****	Yes														Row Factor	2.92	<0.0001	****	Yes
	Column Factor	67.45	<0.0001	****	Yes			Mctrl vs. C_Res1	-0.06831	-0.1111 to -0.02551	Yes	****	<0.0001						Column Factor	52.7	<0.0001	****	Yes			Mctrl vs. C_Res1	0.06936	0.0006946 to 0.1380	Yes	*	0.046
								Mctrl vs. AK_Res1	-0.07769	-0.1205 to -0.03489	Yes	****	<0.0001													Mctrl vs. AK_Res1	0.07846	0.009795 to 0.1471	Yes	*	0.014
	ANOVA table	SS	DF	MS	F (DFn, DFd)	P value		Mctrl vs. AK_Res2	-0.1986	-0.2414 to -0.1558	Yes	****	<0.0001						ANOVA table	SS	DF	MS	F (DFn, DFd)	P value		Mctrl vs. AK_Res2	0.1565	0.08781 to 0.2251	Yes	****	<0.0001
	Interaction	0.9357	28	0.03342	F (28, 80) = 23.57	P<0.0001		Mctrl vs. AW_Res1	-0.1613	-0.2041 to -0.1185	Yes	****	<0.0001						Interaction	1.778	28	0.06349	F (28, 80) = 17.40	P<0.0001		Mctrl vs. AW_Res1	0.1068	0.03817 to 0.1755	Yes	***	0.0002
	Row Factor	0.3297	4	0.08243	F (4, 80) = 58.13	P<0.0001		Mctrl vs. AW_Res2	-0.07263	-0.1154 to -0.02983	Yes	****	<0.0001						Row Factor	0.1362	4	0.03405	F (4, 80) = 9.329	P<0.0001		Mctrl vs. AW_Res2	-0.341	-0.4097 to -0.2723	Yes	****	<0.0001
	Column Factor	2.857	7	0.4081	F (7, 80) = 287.8	P<0.0001		Mctrl vs. WK_Res1	0.2344	0.1916 to 0.2772	Yes	****	<0.0001						Column Factor	2.458	7	0.3511	F (7, 80) = 96.20	P<0.0001		Mctrl vs. WK_Res1	-0.01775	-0.08641 to 0.05092	No	ns	0.9924
	Residual	0.1134	80	0.001418				Mctrl vs. WK_Res2	0.2356	0.1928 to 0.2784	Yes	****	<0.0001						Residual	0.292	80	0.00365				Mctrl vs. WK_Res2	0.03753	-0.03114 to 0.1062	No	ns	0.6865
								C_Res1 vs. AK_Res1	-0.00938	-0.05218 to 0.03342	No	ns	0.9973													C_Res1 vs. AK_Res1	0.0091	-0.05956 to 0.07776	No	ns	0.9999
	Data summary							C_Res1 vs. AK_Res2	-0.1303	-0.1731 to -0.08754	Yes	****	<0.0001						Data summary							C_Res1 vs. AK_Res2	0.08711	0.01845 to 0.1558	Yes	**	0.004
	Number of columns (Column Factor)	8						C_Res1 vs. AW_Res1	-0.09302	-0.1358 to -0.05022	Yes	****	<0.0001						Number of columns (Column Factor)	8						C_Res1 vs. AW_Res1	0.03748	-0.03118 to 0.1061	No	ns	0.6879
	Number of rows (Row Factor)	5						C_Res1 vs. AW_Res2	-0.00432	-0.04712 to 0.03848	No	ns	>0.9999						Number of rows (Row Factor)	5						C_Res1 vs. AW_Res2	-0.4104	-0.4790 to -0.3417	Yes	****	<0.0001
	Number of values	120						C_Res1 vs. WK_Res1	0.3027	0.2599 to 0.3455	Yes	****	<0.0001						Number of values	120						C_Res1 vs. WK_Res1	-0.08711	-0.1558 to -0.01844	Yes	**	0.004
								C_Res1 vs. WK_Res2	0.3039	0.2611 to 0.3467	Yes	****	<0.0001													C_Res1 vs. WK_Res2	-0.03183	-0.1005 to 0.03683	No	ns	0.8343
								AK_Res1 vs. AK_Res2	-0.121	-0.1638 to -0.07816	Yes	****	<0.0001													AK_Res1 vs. AK_Res2	0.07801	0.009349 to 0.1467	Yes	*	0.0149
								AK_Res1 vs. AW_Res1	-0.08364	-0.1264 to -0.04084	Yes	****	<0.0001													AK_Res1 vs. AW_Res1	0.02838	-0.04028 to 0.09704	No	ns	0.9013
								AK_Res1 vs. AW_Res2	0.00506	-0.03774 to 0.04786	No	ns	>0.9999													AK_Res1 vs. AW_Res2	-0.4195	-0.4881 to -0.3508	Yes	****	<0.0001
								AK_Res1 vs. WK_Res1	0.3121	0.2693 to 0.3549	Yes	****	<0.0001													AK_Res1 vs. WK_Res1	-0.09621	-0.1649 to -0.02754	Yes	***	0.001
								AK_Res1 vs. WK_Res2	0.3133	0.2705 to 0.3561	Yes	****	<0.0001													AK_Res1 vs. WK_Res2	-0.04093	-0.1096 to 0.02773	No	ns	0.5849
								AK_Res2 vs. AW_Res1	0.03731	-0.005485 to 0.08011	No	ns	0.1336													AK_Res2 vs. AW_Res1	-0.04963	-0.1183 to 0.01903	No	ns	0.3342
								AK_Res2 vs. AW_Res2	0.126	0.08322 to 0.1688	Yes	****	<0.0001													AK_Res2 vs. AW_Res2	-0.4975	-0.5661 to -0.4288	Yes	****	<0.0001
								AK_Res2 vs. WK_Res1	0.4331	0.3903 to 0.4759	Yes	****	<0.0001													AK_Res2 vs. WK_Res1	-0.1742	-0.2429 to -0.1056	Yes	****	<0.0001
								AK_Res2 vs. WK_Res2	0.4343	0.3915 to 0.4771	Yes	****	<0.0001													AK_Res2 vs. WK_Res2	-0.1189	-0.1876 to -0.05028	Yes	****	<0.0001
								AW_Res1 vs. AW_Res2	0.0887	0.04590 to 0.1315	Yes	****	<0.0001													AW_Res1 vs. AW_Res2	-0.4478	-0.5165 to -0.3792	Yes	****	<0.0001
								AW_Res1 vs. WK_Res1	0.3958	0.3530 to 0.4386	Yes	****	<0.0001													AW_Res1 vs. WK_Res1	-0.1246	-0.1932 to -0.05592	Yes	****	<0.0001
								AW_Res1 vs. WK_Res2	0.397	0.3542 to 0.4398	Yes	****	<0.0001													AW_Res1 vs. WK_Res2	-0.06931	-0.1380 to -0.0006473	Yes	*	0.0462
								AW_Res2 vs. WK_Res1	0.3071	0.2643 to 0.3499	Yes	****	<0.0001													AW_Res2 vs. WK_Res1	0.3233	0.2546 to 0.3919	Yes	****	<0.0001
								AW_Res2 vs. WK_Res2	0.3083	0.2655 to 0.3511	Yes	****	<0.0001													AW_Res2 vs. WK_Res2	0.3785	0.3099 to 0.4472	Yes	****	<0.0001
								WK_Res1 vs. WK_Res2	0.001204	-0.04159 to 0.04400	No	ns	>0.9999													WK_Res1 vs. WK_Res2	0.05527	-0.01339 to 0.1239	No	ns	0.2082
								Test details	Mean 1	Mean 2	Mean Diff.	SE of diff.	N1	N2	q	DF										Test details	Mean 1	Mean 2	Mean Diff.	SE of diff.	N1	N2	q	DF
								Mctrl vs. C_Res1	0.4336	0.5019	-0.06831	0.01375	15	15	7.026	80										Mctrl vs. C_Res1	0.251	0.1817	0.06936	0.02206	15	15	4.446	80
								Mctrl vs. AK_Res1	0.4336	0.5113	-0.07769	0.01375	15	15	7.991	80										Mctrl vs. AK_Res1	0.251	0.1726	0.07846	0.02206	15	15	5.03	80
								Mctrl vs. AK_Res2	0.4336	0.6322	-0.1986	0.01375	15	15	20.43	80										Mctrl vs. AK_Res2	0.251	0.09454	0.1565	0.02206	15	15	10.03	80
								Mctrl vs. AW_Res1	0.4336	0.5949	-0.1613	0.01375	15	15	16.59	80										Mctrl vs. AW_Res1	0.251	0.1442	0.1068	0.02206	15	15	6.849	80
								Mctrl vs. AW_Res2	0.4336	0.5062	-0.07263	0.01375	15	15	7.47	80										Mctrl vs. AW_Res2	0.251	0.592	-0.341	0.02206	15	15	21.86	80
								Mctrl vs. WK_Res1	0.4336	0.1991	0.2344	0.01375	15	15	24.11	80										Mctrl vs. WK_Res1	0.251	0.2688	-0.01775	0.02206	15	15	1.138	80
								Mctrl vs. WK_Res2	0.4336	0.1979	0.2356	0.01375	15	15	24.23	80										Mctrl vs. WK_Res2	0.251	0.2135	0.03753	0.02206	15	15	2.406	80
								C_Res1 vs. AK_Res1	0.5019	0.5113	-0.00938	0.01375	15	15	0.9647	80										C_Res1 vs. AK_Res1	0.1817	0.1726	0.0091	0.02206	15	15	0.5834	80
								C_Res1 vs. AK_Res2	0.5019	0.6322	-0.1303	0.01375	15	15	13.41	80										C_Res1 vs. AK_Res2	0.1817	0.09454	0.08711	0.02206	15	15	5.585	80
								C_Res1 vs. AW_Res1	0.5019	0.5949	-0.09302	0.01375	15	15	9.568	80										C_Res1 vs. AW_Res1	0.1817	0.1442	0.03748	0.02206	15	15	2.403	80
								C_Res1 vs. AW_Res2	0.5019	0.5062	-0.00432	0.01375	15	15	0.4443	80										C_Res1 vs. AW_Res2	0.1817	0.592	-0.4104	0.02206	15	15	26.31	80
								C_Res1 vs. WK_Res1	0.5019	0.1991	0.3027	0.01375	15	15	31.14	80										C_Res1 vs. WK_Res1	0.1817	0.2688	-0.08711	0.02206	15	15	5.584	80
								C_Res1 vs. WK_Res2	0.5019	0.1979	0.3039	0.01375	15	15	31.26	80										C_Res1 vs. WK_Res2	0.1817	0.2135	-0.03183	0.02206	15	15	2.041	80
								AK_Res1 vs. AK_Res2	0.5113	0.6322	-0.121	0.01375	15	15	12.44	80										AK_Res1 vs. AK_Res2	0.1726	0.09454	0.07801	0.02206	15	15	5.001	80
								AK_Res1 vs. AW_Res1	0.5113	0.5949	-0.08364	0.01375	15	15	8.603	80										AK_Res1 vs. AW_Res1	0.1726	0.1442	0.02838	0.02206	15	15	1.819	80
								AK_Res1 vs. AW_Res2	0.5113	0.5062	0.00506	0.01375	15	15	0.5204	80										AK_Res1 vs. AW_Res2	0.1726	0.592	-0.4195	0.02206	15	15	26.89	80
								AK_Res1 vs. WK_Res1	0.5113	0.1991	0.3121	0.01375	15	15	32.1	80										AK_Res1 vs. WK_Res1	0.1726	0.2688	-0.09621	0.02206	15	15	6.167	80
								AK_Res1 vs. WK_Res2	0.5113	0.1979	0.3133	0.01375	15	15	32.23	80										AK_Res1 vs. WK_Res2	0.1726	0.2135	-0.04093	0.02206	15	15	2.624	80
								AK_Res2 vs. AW_Res1	0.6322	0.5949	0.03731	0.01375	15	15	3.838	80										AK_Res2 vs. AW_Res1	0.09454	0.1442	-0.04963	0.02206	15	15	3.182	80
								AK_Res2 vs. AW_Res2	0.6322	0.5062	0.126	0.01375	15	15	12.96	80										AK_Res2 vs. AW_Res2	0.09454	0.592	-0.4975	0.02206	15	15	31.89	80
								AK_Res2 vs. WK_Res1	0.6322	0.1991	0.4331	0.01375	15	15	44.54	80										AK_Res2 vs. WK_Res1	0.09454	0.2688	-0.1742	0.02206	15	15	11.17	80
								AK_Res2 vs. WK_Res2	0.6322	0.1979	0.4343	0.01375	15	15	44.67	80										AK_Res2 vs. WK_Res2	0.09454	0.2135	-0.1189	0.02206	15	15	7.625	80
								AW_Res1 vs. AW_Res2	0.5949	0.5062	0.0887	0.01375	15	15	9.123	80										AW_Res1 vs. AW_Res2	0.1442	0.592	-0.4478	0.02206	15	15	28.71	80
								AW_Res1 vs. WK_Res1	0.5949	0.1991	0.3958	0.01375	15	15	40.7	80										AW_Res1 vs. WK_Res1	0.1442	0.2688	-0.1246	0.02206	15	15	7.987	80
								AW_Res1 vs. WK_Res2	0.5949	0.1979	0.397	0.01375	15	15	40.83	80										AW_Res1 vs. WK_Res2	0.1442	0.2135	-0.06931	0.02206	15	15	4.443	80
								AW_Res2 vs. WK_Res1	0.5062	0.1991	0.3071	0.01375	15	15	31.58	80										AW_Res2 vs. WK_Res1	0.592	0.2688	0.3233	0.02206	15	15	20.72	80
								AW_Res2 vs. WK_Res2	0.5062	0.1979	0.3083	0.01375	15	15	31.71	80										AW_Res2 vs. WK_Res2	0.592	0.2135	0.3785	0.02206	15	15	24.27	80
								WK_Res1 vs. WK_Res2	0.1991	0.1979	0.001204	0.01375	15	15	0.1238	80										WK_Res1 vs. WK_Res2	0.2688	0.2135	0.05527	0.02206	15	15	3.543	80

## Sheet: Extended Data Fig.1
	Extended Data Fig.1B						Extended Data Fig.1C-D											ANOVA analysis
	Strain	OD700nm					Co-Culture	Maxi OD700nm			Maxi BOD700nm			Maxi ROD700nm				Table Analyzed	Maxi ROD700nm						Compare column means (main column effect)
	replicate	repl.1	repl.2	repl.3			replicate	repl.1	repl.2	repl.3	repl.1	repl.2	repl.3	repl.1	repl.2	repl.3
	+ve	0.7117	0.7139	0.7111			+ve	0.714183	0.716383	0.713583	NA	NA	NA	NA	NA	NA		Two-way ANOVA	Ordinary						Number of families	1
	ade△aa	0.1496	0.1432	0.1412			ade-arg I	0.08565	0.08935	0.0834	0.0257515	0.0268951	0.0246836	0.0657196	0.064772	0.0641718		Alpha	0.05						Number of comparisons per family	39
	ade+arg△	0.0218	0.0283	0.0276			ade-arg II	0.0893	0.08165	0.08595	0.0316291	0.0266344	0.0249947	0.0607918	0.0577277	0.0618974									Alpha	0.05
	ade arg△	0.0316	0.0308	0.0363			ade-arg III	0.0877	0.106333	0.1491	0.0420978	0.0395079	0.132507	0.0703684	0.0843938	0.0740485		Source of Variation	% of total variation	P value	P value summary	Significant?
	ade△arg+	0.1296	0.1097	0.0512			ade-arg IV	0.0875333	0.0859333	0.0855167	0.0357409	0.0335126	0.0330838	0.0753068	0.0741117	0.0762071		Row Factor	0.01448	0.5417	ns	No			Bonferroni's multiple comparisons test	Mean Diff.	95.00% CI of diff.	Below threshold?	Summary	Adjusted P Value
	ade△aa	0.1496	0.1432	0.1412			ade-cys I	0.438	0.444083	0.4308	0.0143663	0.0141729	0.0117932	0.310247	0.315459	0.284392		Column Factor	98.79	<0.0001	****	Yes
	ade+cys△	0.0279	0.0291	0.0306			ade-cys II	0.430583	0.428083	0.4352	0.0123062	0.0114148	0.0118773	0.323546	0.318492	0.32364									ade-arg I vs. ade-arg II	0.0005	-0.07068 to 0.07168	No	ns	>0.9999
	ade cys△	0.0131	0.0197	0.0157			ade-cys III	0.17235	0.363967	0.37755	0.0939368	0.195336	0.246729	0.0720268	0.083604	0.0780392		ANOVA table	SS (Type III)	DF	MS	F (DFn, DFd)	P value		ade-arg II vs. ade-arg III	-0.02874	-0.09993 to 0.04244	No	ns	>0.9999
	ade△cys+	0.0985	0.0777	0.0419			ade-cys IV	0.250983	0.252283	0.2558	0.139755	0.136879	0.1336	0.0901218	0.0932807	0.0926121		Row Factor	0.0008547	2	0.0004274	F (2, 102) = 0.6168	P=0.5417		ade-arg III vs. ade-arg IV	0.02805	-0.04313 to 0.09923	No	ns	>0.9999
	ade△aa	0.1496	0.1432	0.1412			ade-his I	0.527583	0.54165	0.529883	0.0479922	0.0498589	0.0465796	0.347106	0.340788	0.34362		Column Factor	5.831	51	0.1143	F (51, 102) = 165.0	P<0.0001		ade-cys I vs. ade-cys II	0.006339	-0.06484 to 0.07752	No	ns	>0.9999
	ade+his△	0.0472	0.0405	0.0502			ade-his II	0.508633	0.505433	0.50265	0.0412401	0.0338742	0.033067	0.33874	0.335323	0.340719		Residual	0.07068	102	0.0006929				ade-cys II vs. ade-cys III	0.1267	0.05548 to 0.1979	Yes	****	<0.0001
	ade his△	0.2741	0.2793	0.2589			ade-his III	0.08555	0.09555	0.08325	0.0436786	0.0425603	0.03564	0.0871525	0.0847412	0.0771652									ade-cys III vs. ade-cys IV	0.0516	-0.01958 to 0.1228	No	ns	0.7086
	ade△his+	0.1152	0.0609	0.0375			ade-his IV	0.08775	0.08925	0.0838667	0.0350934	0.0292326	0.0306453	0.0845833	0.0899902	0.0804926		Data summary							ade-his I vs. ade-his II	0.02747	-0.04372 to 0.09865	No	ns	>0.9999
	ade△aa	0.1496	0.1432	0.1412			ade-leu I	0.399917	0.400617	0.398417	0.0320075	0.0316039	0.0337228	0.542971	0.553142	0.551536		Number of columns (Column Factor)	52						ade-his II vs. ade-his III	0.4175	0.3463 to 0.4886	Yes	****	<0.0001
	ade+leu△	0.0994	0.102	0.0746			ade-leu II	0.437817	0.434717	0.437117	0.0348328	0.0352364	0.0336556	0.587358	0.586279	0.583272		Number of rows (Row Factor)	3						ade-his III vs. ade-his IV	0.001161	-0.07002 to 0.07234	No	ns	>0.9999
	ade leu△	0.0822	0.0176	0.0151			ade-leu III	0.08555	0.09555	0.08325	0.0237923	0.0240025	0.0242968	0.0200583	0.0200267	0.0201531		Number of values	156						ade-leu I vs. ade-leu II	-0.0369	-0.1081 to 0.03428	No	ns	>0.9999
	ade△leu+	0.0741	0.0633	0.0535			ade-leu IV	0.08775	0.08925	0.0838667	0.0229514	0.0231869	0.023868	0.0200267	0.0199952	0.0199636									ade-leu II vs. ade-leu III	0.3484	0.2772 to 0.4196	Yes	****	<0.0001
	ade△aa	0.1496	0.1432	0.1412			ade-lys I	0.461617	0.478117	0.483917	0.0762955	0.0797767	0.0766235	0.525413	0.500594	0.500884									ade-leu III vs. ade-leu IV	0.001161	-0.07002 to 0.07234	No	ns	>0.9999
	ade+lys△	0.0623	0.0698	0.0726			ade-lys II	0.217083	0.218417	0.316817	0.0197309	0.0193946	0.0182006	0.261648	0.262532	0.374414									ade-lys I vs. ade-lys II	0.2238	0.1526 to 0.2950	Yes	****	<0.0001
	ade lys△	0.0272	0.0241	0.0273			ade-lys III	0.08335	0.0760833	0.0649333	0.0616225	0.0453603	0.0311834	0.0630083	0.0571381	0.0486881									ade-lys II vs. ade-lys III	0.176	0.1048 to 0.2472	Yes	****	<0.0001
	ade△lys+	0.127	0.1021	0.1034			ade-lys IV	0.0747333	0.07435	0.07855	0.0205466	0.025617	0.0224133	0.0794501	0.0774495	0.0836146									ade-lys III vs. ade-lys IV	-0.001089	-0.07227 to 0.07009	No	ns	>0.9999
	ade△aa	0.1496	0.1432	0.1412			ade-met I	0.59135	0.59485	0.59695	0.0803317	0.0817947	0.0793731	0.306267	0.313121	0.31587									ade-met I vs. ade-met II	-0.02847	-0.09965 to 0.04272	No	ns	>0.9999
	ade+met△	0.0667	0.048	0.0516			ade-met II	0.62025	0.63025	0.61805	0.0963164	0.107584	0.0961818	0.323246	0.323288	0.313864									ade-met II vs. ade-met III	0.5218	0.4506 to 0.5930	Yes	****	<0.0001
	ade met△	0.0625	0.0687	0.0666			ade-met III	0.104333	0.1008	0.0980667	0.0554002	0.0534662	0.0538866	0.0635874	0.0641876	0.0611867									ade-met III vs. ade-met IV	-0.06034	-0.1315 to 0.01084	No	ns	0.2332
	ade△met+	0.0257	0.0277	0.0264			ade-met IV	0.159383	0.1638	0.16105	0.128151	0.0873024	0.0834681	0.0782024	0.0796607	0.0781708									ade-phe&tyr I vs. ade-phe&tyr II	0.06602	-0.005161 to 0.1372	No	ns	0.1064
	ade△aa	0.1496	0.1432	0.1412			ade-phe&tyr I	0.463217	0.477017	0.451117	0.080483	0.0835101	0.0848639	0.615419	0.6565	0.621484									ade-phe&tyr II vs. ade-phe&tyr III	0.3342	0.2630 to 0.4053	Yes	****	<0.0001
	ade+phe&tyr△	0.1825	0.1785	0.234			ade-phe&tyr II	0.364283	0.358083	0.470917	0.0430059	0.0436702	0.0619168	0.388308	0.409546	0.626554									ade-phe&tyr III vs. ade-phe&tyr IV	-0.02333	-0.09452 to 0.04785	No	ns	>0.9999
	ade phe&tyr△	0.0598	0.0628	0.0575			ade-phe&tyr III	0.06365	0.06765	0.0595	0.0510529	0.0570483	0.0462432	0.0459978	0.0457872	0.0445816									ade-ser I vs. ade-ser II	-0.0007167	-0.07190 to 0.07047	No	ns	>0.9999
	ade△phe&tyr+	0.1207	0.1089	0.0624			ade-phe&tyr IV	0.0763667	0.0948833	0.08955	0.0724024	0.114798	0.0911199	0.0719742	0.0760333	0.0789079									ade-ser II vs. ade-ser III	0.02598	-0.04520 to 0.09717	No	ns	>0.9999
	ade△aa	0.1496	0.1432	0.1412			ade-ser I	0.120617	0.114917	0.111817	0.0256001	0.11516	0.0246247	0.139311	0.133593	0.129508									ade-ser III vs. ade-ser IV	-0.01014	-0.08133 to 0.06104	No	ns	>0.9999
	ade+ser△	0.0974	0.1327	0.161			ade-ser II	0.114817	0.121917	0.112767	0.0253983	0.0234812	0.0939788	0.117714	0.123801	0.110612									ade-thr I vs. ade-thr II	0.05427	-0.01692 to 0.1255	No	ns	0.5114
	ade ser△	0.0453	0.0461	0.0473			ade-ser III	0.08345	0.08905	0.09905	0.039777	0.0383812	0.0436534	0.0744855	0.0787973	0.0843358									ade-thr II vs. ade-thr III	0.1024	0.03126 to 0.1736	Yes	***	0.0002
	ade△ser+	0.172	0.1705	0.1663			ade-ser IV	0.0979333	0.0962667	0.107783	0.0391043	0.0387175	0.0500019	0.0844885	0.0850308	0.0920961									ade-thr III vs. ade-thr IV	0.03928	-0.03190 to 0.1105	No	ns	>0.9999
	ade△aa	0.1496	0.1432	0.1412			ade-thr I	0.273017	0.268817	0.275917	0.0325625	0.0307966	0.0357409	0.315312	0.312395	0.28992									ade-trp I vs. ade-trp II	0.01718	-0.05401 to 0.08836	No	ns	>0.9999
	ade+thr△	0.1158	0.1135	0.1077			ade-thr II	0.236617	0.210317	0.208017	0.031503	0.034488	0.0339162	0.252866	0.241173	0.238946									ade-trp II vs. ade-trp III	0.4744	0.4032 to 0.5456	Yes	****	<0.0001
	ade thr△	0.0173	0.0191	0.0181			ade-thr III	0.1098	0.11215	0.125667	0.142597	0.0304014	0.027223	0.0851677	0.0829196	0.0799924									ade-trp III vs. ade-trp IV	-0.16	-0.2312 to -0.08887	Yes	****	<0.0001
	ade△thr+	0.1158	0.0928	0.0445			ade-thr IV	0.08325	0.0751	0.0714167	0.028232	0.0285179	0.0353541	0.0914117	0.0885635	0.088574									ade-tyr I vs. ade-tyr II	0.02058	-0.05061 to 0.09176	No	ns	>0.9999
	ade△aa	0.1496	0.1432	0.1412			ade-trp I	0.642167	0.628967	0.624667	0.173919	0.165654	0.166259	0.305251	0.299928	0.302171									ade-tyr II vs. ade-tyr III	0.1485	0.07729 to 0.2197	Yes	****	<0.0001
	ade+trp△	0.0135	0.0162	0.0198			ade-trp II	0.61215	0.614167	0.61795	0.116716	0.119793	0.116817	0.337818	0.337976	0.332259									ade-tyr III vs. ade-tyr IV	-0.01322	-0.08441 to 0.05796	No	ns	>0.9999
	ade trp△	0.033	0.0387	0.0306			ade-trp III	0.159617	0.172067	0.0893667	0.195588	0.20736	0.121399	0.0724796	0.0765703	0.0475299									ade-ura I vs. ade-ura II	-0.06003	-0.1312 to 0.01115	No	ns	0.2431
	ade△trp+	0.1444	0.1319	0.1225			ade-trp IV	0.25105	0.33	0.32015	0.323247	0.443692	0.419963	0.0701052	0.0864681	0.0849044									ade-ura II vs. ade-ura III	0.3369	0.2657 to 0.4080	Yes	****	<0.0001
	ade△aa	0.1496	0.1432	0.1412			ade-tyr I	0.237617	0.242417	0.231217	0.0284591	0.0288795	0.0347823	0.288403	0.291462	0.256752									ade-ura III vs. ade-ura IV	-0.002945	-0.07413 to 0.06824	No	ns	>0.9999
	ade+tyr△	0.1066	0.1148	0.1054			ade-tyr II	0.282617	0.181267	0.185633	0.0297372	0.0266428	0.0269455	0.305588	0.217687	0.223868									ade-val&ile I vs. ade-val&ile II	0.07082	-0.0003617 to 0.1420	No	ns	0.0528
	ade tyr△	0.0406	0.0407	0.0415			ade-tyr III	0.06505	0.0695	0.06955	0.0342358	0.0319654	0.0375656	0.0518838	0.0537265	0.0521208									ade-val&ile II vs. ade-val&ile III	-0.2964	-0.3676 to -0.2252	Yes	****	<0.0001
	ade△tyr+	0.0243	0.0251	0.0271			ade-tyr IV	0.0813	0.08315	0.0793167	0.0330586	0.0555431	0.0314105	0.0769125	0.0742644	0.077439									ade-val&ile III vs. ade-val&ile IV	-0.004817	-0.07600 to 0.06637	No	ns	>0.9999
	ade△aa	0.1496	0.1432	0.1412			ade-ura I	0.415617	0.38705	0.380033	0.0316711	0.035497	0.0307462	0.608154	0.452833	0.441603
	ade+ura△	0.1126	0.1583	0.1658			ade-ura II	0.423833	0.46185	0.477117	0.0329577	0.0369097	0.0347739	0.488296	0.64208	0.650272
	ade ura△	0.0432	0.043	0.0477			ade-ura III	0.109533	0.121383	0.121333	0.0474793	0.0514061	0.049716	0.076623	0.078334	0.0773916									Test details	Mean 1	Mean 2	Mean Diff.	SE of diff.	N1	N2	t	DF
	ade△ura+	0.1631	0.1614	0.1592			ade-ura IV	0.119967	0.119433	0.121683	0.0546434	0.0554086	0.057023	0.0690522	0.0703474	0.0681625
	ade△aa	0.1496	0.1432	0.1412			ade-val&ile I	0.429317	0.422717	0.426417	0.0423921	0.0376496	0.0386839	0.539754	0.524275	0.519427									ade-arg I vs. ade-arg II	0.08613	0.08563	0.0005	0.02149	3	3	0.02326	102
	ade+val&ile△	0.1275	0.1533	0.1553			ade-val&ile II	0.391717	0.396617	0.27765	0.0332183	0.0414419	0.0372376	0.506007	0.52784	0.279927									ade-arg II vs. ade-arg III	0.08563	0.1144	-0.02874	0.02149	3	3	1.337	102
	ade val&ile△	0.4475	0.4565	0.4706			ade-val&ile III	0.651667	0.649167	0.654383	0.813586	0.825593	0.810609	0.0588807	0.0567011	0.0574013									ade-arg III vs. ade-arg IV	0.1144	0.08633	0.02805	0.02149	3	3	1.305	102
	ade△val&ile+	0.1503	0.1438	0.1382			ade-val&ile IV	0.658483	0.657317	0.653867	0.80622	0.813586	0.774377	0.0720268	0.0730956	0.0694313									ade-cys I vs. ade-cys II	0.4376	0.4313	0.006339	0.02149	3	3	0.2949	102
																									ade-cys II vs. ade-cys III	0.4313	0.3046	0.1267	0.02149	3	3	5.893	102
																									ade-cys III vs. ade-cys IV	0.3046	0.253	0.0516	0.02149	3	3	2.401	102
																									ade-his I vs. ade-his II	0.533	0.5056	0.02747	0.02149	3	3	1.278	102
																									ade-his II vs. ade-his III	0.5056	0.08812	0.4175	0.02149	3	3	19.42	102
																									ade-his III vs. ade-his IV	0.08812	0.08696	0.001161	0.02149	3	3	0.05402	102
																									ade-leu I vs. ade-leu II	0.3997	0.4366	-0.0369	0.02149	3	3	1.717	102
																									ade-leu II vs. ade-leu III	0.4366	0.08812	0.3484	0.02149	3	3	16.21	102
																									ade-leu III vs. ade-leu IV	0.08812	0.08696	0.001161	0.02149	3	3	0.05402	102
																									ade-lys I vs. ade-lys II	0.4746	0.2508	0.2238	0.02149	3	3	10.41	102
																									ade-lys II vs. ade-lys III	0.2508	0.07479	0.176	0.02149	3	3	8.188	102
																									ade-lys III vs. ade-lys IV	0.07479	0.07588	-0.001089	0.02149	3	3	0.05067	102
																									ade-met I vs. ade-met II	0.5944	0.6229	-0.02847	0.02149	3	3	1.324	102
																									ade-met II vs. ade-met III	0.6229	0.1011	0.5218	0.02149	3	3	24.28	102
																									ade-met III vs. ade-met IV	0.1011	0.1614	-0.06034	0.02149	3	3	2.808	102
																									ade-phe&tyr I vs. ade-phe&tyr II	0.4638	0.3978	0.06602	0.02149	3	3	3.072	102
																									ade-phe&tyr II vs. ade-phe&tyr III	0.3978	0.0636	0.3342	0.02149	3	3	15.55	102
																									ade-phe&tyr III vs. ade-phe&tyr IV	0.0636	0.08693	-0.02333	0.02149	3	3	1.086	102
																									ade-ser I vs. ade-ser II	0.1158	0.1165	-0.0007167	0.02149	3	3	0.03334	102
																									ade-ser II vs. ade-ser III	0.1165	0.09052	0.02598	0.02149	3	3	1.209	102
																									ade-ser III vs. ade-ser IV	0.09052	0.1007	-0.01014	0.02149	3	3	0.472	102
																									ade-thr I vs. ade-thr II	0.2726	0.2183	0.05427	0.02149	3	3	2.525	102
																									ade-thr II vs. ade-thr III	0.2183	0.1159	0.1024	0.02149	3	3	4.766	102
																									ade-thr III vs. ade-thr IV	0.1159	0.07659	0.03928	0.02149	3	3	1.828	102
																									ade-trp I vs. ade-trp II	0.6319	0.6148	0.01718	0.02149	3	3	0.7992	102
																									ade-trp II vs. ade-trp III	0.6148	0.1404	0.4744	0.02149	3	3	22.07	102
																									ade-trp III vs. ade-trp IV	0.1404	0.3004	-0.16	0.02149	3	3	7.447	102
																									ade-tyr I vs. ade-tyr II	0.2371	0.2165	0.02058	0.02149	3	3	0.9574	102
																									ade-tyr II vs. ade-tyr III	0.2165	0.06803	0.1485	0.02149	3	3	6.908	102
																									ade-tyr III vs. ade-tyr IV	0.06803	0.08126	-0.01322	0.02149	3	3	0.6152	102
																									ade-ura I vs. ade-ura II	0.3942	0.4543	-0.06003	0.02149	3	3	2.793	102
																									ade-ura II vs. ade-ura III	0.4543	0.1174	0.3369	0.02149	3	3	15.67	102
																									ade-ura III vs. ade-ura IV	0.1174	0.1204	-0.002945	0.02149	3	3	0.137	102
																									ade-val&ile I vs. ade-val&ile II	0.4262	0.3553	0.07082	0.02149	3	3	3.295	102
																									ade-val&ile II vs. ade-val&ile III	0.3553	0.6517	-0.2964	0.02149	3	3	13.79	102
																									ade-val&ile III vs. ade-val&ile IV	0.6517	0.6566	-0.004817	0.02149	3	3	0.2241	102

## Sheet: Extended Data Fig.2
	AKW_I															AKW_II															AKH_III															AKM_IV
	Time/h	OD			GOD			BOD			ROD					Time/h	OD			GOD			BOD			ROD					Time/h	OD			GOD			BOD			ROD					Time/h	OD
	replicate	repl.1	repl.2	repl.3	repl.1	repl.2	repl.3	repl.1	repl.2	repl.3	repl.1	repl.2	repl.3			replicate	repl.1	repl.2	repl.3	repl.1	repl.2	repl.3	repl.1	repl.2	repl.3	repl.1	repl.2	repl.3			replicate	repl.1	repl.2	repl.3	repl.1	repl.2	repl.3	repl.1	repl.2	repl.3	repl.1	repl.2	repl.3			replicate	repl.1	repl.2	repl.3
	0	0.066775	0.062675	0.066675	0.013944	0.011272	0.011631	0.035098	0.035668	0.03689	0.017734	0.015735	0.018154			0	0.072975	0.070575	0.075575	0.017081	0.01717	0.018072	0.038156	0.036671	0.039355	0.017738	0.016734	0.018148			0	0.067775	0.071175	0.072075	0.019714	0.020719	0.019828	0.033353	0.035922	0.036224	0.014708	0.014534	0.016023			0	0.069875	0.071775	0.077075
	0.5	0.071275	0.064075	0.068575	0.014967	0.012019	0.012879	0.037259	0.036013	0.036611	0.019049	0.016043	0.019085			0.5	0.073475	0.076275	0.080775	0.018257	0.018999	0.019932	0.037026	0.039008	0.041419	0.018192	0.018268	0.019424			0.5	0.069575	0.073275	0.073575	0.020614	0.020939	0.020088	0.033659	0.03655	0.036652	0.015302	0.015786	0.016835			0.5	0.075275	0.078275	0.083475
	1	0.070725	0.065425	0.069525	0.011142	0.012342	0.013293	0.045399	0.036582	0.036987	0.014184	0.016501	0.019245			1	0.076525	0.079125	0.083725	0.019303	0.019745	0.021578	0.038072	0.039832	0.041477	0.01915	0.019548	0.020671			1	0.070625	0.075325	0.075425	0.021048	0.021439	0.020819	0.034456	0.037574	0.03725	0.015121	0.016313	0.017356			1	0.077725	0.081425	0.083925
	1.5	0.072225	0.065125	0.069425	0.015399	0.012163	0.012698	0.03701	0.036265	0.036785	0.019816	0.016698	0.019942			1.5	0.080825	0.081825	0.085425	0.020217	0.020803	0.022119	0.039758	0.0403	0.041921	0.02085	0.020722	0.021385			1.5	0.070325	0.076025	0.074625	0.020487	0.021965	0.020664	0.034048	0.03738	0.036365	0.01579	0.01668	0.017596			1.5	0.081325	0.083025	0.086125
	2	0.073225	0.065625	0.071325	0.016093	0.012443	0.013439	0.036821	0.036709	0.03753	0.020311	0.016473	0.020356			2	0.083325	0.084025	0.088525	0.020928	0.021798	0.022738	0.040365	0.040698	0.042632	0.022032	0.021528	0.023155			2	0.071225	0.076125	0.074425	0.020963	0.022213	0.020916	0.034174	0.036964	0.0354	0.016088	0.016948	0.018108			2	0.084625	0.084025	0.089925
	2.5	0.0722	0.0666	0.0707	0.015623	0.013068	0.013783	0.037182	0.036496	0.037198	0.019395	0.017036	0.019719			2.5	0.087	0.0869	0.0915	0.022221	0.022023	0.024089	0.04142	0.041623	0.043326	0.023359	0.023254	0.024085			2.5	0.0713	0.0758	0.0745	0.021759	0.021951	0.021184	0.03349	0.036799	0.035712	0.016051	0.01705	0.017604			2.5	0.0851	0.086	0.0918
	3	0.074725	0.068025	0.072825	0.016951	0.01343	0.014063	0.036962	0.036786	0.038193	0.020811	0.017809	0.020569			3	0.089625	0.089225	0.092325	0.022729	0.023093	0.023318	0.041616	0.041121	0.043327	0.025279	0.025011	0.02568			3	0.070525	0.076325	0.076625	0.021226	0.022168	0.02158	0.033376	0.036795	0.036414	0.015923	0.017363	0.018631			3	0.087425	0.088625	0.094525
	3.5	0.074675	0.069375	0.071575	0.016967	0.013786	0.014072	0.036917	0.037374	0.036753	0.02079	0.018215	0.02075			3.5	0.093075	0.092375	0.096375	0.023841	0.024037	0.025506	0.041888	0.041929	0.043073	0.027346	0.02641	0.027796			3.5	0.071975	0.076575	0.075775	0.0223	0.022447	0.02145	0.033459	0.036859	0.03589	0.016216	0.017269	0.018436			3.5	0.089875	0.091275	0.097475
	4	0.0769	0.0705	0.0729	0.014862	0.014889	0.015106	0.042626	0.036255	0.035772	0.019412	0.019356	0.022022			4	0.0955	0.0953	0.0993	0.024846	0.02421	0.025901	0.041448	0.041475	0.043096	0.029206	0.029615	0.030303			4	0.0723	0.0766	0.077	0.022221	0.022782	0.022037	0.032668	0.035235	0.035767	0.01741	0.018583	0.019196			4	0.0928	0.0948	0.1004
	4.5	0.07615	0.07175	0.07435	0.017898	0.015012	0.015564	0.035352	0.036593	0.035421	0.0229	0.020146	0.023365			4.5	0.09685	0.09685	0.10165	0.02466	0.025215	0.026372	0.040465	0.040226	0.043067	0.031726	0.031409	0.032211			4.5	0.07175	0.07775	0.07685	0.022336	0.023592	0.022422	0.032046	0.035325	0.034652	0.017368	0.018833	0.019776			4.5	0.09675	0.09695	0.10215
	5	0.07765	0.07325	0.07695	0.018263	0.015647	0.016416	0.03679	0.037635	0.037282	0.022597	0.019968	0.023252			5	0.09925	0.10125	0.10475	0.025595	0.026219	0.027175	0.041219	0.042627	0.043499	0.032435	0.032403	0.034076			5	0.07365	0.07885	0.07835	0.022819	0.023338	0.022973	0.033523	0.036782	0.036114	0.017308	0.01873	0.019264			5	0.09965	0.10265	0.10655
	5.5	0.082675	0.074675	0.078375	0.019745	0.015988	0.016489	0.039364	0.037534	0.037217	0.023566	0.021153	0.024669			5.5	0.104375	0.103775	0.107875	0.027061	0.027248	0.028321	0.041606	0.041819	0.043189	0.035707	0.034708	0.036365			5.5	0.073175	0.079375	0.080075	0.022926	0.023734	0.023291	0.032682	0.036982	0.036456	0.017567	0.01866	0.020327			5.5	0.102075	0.104875	0.111575
	6	0.081225	0.076825	0.079825	0.0156	0.017163	0.01754	0.046287	0.037141	0.037032	0.019337	0.022521	0.025253			6	0.107225	0.107325	0.112625	0.027879	0.028174	0.029457	0.041301	0.041692	0.043906	0.038045	0.037459	0.039262			6	0.073525	0.078525	0.080625	0.022779	0.024136	0.023781	0.033137	0.035477	0.036295	0.017608	0.018912	0.020549			6	0.106425	0.108725	0.112225
	6.5	0.083825	0.078025	0.079725	0.020714	0.017241	0.017473	0.036521	0.036998	0.036268	0.02659	0.023786	0.025984			6.5	0.108825	0.111025	0.113825	0.027986	0.029104	0.029762	0.04112	0.041649	0.042746	0.039718	0.040272	0.041317			6.5	0.075425	0.080425	0.081125	0.024149	0.024832	0.02434	0.032978	0.036145	0.036196	0.018297	0.019448	0.020589			6.5	0.108825	0.113125	0.116725
	7	0.085825	0.079825	0.081525	0.021003	0.018436	0.018642	0.036908	0.037214	0.036029	0.027913	0.024175	0.026855			7	0.113525	0.113625	0.118925	0.02894	0.030205	0.031355	0.041394	0.041341	0.043672	0.043191	0.042079	0.043898			7	0.075425	0.081225	0.081325	0.024028	0.025564	0.024728	0.0332	0.036218	0.036498	0.018197	0.019443	0.020099			7	0.113525	0.115025	0.120125
	7.5	0.08955	0.08295	0.08575	0.023136	0.019387	0.019688	0.036931	0.037318	0.037055	0.029483	0.026246	0.029008			7.5	0.11665	0.11795	0.12315	0.030031	0.030701	0.031781	0.041032	0.04192	0.043731	0.045587	0.045329	0.047638			7.5	0.07835	0.08085	0.08275	0.024989	0.025179	0.025291	0.034035	0.035862	0.035853	0.019326	0.019809	0.021606			7.5	0.11625	0.11835	0.12465
	8	0.092225	0.085625	0.088725	0.023594	0.020035	0.020637	0.037393	0.037665	0.037283	0.031238	0.027925	0.030805			8	0.122025	0.121625	0.125025	0.031072	0.032064	0.032407	0.041776	0.041435	0.042605	0.049176	0.048126	0.050013			8	0.077525	0.080725	0.082525	0.024937	0.025001	0.025333	0.033467	0.035696	0.036301	0.01912	0.020029	0.020891			8	0.120125	0.122225	0.128925
	8.5	0.094775	0.088675	0.089975	0.024627	0.02103	0.021941	0.037218	0.037554	0.036373	0.03293	0.030091	0.031661			8.5	0.125375	0.126375	0.131475	0.03211	0.032635	0.033974	0.041448	0.041938	0.043582	0.051817	0.051802	0.053919			8.5	0.077575	0.082875	0.083175	0.025349	0.026002	0.02535	0.033139	0.036029	0.03646	0.019086	0.020844	0.021365			8.5	0.123275	0.127775	0.131175
	9	0.0984	0.0924	0.0947	0.026979	0.023176	0.023604	0.03685	0.037744	0.037256	0.03457	0.03148	0.03384			9	0.1298	0.13	0.1336	0.034095	0.033792	0.035038	0.040963	0.041743	0.043282	0.054742	0.054465	0.05528			9	0.0765	0.0839	0.0832	0.025535	0.027535	0.026099	0.032154	0.036271	0.035624	0.018812	0.020094	0.021477			9	0.1277	0.1288	0.1349
	9.5	0.1054	0.0972	0.0974	0.029011	0.025059	0.025195	0.037939	0.038773	0.036908	0.03845	0.033368	0.035297			9.5	0.1336	0.1344	0.1384	0.035077	0.036067	0.036386	0.041069	0.041237	0.042963	0.057454	0.057095	0.059051			9.5	0.0788	0.0843	0.0832	0.026907	0.027921	0.026209	0.032807	0.036057	0.03559	0.019087	0.020322	0.021401			9.5	0.1317	0.1326	0.1402
	10	0.10915	0.10155	0.10285	0.026705	0.026383	0.026589	0.046511	0.038375	0.036762	0.035934	0.036792	0.039499			10	0.13865	0.13815	0.14405	0.036048	0.03558	0.037707	0.040369	0.040318	0.041813	0.062233	0.062252	0.06453			10	0.07855	0.08335	0.08505	0.026501	0.026682	0.026942	0.031857	0.035095	0.035034	0.020192	0.021573	0.023074			10	0.13485	0.13745	0.14265
	10.5	0.11375	0.10785	0.10995	0.033097	0.030069	0.029487	0.038159	0.0393	0.038858	0.042493	0.038482	0.041605			10.5	0.14205	0.14295	0.14595	0.037732	0.038262	0.039175	0.04018	0.04063	0.04182	0.064137	0.064058	0.064955			10.5	0.07945	0.08445	0.08645	0.026632	0.028209	0.027773	0.032411	0.035225	0.035473	0.020406	0.021016	0.023204			10.5	0.14055	0.14355	0.14815
	11	0.119375	0.113875	0.112875	0.03581	0.032034	0.031601	0.038296	0.039998	0.038106	0.045269	0.041842	0.043168			11	0.149075	0.148875	0.152275	0.040467	0.040485	0.04164	0.040797	0.041414	0.042004	0.067811	0.066975	0.068631			11	0.079175	0.086775	0.086675	0.027006	0.028466	0.027738	0.032075	0.036283	0.03604	0.020094	0.022026	0.022897			11	0.144475	0.148575	0.152275
	11.5	0.12515	0.12035	0.11975	0.038187	0.03462	0.034335	0.03851	0.040708	0.038619	0.048453	0.045022	0.046797			11.5	0.15425	0.15255	0.15755	0.042416	0.041777	0.043379	0.040695	0.040675	0.04239	0.071139	0.070098	0.071781			11.5	0.08085	0.08545	0.08725	0.027632	0.02876	0.028137	0.032771	0.03517	0.036	0.020447	0.021521	0.023113			11.5	0.14985	0.15345	0.15705
	12	0.13215	0.12655	0.12775	0.041101	0.037556	0.037174	0.038403	0.040329	0.039612	0.052646	0.048665	0.050964			12	0.16005	0.15955	0.16385	0.044344	0.04543	0.045161	0.041275	0.040048	0.043139	0.074431	0.074072	0.07555			12	0.07945	0.08665	0.08715	0.027711	0.029709	0.028745	0.031363	0.035482	0.034983	0.020376	0.021459	0.023422			12	0.15465	0.15545	0.15965
	12.5	0.1428	0.134	0.133	0.045346	0.04032	0.039594	0.039733	0.040952	0.039648	0.057721	0.052728	0.053757			12.5	0.1646	0.1628	0.1663	0.045179	0.045739	0.04672	0.041463	0.04047	0.041936	0.077958	0.076591	0.077644			12.5	0.0812	0.0862	0.0877	0.028172	0.02893	0.028507	0.032343	0.035251	0.035612	0.020685	0.022018	0.023581			12.5	0.1591	0.1617	0.1648
	13	0.147075	0.140775	0.138975	0.04761	0.0442	0.042504	0.039585	0.04129	0.039428	0.05988	0.055285	0.057042			13	0.166775	0.169275	0.172475	0.047815	0.049277	0.04955	0.039778	0.04054	0.041971	0.079182	0.079457	0.080954			13	0.081275	0.088075	0.089475	0.028592	0.030063	0.029793	0.031652	0.035471	0.035727	0.021032	0.022541	0.023955			13	0.164375	0.166575	0.170275
	13.5	0.156775	0.150375	0.145375	0.05205	0.047639	0.045341	0.040398	0.042509	0.039643	0.064327	0.060227	0.060392			13.5	0.174875	0.172775	0.178075	0.050381	0.049786	0.051588	0.041086	0.040808	0.042119	0.083408	0.082181	0.084368			13.5	0.081175	0.088675	0.089875	0.028352	0.02999	0.029885	0.032042	0.035896	0.035883	0.020781	0.022789	0.024107			13.5	0.170575	0.171375	0.173975
	14	0.16295	0.15715	0.15525	0.055412	0.05156	0.050408	0.040308	0.042297	0.040139	0.067229	0.063292	0.064703			14	0.18075	0.17635	0.18405	0.052606	0.052154	0.053932	0.040832	0.039579	0.042116	0.087312	0.084617	0.088002			14	0.08145	0.08955	0.08995	0.028503	0.030888	0.030365	0.031853	0.035642	0.035281	0.021094	0.02302	0.024303			14	0.17545	0.17895	0.17835
	14.5	0.17295	0.16745	0.16305	0.060998	0.056018	0.053992	0.039989	0.042728	0.040612	0.071964	0.068704	0.068446			14.5	0.18715	0.18405	0.18885	0.055798	0.055408	0.056446	0.041032	0.040604	0.041995	0.09032	0.088038	0.090409			14.5	0.08025	0.08985	0.09105	0.028213	0.03134	0.030428	0.031534	0.03551	0.035649	0.020503	0.023	0.024973			14.5	0.18035	0.17855	0.18105
	15	0.183275	0.172975	0.171075	0.058501	0.058522	0.057127	0.050916	0.041082	0.038977	0.073857	0.073371	0.074971			15	0.191975	0.191975	0.194875	0.057335	0.057617	0.057947	0.040074	0.040341	0.041758	0.094566	0.094016	0.095171			15	0.079775	0.090175	0.089075	0.028524	0.031687	0.029955	0.030459	0.034996	0.03409	0.020792	0.023492	0.02503			15	0.182375	0.186875	0.187375
	15.5	0.1872	0.1826	0.1832	0.066327	0.063572	0.062803	0.040558	0.042324	0.04106	0.080316	0.076704	0.079336			15.5	0.1979	0.1971	0.202	0.060142	0.061017	0.062472	0.041175	0.040963	0.042365	0.096582	0.09512	0.097163			15.5	0.0797	0.0899	0.0907	0.029149	0.031355	0.030868	0.03022	0.035196	0.035208	0.020331	0.023349	0.024624			15.5	0.1877	0.19	0.1954
	16	0.197975	0.194175	0.192375	0.070972	0.069031	0.066852	0.04001	0.043583	0.041656	0.086993	0.081561	0.083866			16	0.205375	0.204575	0.202175	0.06304	0.063026	0.062802	0.042313	0.042229	0.042051	0.100023	0.09932	0.097322			16	0.080075	0.090075	0.091875	0.028517	0.031589	0.03102	0.031067	0.035354	0.035711	0.020491	0.023132	0.025144			16	0.190675	0.195375	0.201475
	16.5	0.21175	0.20655	0.20315	0.073132	0.073197	0.072078	0.050303	0.043171	0.041603	0.088315	0.090183	0.089468			16.5	0.21215	0.20795	0.21495	0.065665	0.065573	0.067532	0.041875	0.041874	0.043399	0.10461	0.100503	0.104019			16.5	0.08135	0.09085	0.09485	0.028977	0.031833	0.032008	0.031671	0.035752	0.036937	0.020702	0.023264	0.025905			16.5	0.19975	0.20235	0.20645
	17	0.220825	0.219225	0.211825	0.07841	0.080061	0.076238	0.050578	0.043529	0.040931	0.091837	0.095635	0.094656			17	0.216525	0.217325	0.220525	0.069254	0.070284	0.070631	0.041279	0.042664	0.043957	0.105992	0.104377	0.105936			17	0.080625	0.091725	0.093625	0.029413	0.032653	0.031734	0.030335	0.035183	0.035779	0.020876	0.023889	0.026112			17	0.204525	0.208425	0.211525
	17.5	0.234925	0.232025	0.226125	0.08872	0.085969	0.081862	0.040204	0.043629	0.041387	0.106001	0.102427	0.102876			17.5	0.222925	0.218125	0.226125	0.071025	0.071084	0.07335	0.042439	0.041517	0.043805	0.109461	0.105524	0.10897			17.5	0.078825	0.093325	0.094525	0.028884	0.032987	0.0324	0.029846	0.035924	0.036264	0.020096	0.024414	0.025862			17.5	0.213425	0.212925	0.218125
	18	0.244975	0.243875	0.238475	0.089987	0.091845	0.088202	0.047463	0.044101	0.041649	0.107526	0.107929	0.108624			18	0.228575	0.228875	0.233175	0.073568	0.074918	0.07604	0.042762	0.043191	0.04445	0.112244	0.110766	0.112686			18	0.080775	0.093875	0.094775	0.029623	0.033526	0.032602	0.030218	0.035445	0.035679	0.020934	0.024904	0.026494			18	0.218575	0.222275	0.224875
	18.5	0.259725	0.259125	0.252825	0.097211	0.098985	0.094943	0.051183	0.044848	0.042384	0.111331	0.115292	0.115498			18.5	0.237225	0.232525	0.239425	0.077572	0.07672	0.078706	0.044098	0.042891	0.045223	0.115555	0.112914	0.115497			18.5	0.082125	0.093025	0.094325	0.029912	0.032858	0.032499	0.030735	0.035552	0.035499	0.021477	0.024615	0.026327			18.5	0.225125	0.228925	0.230925
	19	0.273675	0.269775	0.267075	0.107346	0.104788	0.102273	0.040194	0.043543	0.042478	0.126135	0.121444	0.122324			19	0.239975	0.242175	0.246975	0.080035	0.081224	0.083463	0.043425	0.044628	0.045128	0.116515	0.116323	0.118384			19	0.081575	0.094475	0.095875	0.02965	0.033599	0.032731	0.030981	0.036042	0.036401	0.020944	0.024834	0.026743			19	0.230375	0.232875	0.237575
	19.5	0.289	0.2888	0.2794	0.113595	0.11309	0.108245	0.040244	0.044563	0.041322	0.135161	0.131147	0.129833			19.5	0.2506	0.2478	0.2522	0.083018	0.08363	0.085556	0.044553	0.044393	0.045783	0.123028	0.119777	0.120861			19.5	0.0806	0.095	0.0975	0.029726	0.033586	0.032767	0.029846	0.036216	0.037086	0.021028	0.025198	0.027647			19.5	0.2365	0.2434	0.2426
	20	0.303075	0.302975	0.295475	0.121669	0.120347	0.11582	0.039954	0.044091	0.042121	0.141452	0.138538	0.137534			20	0.256975	0.255175	0.258975	0.08734	0.086133	0.088653	0.044595	0.045343	0.046392	0.125041	0.123698	0.12393			20	0.081475	0.095175	0.096375	0.029641	0.033363	0.032716	0.030266	0.036411	0.036533	0.021568	0.025401	0.027126			20	0.245075	0.249775	0.249675
	20.5	0.31865	0.32005	0.31045	0.12508	0.127834	0.122891	0.049263	0.044588	0.041565	0.144307	0.147628	0.145994			20.5	0.26325	0.26075	0.26575	0.08937	0.088364	0.091375	0.04604	0.045669	0.046321	0.12784	0.126717	0.128054			20.5	0.08215	0.09625	0.09715	0.030081	0.033578	0.033484	0.030311	0.03682	0.036364	0.021758	0.025852	0.027302			20.5	0.25455	0.25625	0.25695
	21	0.3368	0.3325	0.3268	0.136679	0.133867	0.129656	0.041143	0.043272	0.042473	0.158978	0.155361	0.15467			21	0.2691	0.269	0.2703	0.093037	0.092486	0.093025	0.046119	0.046897	0.047067	0.129944	0.129618	0.130209			21	0.0819	0.0956	0.0984	0.02984	0.034027	0.033745	0.030356	0.036085	0.037086	0.021704	0.025488	0.027569			21	0.2576	0.2611	0.2632
	21.5	0.3518	0.3512	0.3373	0.144224	0.142321	0.135745	0.040192	0.04408	0.041672	0.167384	0.164799	0.159883			21.5	0.2758	0.2736	0.2783	0.095091	0.095942	0.096901	0.047081	0.047048	0.048195	0.133628	0.13061	0.133204			21.5	0.0814	0.096	0.0987	0.029789	0.034173	0.033619	0.029943	0.036023	0.037336	0.021668	0.025805	0.027746			21.5	0.266	0.2714	0.2704
	22	0.3678	0.366	0.3565	0.150596	0.147109	0.143008	0.040411	0.044127	0.04226	0.176793	0.174764	0.171232			22	0.2849	0.2816	0.2842	0.098173	0.097885	0.099778	0.047965	0.047451	0.048953	0.138761	0.136264	0.135469			22	0.0827	0.0972	0.0996	0.029646	0.034633	0.033663	0.030986	0.036256	0.037771	0.022068	0.026311	0.028167			22	0.2731	0.28	0.2781
	22.5	0.384025	0.382025	0.371325	0.15901	0.155177	0.149652	0.040886	0.044893	0.04191	0.18413	0.181955	0.179763			22.5	0.288425	0.286025	0.291225	0.10052	0.100059	0.102412	0.048361	0.04825	0.049089	0.139544	0.137716	0.139723			22.5	0.083925	0.096325	0.100925	0.030558	0.034333	0.034078	0.031142	0.035964	0.037979	0.022224	0.026029	0.028868			22.5	0.284025	0.283325	0.286925
	23	0.39845	0.39715	0.38925	0.164811	0.161742	0.157328	0.040323	0.044409	0.042605	0.193317	0.190999	0.189317			23	0.29435	0.29155	0.29545	0.103186	0.10285	0.103902	0.049573	0.048691	0.049961	0.14159	0.140009	0.141587			23	0.08365	0.09755	0.10215	0.03028	0.034346	0.035223	0.03104	0.036996	0.038356	0.022329	0.026208	0.028571			23	0.29025	0.29415	0.29625
	23.5	0.41265	0.41125	0.39885	0.169853	0.169429	0.161817	0.040389	0.043888	0.041657	0.202408	0.197933	0.195376			23.5	0.30095	0.29995	0.30285	0.10689	0.106192	0.107965	0.049646	0.050228	0.050132	0.144414	0.143529	0.144753			23.5	0.08625	0.09615	0.10125	0.031927	0.034052	0.034586	0.031434	0.036273	0.038205	0.022889	0.025825	0.028459			23.5	0.30035	0.30115	0.30365
	24	0.430725	0.427825	0.417025	0.17669	0.174857	0.16822	0.039997	0.043172	0.041623	0.214038	0.209796	0.207182			24	0.309325	0.305125	0.308825	0.10838	0.107235	0.108862	0.050737	0.049509	0.0512	0.150208	0.14838	0.148763			24	0.085325	0.098425	0.101825	0.030924	0.034924	0.034641	0.031701	0.037167	0.038053	0.0227	0.026334	0.02913			24	0.308425	0.313325	0.309925
	24.5	0.443725	0.442625	0.434025	0.181726	0.180457	0.176475	0.041911	0.044296	0.042161	0.220088	0.217872	0.215389			24.5	0.313325	0.312025	0.314925	0.111441	0.110301	0.112452	0.051006	0.050893	0.051783	0.150878	0.150831	0.15069			24.5	0.085525	0.099825	0.103725	0.03126	0.035182	0.035315	0.031233	0.037305	0.038769	0.023032	0.027339	0.029642			24.5	0.313825	0.317825	0.318525
	25	0.464725	0.458925	0.450925	0.191636	0.185321	0.181286	0.041081	0.043216	0.041726	0.232007	0.230389	0.227914			25	0.321125	0.317025	0.319225	0.113942	0.11198	0.113786	0.051421	0.050896	0.051962	0.155762	0.154149	0.153477			25	0.086325	0.098625	0.103925	0.031374	0.034569	0.034864	0.031336	0.03673	0.038992	0.023615	0.027326	0.030069			25	0.323925	0.325825	0.328025
	25.5	0.481075	0.478375	0.464875	0.197487	0.194592	0.187204	0.041426	0.044019	0.042328	0.242161	0.239764	0.235342			25.5	0.324175	0.324275	0.324575	0.115255	0.115282	0.116326	0.052307	0.051953	0.052801	0.156613	0.15704	0.155448			25.5	0.088075	0.100275	0.104975	0.03187	0.034944	0.035437	0.032506	0.038118	0.039507	0.0237	0.027213	0.030031			25.5	0.333975	0.338175	0.333675
	26	0.4943	0.4934	0.4806	0.202678	0.198252	0.192579	0.041189	0.044256	0.041824	0.250432	0.250893	0.246197			26	0.3334	0.3297	0.3291	0.118976	0.117739	0.118729	0.053461	0.051886	0.051907	0.160963	0.160075	0.158465			26	0.0871	0.0993	0.1062	0.031705	0.034639	0.036171	0.031686	0.037371	0.039559	0.023709	0.02729	0.030469			26	0.3416	0.3437	0.3459
	26.5	0.509125	0.507025	0.496725	0.207071	0.205059	0.201008	0.039893	0.044555	0.041882	0.262161	0.257411	0.253835			26.5	0.342325	0.333525	0.334225	0.122452	0.119421	0.119741	0.054031	0.051976	0.052648	0.165842	0.162128	0.161835			26.5	0.088425	0.102325	0.105325	0.032207	0.035906	0.03582	0.032113	0.038552	0.039259	0.024105	0.027867	0.030246			26.5	0.350225	0.355025	0.349325
	27	0.527725	0.524125	0.513625	0.209753	0.210876	0.205412	0.050041	0.044314	0.042255	0.267931	0.268935	0.265958			27	0.343925	0.341525	0.344725	0.122432	0.12182	0.124674	0.054179	0.053457	0.053916	0.167314	0.166247	0.166135			27	0.088825	0.102225	0.106425	0.032188	0.035716	0.035629	0.032301	0.038075	0.039923	0.024336	0.028434	0.030873			27	0.357325	0.361325	0.362825
	27.5	0.540125	0.538025	0.527725	0.21752	0.215742	0.208742	0.04085	0.044385	0.042956	0.281755	0.277898	0.276027			27.5	0.349225	0.346425	0.347225	0.12562	0.124483	0.123949	0.054867	0.053835	0.054832	0.168739	0.168107	0.168444			27.5	0.090425	0.102725	0.107325	0.032134	0.035954	0.035816	0.033532	0.038593	0.040253	0.024759	0.028178	0.031256			27.5	0.367525	0.369225	0.371725
	28	0.557225	0.555225	0.543025	0.218365	0.220508	0.215573	0.051763	0.045088	0.043239	0.287097	0.289629	0.284213			28	0.351125	0.350525	0.352725	0.126746	0.126092	0.127961	0.055537	0.05435	0.055308	0.168842	0.170082	0.169455			28	0.091825	0.105325	0.108125	0.03347	0.037257	0.03627	0.033344	0.039033	0.040621	0.025012	0.029034	0.031233			28	0.379425	0.379525	0.377125
	28.5	0.570025	0.572325	0.556725	0.223842	0.225024	0.21769	0.050944	0.045365	0.043876	0.295238	0.301936	0.295158			28.5	0.356125	0.358425	0.353325	0.128399	0.128965	0.126539	0.055532	0.055477	0.055594	0.172195	0.173983	0.171193			28.5	0.091225	0.104325	0.107225	0.033135	0.036063	0.035557	0.033462	0.039329	0.040699	0.024628	0.028933	0.030969			28.5	0.387425	0.389025	0.386125
	29	0.5832	0.5797	0.5698	0.229452	0.226146	0.222748	0.041372	0.044792	0.042918	0.312376	0.308762	0.304135			29	0.3633	0.3631	0.3588	0.129513	0.129882	0.128771	0.056787	0.055344	0.055328	0.177	0.177874	0.174701			29	0.0913	0.105	0.1094	0.032753	0.036661	0.036521	0.033602	0.039395	0.041024	0.024945	0.028944	0.031855			29	0.3972	0.3982	0.3939
	29.5	0.5976	0.5977	0.5854	0.231525	0.231586	0.227556	0.050571	0.045678	0.043991	0.315504	0.320436	0.313853			29.5	0.3709	0.3635	0.3674	0.132949	0.130371	0.133649	0.057043	0.055429	0.055726	0.180908	0.177701	0.178024			29.5	0.0925	0.1072	0.1083	0.033202	0.036928	0.036497	0.033749	0.040535	0.040505	0.025549	0.029737	0.031299			29.5	0.4045	0.4051	0.4037
	30	0.61265	0.60735	0.59895	0.236703	0.232878	0.230375	0.04518	0.046204	0.04433	0.330767	0.328268	0.324245			30	0.37465	0.36995	0.37245	0.134047	0.131954	0.135011	0.058038	0.057146	0.057661	0.182566	0.180849	0.179778			30	0.09305	0.10795	0.11025	0.033254	0.037231	0.036441	0.034343	0.040867	0.0418	0.025453	0.029853	0.032009			30	0.41575	0.41825	0.41375
	30.5	0.626175	0.622175	0.613775	0.241388	0.236966	0.233629	0.042495	0.04564	0.044444	0.342292	0.339569	0.335703			30.5	0.378875	0.381275	0.379275	0.136672	0.137141	0.136988	0.058867	0.058246	0.057778	0.183336	0.185888	0.184509			30.5	0.094275	0.107575	0.112675	0.03367	0.036679	0.037019	0.034307	0.04077	0.042536	0.026298	0.030126	0.033119			30.5	0.425275	0.430075	0.419175
	31	0.6411	0.6343	0.6271	0.241258	0.238993	0.23897	0.051166	0.046285	0.044958	0.348676	0.349022	0.343172			31	0.3871	0.3802	0.3821	0.138723	0.136476	0.137875	0.059044	0.057345	0.057197	0.189332	0.186379	0.187027			31	0.0947	0.1098	0.1121	0.033811	0.038218	0.037112	0.034757	0.041235	0.042175	0.026133	0.030347	0.032813			31	0.4318	0.4331	0.431
	31.5	0.649525	0.649025	0.642325	0.245208	0.242978	0.243971	0.042917	0.047177	0.044724	0.361401	0.358869	0.35363			31.5	0.394325	0.388325	0.390125	0.143771	0.138975	0.142363	0.059979	0.0585	0.058824	0.190574	0.19085	0.188938			31.5	0.095125	0.109525	0.114225	0.034463	0.037905	0.037833	0.034931	0.041518	0.042967	0.025732	0.030102	0.033424			31.5	0.441825	0.442825	0.437725
	32	0.65755	0.65885	0.64745	0.244376	0.242712	0.242666	0.052135	0.047264	0.045122	0.361039	0.368874	0.359663			32	0.39555	0.38975	0.39115	0.143228	0.14063	0.140801	0.060415	0.059083	0.05857	0.191907	0.190036	0.191779			32	0.09635	0.11035	0.11335	0.034501	0.037765	0.037093	0.035121	0.042026	0.043154	0.026728	0.030559	0.033104			32	0.45485	0.45585	0.45165
	32.5	0.66655	0.66885	0.66095	0.242757	0.243267	0.24277	0.051167	0.047702	0.045466	0.372626	0.37788	0.372713			32.5	0.40005	0.39695	0.39515	0.145965	0.143015	0.143319	0.060825	0.058956	0.059155	0.19326	0.194979	0.192676			32.5	0.09635	0.11125	0.11355	0.0342	0.038262	0.037846	0.035445	0.041977	0.042862	0.026706	0.031011	0.032842			32.5	0.46665	0.46265	0.46075
	33	0.6652	0.6641	0.6677	0.226593	0.225505	0.236305	0.053409	0.050321	0.04636	0.385197	0.388274	0.385036			33	0.4066	0.4018	0.4008	0.14666	0.142641	0.144393	0.061277	0.059247	0.059821	0.198664	0.199913	0.196586			33	0.0978	0.1136	0.1158	0.034509	0.038683	0.038264	0.036294	0.043021	0.043627	0.026997	0.031896	0.033909			33	0.4763	0.4762	0.4737
	33.5	0.662775	0.662675	0.667475	0.222815	0.222851	0.22693	0.048241	0.051811	0.049713	0.391719	0.388013	0.390833			33.5	0.408075	0.404775	0.406375	0.149302	0.147646	0.147466	0.061627	0.060409	0.060575	0.197146	0.196719	0.198334			33.5	0.098375	0.111375	0.115875	0.034569	0.038232	0.038234	0.036403	0.042288	0.043809	0.027403	0.030855	0.033833			33.5	0.481975	0.486475	0.477375
	34	0.663025	0.656825	0.664425	0.217416	0.217729	0.219904	0.057395	0.050911	0.050588	0.388214	0.388186	0.393933			34	0.413625	0.406825	0.410125	0.150971	0.14736	0.150833	0.061888	0.060248	0.061135	0.200766	0.199217	0.198157			34	0.100425	0.113925	0.117825	0.035917	0.038961	0.038768	0.036911	0.043516	0.044609	0.027597	0.031447	0.034448			34	0.495625	0.497625	0.490425
	34.5	0.65455	0.65165	0.65835	0.211975	0.213104	0.217084	0.055318	0.0511	0.049592	0.387257	0.387446	0.391674			34.5	0.41695	0.41375	0.41375	0.151102	0.151003	0.151406	0.062369	0.061014	0.060706	0.203479	0.201733	0.201637			34.5	0.10045	0.11575	0.11875	0.0356	0.040226	0.039149	0.036848	0.043895	0.045279	0.028001	0.03163	0.034322			34.5	0.50755	0.50865	0.50225
	35	0.6488	0.6507	0.6555	0.214553	0.211086	0.214456	0.048711	0.052077	0.050225	0.385536	0.387537	0.390819			35	0.4241	0.4169	0.4211	0.155675	0.151322	0.155486	0.063738	0.061272	0.062781	0.204687	0.204306	0.202833			35	0.101	0.1155	0.118	0.03573	0.039635	0.038605	0.037306	0.044055	0.04481	0.027964	0.03181	0.034585			35	0.5204	0.5166	0.511
	35.5	0.6482	0.6432	0.6524	0.208123	0.206693	0.209154	0.054016	0.051378	0.050644	0.386061	0.38513	0.392602			35.5	0.4258	0.4249	0.4226	0.155257	0.152814	0.153343	0.062918	0.063451	0.061792	0.207625	0.208635	0.207464			35.5	0.1006	0.116	0.1194	0.035774	0.039684	0.038791	0.03731	0.044443	0.045701	0.027516	0.031874	0.034908			35.5	0.5286	0.5286	0.5212
	36	0.641625	0.639725	0.651325	0.205692	0.206845	0.208092	0.055139	0.051421	0.049901	0.380794	0.381459	0.393333			36	0.432625	0.428425	0.426725	0.156456	0.15575	0.154847	0.064683	0.063403	0.062407	0.211486	0.209272	0.209471			36	0.100925	0.116125	0.120125	0.035383	0.038864	0.039196	0.037626	0.045083	0.045825	0.027916	0.032177	0.035104			36	0.535425	0.536225	0.534225
	36.5	0.640575	0.640175	0.647075	0.207403	0.206622	0.20722	0.050907	0.051615	0.05012	0.382265	0.381938	0.389736			36.5	0.437375	0.427475	0.435375	0.159591	0.155684	0.158828	0.064436	0.062097	0.064594	0.213348	0.209693	0.211953			36.5	0.103475	0.118475	0.122075	0.036069	0.040081	0.039318	0.038466	0.045651	0.047268	0.02894	0.032743	0.035488			36.5	0.547075	0.546775	0.540675
	37	0.639075	0.639875	0.647775	0.207809	0.207622	0.208308	0.048926	0.051286	0.050362	0.38234	0.380968	0.389105			37	0.440775	0.434275	0.435275	0.160707	0.157808	0.15852	0.064178	0.063284	0.063631	0.21589	0.213184	0.213123			37	0.102975	0.119775	0.123775	0.036185	0.040699	0.040246	0.038728	0.046107	0.047654	0.028061	0.032968	0.035875			37	0.556975	0.556475	0.551375
	37.5	0.640675	0.633875	0.645875	0.208153	0.20512	0.209511	0.056111	0.050848	0.050283	0.376411	0.377907	0.386081			37.5	0.443175	0.439375	0.444075	0.162757	0.159679	0.162751	0.06489	0.063741	0.064427	0.215528	0.215955	0.216897			37.5	0.105375	0.117475	0.123575	0.037086	0.039972	0.040384	0.039236	0.045284	0.047631	0.029053	0.032218	0.035559			37.5	0.568175	0.566175	0.561975
	38	0.636925	0.640825	0.643925	0.205482	0.207029	0.206972	0.056963	0.05124	0.05022	0.37448	0.382556	0.386733			38	0.450125	0.445125	0.447225	0.165412	0.162354	0.16375	0.065189	0.064266	0.063907	0.219524	0.218505	0.219568			38	0.106625	0.120825	0.125225	0.037678	0.040606	0.041152	0.039677	0.046531	0.047805	0.029271	0.033688	0.036268			38	0.575725	0.577325	0.571125
	38.5	0.640175	0.634975	0.641275	0.210283	0.204797	0.207208	0.048463	0.05181	0.050849	0.381429	0.378368	0.383218			38.5	0.457475	0.444475	0.446375	0.167298	0.161946	0.16297	0.066721	0.063904	0.065123	0.223456	0.218625	0.218282			38.5	0.105975	0.120675	0.124675	0.037567	0.04073	0.040745	0.039447	0.046339	0.048153	0.028961	0.033606	0.035777			38.5	0.584975	0.586875	0.580475
	39	0.63495	0.63195	0.64265	0.209698	0.205209	0.20813	0.048171	0.051888	0.050886	0.377081	0.374854	0.383633			39	0.45725	0.45545	0.45395	0.168775	0.16796	0.166022	0.066679	0.065497	0.067106	0.221795	0.221993	0.220822			39	0.10775	0.12365	0.12775	0.037679	0.042034	0.041617	0.040435	0.047307	0.049771	0.029637	0.034309	0.036363			39	0.59675	0.59735	0.59135
	39.5	0.6368	0.6328	0.641	0.207799	0.204207	0.207276	0.055896	0.052437	0.05155	0.373106	0.376156	0.382175			39.5	0.4656	0.458	0.4575	0.171175	0.166692	0.167808	0.067517	0.065599	0.065394	0.226908	0.22571	0.224298			39.5	0.1069	0.1225	0.1285	0.037465	0.041324	0.041924	0.040428	0.047242	0.049759	0.029007	0.033934	0.036817			39.5	0.5993	0.5995	0.5986
	40	0.63315	0.63365	0.64245	0.206492	0.207915	0.206277	0.058542	0.052345	0.050865	0.368115	0.37339	0.385308			40	0.46455	0.46395	0.45905	0.171711	0.170419	0.167679	0.066751	0.065807	0.065978	0.226087	0.227724	0.225393			40	0.10815	0.12295	0.12915	0.037716	0.041645	0.041535	0.040783	0.047701	0.050501	0.029652	0.033604	0.037114			40	0.61005	0.60875	0.60235
	40.5	0.631275	0.633575	0.638175	0.20427	0.205713	0.208302	0.057374	0.052953	0.051751	0.369632	0.374909	0.378122			40.5	0.471575	0.466575	0.464075	0.174159	0.170597	0.170459	0.068028	0.066449	0.066222	0.229388	0.229528	0.227394			40.5	0.109275	0.123575	0.128575	0.038361	0.041562	0.041598	0.041141	0.048508	0.050522	0.029772	0.033506	0.036456			40.5	0.605675	0.604875	0.604675
	41	0.634675	0.630575	0.636975	0.20365	0.201334	0.204255	0.059127	0.052659	0.051696	0.371899	0.376583	0.381025			41	0.478875	0.468175	0.469675	0.175279	0.170485	0.173382	0.068757	0.06638	0.067075	0.234839	0.23131	0.229218			41	0.110175	0.124775	0.131075	0.038531	0.042242	0.042409	0.041375	0.048288	0.05098	0.030269	0.034245	0.037685			41	0.607575	0.608675	0.603975
	41.5	0.62915	0.63055	0.63805	0.204885	0.203294	0.207765	0.04966	0.053028	0.051855	0.374604	0.374228	0.37843			41.5	0.47755	0.47145	0.47425	0.176045	0.172766	0.174774	0.06845	0.066713	0.067586	0.233056	0.231971	0.231891			41.5	0.11115	0.12395	0.13165	0.03881	0.042134	0.0427	0.042154	0.048293	0.05155	0.030186	0.033523	0.0374			41.5	0.60015	0.60385	0.59905
	42	0.631575	0.627575	0.636775	0.208282	0.202788	0.205389	0.050126	0.052396	0.05175	0.373167	0.372391	0.379636			42	0.485075	0.477175	0.478175	0.179788	0.176321	0.177738	0.069682	0.066642	0.067456	0.235605	0.234212	0.232981			42	0.111775	0.128075	0.133375	0.039512	0.043985	0.043806	0.041761	0.049274	0.051443	0.030502	0.034816	0.038126			42	0.596575	0.599975	0.597675
	42.5	0.630975	0.628975	0.638875	0.202225	0.202396	0.205725	0.053901	0.053084	0.052448	0.37485	0.373495	0.380701			42.5	0.483775	0.478275	0.481575	0.178493	0.176355	0.177335	0.069513	0.06668	0.067556	0.235769	0.23524	0.236684			42.5	0.112075	0.127375	0.133475	0.039774	0.043356	0.043601	0.042104	0.049481	0.052257	0.030197	0.034538	0.037617			42.5	0.599775	0.601575	0.596575
[truncated: 58 more rows]
[truncated: 74 more columns]

## Sheet: Extended Data Fig.3
	Time/hr	OD700nm																								BOD
[truncated: 98 more rows]
[truncated: 24 more columns]

## Sheet: Extended Data Fig.4
	Sample		OD700nm max.			RFP% 72h			BFP% 72h
			repl.1	repl.2	repl.3	repl.1	repl.2	repl.3	repl.1	repl.2	repl.3
	ade#3-lys#2
[truncated: 89 more rows]
[truncated: 3 more columns]
